# Supplementary material for: Puf3p induces translational repression of genes linked to oxidative stress
Source: Nucleic Acids Res. 2013 Oct 25;42(2):1026–41. doi: 10.1093/nar/gkt948 (PMC3902938; doi:10.1093/nar/gkt948)
Supplement: Supplementary Data [file supp_gkt948_nar-02298-a-2013-File002.xls]

## Sheet: KEY
gene	gene_name	training_RF	training data for random forest
length_ORF	ORF length	ranking	ranking of features from random forest in terms of Gini Index
A_ORF
G_ORF	% A,G,C,T of ORF
C_ORF
T_ORF
length_5'UTR	5'UTR length defined in1
A_5'UTR
G_5'UTR
C_5'UTR	% A,G,C,T of 5'UTR length defined in1
T_5'UTR
length_3'UTR	3'UTR length defined in1
A_3'UTR
G_3'UTR
C_3'UTR	% A,G,C,T of 3'UTR length defined in1
T_3'UTR
A
R
N
D
C
E
Q
G	absolute amino acid composition
H
I
L
K
M
F
P
S
T
W
Y
V
mininum_free_energy_ORF
mininum_free_energy_5'UTR	mininum free energy of ORF, 5'UTR, and 3'UTR calculated using RNAfold2
mininum_free_energy_3'UTR
AUG_CAI	Start codon adaptation index calculated as in3
fop	frequency of optimal codons calculated as in4
CAI	codon adaptation index calculated as in4
tAI(1)	translation adaptation index taken from5
tAI(2)	second tAI score taken from5
thirty	GC_content of 30 bases preceeding start codon6
twenty	GC_content of 20 bases preceeding start codon6
puf3_ORF
puf5_ORF
puf2_ORF
ssd1_ORF
nsr1_ORF	motifs scores caculated as in7 in ORF
yll032c_ORF
pab1_ORF
pin4_ORF
nrd1_ORF
puf4_ORF
puf3_5'UTR
puf5_5'UTR
puf2_5'UTR
ssd1_5'UTR
nsr1_5'UTR	motifs scores caculated as in7 in 5'UTR defined by1
yll032c_5'UTR
pab1_5'UTR
pin4_5'UTR
nrd1_5'UTR
puf4_5'UTR
puf3_3'UTR
puf5_3'UTR
puf2_3'UTR
ssd1_3'UTR
nsr1_3'UTR	motifs scores caculated as in7 in 5'UTR defined asdefined by1
yll032c_3'UTR
pab1_3'UTR
pin4_3'UTR
nrd1_3'UTR
puf4_3'UTR
trancription_control	transcription normal
transcription_high_peroxide	absoluted transcription low peroxide
transcription_low_peroxide	absoluted transcription high peroxide
low_peroxide_repressed
low_peroxide_activated
high_peroxide_repressed	translational response
high_peroxide_activated
	1Xu Z, Wei W, Gagneur J, Perocchi F, Clauder-Münster S, Camblong J, Guffanti E, Stutz F, Huber W, Steinmetz LM. (2009) Bidirectional promoters generate pervasive transcription in yeast. Nature 19;457(7232):1033-7.
	2Hofacker IL, Fontana W, Stadler PF, Bonhoeffer S, Tacker M, Schuster P (1994) Fast Folding and Comparison of RNA Secondary Structures. Monatshefte f. Chemie 125: 167-188
	3Guan Q, Zheng W, Tang S, Liu X, Zinkel RA, Tsui KW, Yandell BS, Culbertson MR: Impact of nonsense-mediated mRNA decay on the global expression profile of budding yeast. PLoS Genet 2(11):e203
	4Sharp PM, Li WH (February 1987). "The codon Adaptation Index--a measure of directional synonymous codon usage bias, and its potential applications". Nucleic Acids Res. 15 (3): 1281–95.
	5Brockmann R, Beyer A, Heinisch JrJ, Wilhelm T (2007) Posttranscriptional Expression Regulation: What Determines Translation Rates? PLoS Comput Biol 3: e57.
	6Castelli LM, Lui J, Campbell SG, Rowe W, Zeef LA, Holmes LE, Hoyle NP, Bone J, Selley JN, Sims PF, Ashe MP. (2011). Glucose depletion inhibits translation initiation via eIF4A loss and subsequent 48S preinitiation complex accumulation, while the pentose phosphate pathway is coordinately up-regulated. Molecular Biology of the Cell, 22(18), 3379-3393.
	7Riordan DP, Herschlag D, Brown PO Identification of RNA recognition elements in the Saccharomyces cerevisiae transcriptome. Nucleic Acids Res.

## Sheet: training_RF
gene	length_ORF	A_ORF	G_ORF	C_ORF	T_ORF	length_5'UTR	A_5'UTR	G_5'UTR	C_5'UTR	T_5'UTR	length_3'UTR	A_3'UTR	G_3'UTR	C_3'UTR	T_3'UTR	A	R	N	D	C	E	Q	G	H	I	L	K	M	F	P	S	T	W	Y	V	mininum_free_energy_ORF	mininum_free_energy_5'UTR	mininum_free_energy_3'UTR	AUG_CAI	fop	CAI	tAI(1)	tAI(2)	thirty	twenty	puf3_ORF	puf5_ORF	puf2_ORF	ssd1_ORF
YAL028W	1587	0.311279	0.200378	0.224953	0.26339	45	0.244444	0.244444	0.155556	0.355556	1	1	0	0	0	31	21	23	35	4	28	21	18	24	21	46	49	13	18	30	85	19	2	12	28	-413.37	-4.4	0	0.229	0.392	0.113	0.539	0.791	0.425331	0.425331	2.29356	2.54366	1.34232	1.36501
YAL014C	768	0.291667	0.240885	0.208333	0.259115	56	0.428571	0.214286	0.214286	0.142857	81	0.197531	0.123457	0.123457	0.555556	6	12	20	23	2	17	22	7	4	12	42	13	4	5	11	22	10	0	5	18	-217.4	-8.2	-4	0.821	0.418	0.1	0.499	0.819	0.449219	0.449219	0	1.56895	2.13561	1.15526
YAL027W	786	0.35369	0.192112	0.192112	0.262087	80	0.4625	0.25	0.1125	0.175	71	0.408451	0.140845	0.112676	0.338028	15	12	17	14	2	14	12	6	8	26	30	24	4	9	14	17	14	1	6	16	-177.85	-10.7	-5.9	0.045	0.406	0.112	0.551	0.849	0.384224	0.384224	1.27946	1.63446	1.35494	1.16287
YAL055W	543	0.344383	0.259669	0.163904	0.232044	16	0.625	0.1875	0.0625	0.125	114	0.508772	0.184211	0.0614035	0.245614	11	10	6	14	5	9	4	12	2	14	10	16	4	5	8	17	10	2	5	16	-136.1	0	-13.53	1	0.345	0.087	0.511	0.809	0.423573	0.423573	1.45427	2.72024	0.875226	2.03876
YAL056W	2643	0.319712	0.218691	0.176315	0.285282	42	0.261905	0.214286	0.214286	0.309524	68	0.308824	0.147059	0.102941	0.441176	35	41	57	57	12	45	24	61	22	58	74	60	26	39	51	95	38	8	32	45	-705.53	-3.7	-8.1	0.039	0.396	0.113	0.587	0.821	0.395006	0.395006	1.04393	1.82099	2.85121	2.16488
YBL004W	7482	0.331061	0.184576	0.170543	0.31382	108	0.259259	0.166667	0.138889	0.435185	99	0.40404	0.131313	0.151515	0.313131	115	121	138	139	19	173	84	71	55	189	331	179	52	132	70	232	137	22	92	142	-1853.37	-17.7	-7.7	0.276	0.448	0.146	0.605	0.838	0.355119	0.355119	1.65639	2.71136	2.72834	3.47027
YBL010C	843	0.361803	0.212337	0.168446	0.257414	23	0.347826	0.173913	0.304348	0.173913	247	0.384615	0.186235	0.178138	0.251012	7	16	19	25	4	27	16	8	6	13	32	22	4	12	9	22	17	2	6	13	-195.66	0	-51.5	0.314	0.42	0.122	0.576	0.857	0.380783	0.380783	0	1.72551	2.13561	2.96615
YBL003C	399	0.310777	0.220551	0.190476	0.278195	60	0.433333	0.133333	0.1	0.333333	302	0.34106	0.168874	0.125828	0.364238	19	10	8	3	0	5	6	14	3	7	17	11	1	1	5	8	5	0	3	6	-111.9	-5.96	-49.9	0.053	0.748	0.544	0.891	0.876	0.411028	0.411028	0	0.371293	0.803883	1.50593
YBL009W	2031	0.331364	0.17873	0.201871	0.288035	34	0.411765	0.147059	0.176471	0.264706	88	0.375	0.170455	0.125	0.329545	21	30	44	37	11	26	34	25	23	33	79	57	10	28	21	102	42	7	16	30	-498.94	-2.2	-11.8	0.049	0.437	0.141	0.586	0.837	0.380601	0.380601	1.16935	1.22068	2.44802	3.93753
YAR018C	1308	0.350917	0.215596	0.17737	0.256116	20	0.25	0.2	0.15	0.4	169	0.284024	0.189349	0.183432	0.343195	13	26	17	19	6	37	28	23	14	30	38	35	10	14	20	29	17	4	30	25	-333.24	-1.6	-29.7	0.045	0.454	0.138	0.586	0.837	0.392966	0.392966	1.14399	1.13779	2.1966	2.08637
YAL025C	921	0.376764	0.263844	0.158523	0.200869	26	0.423077	0.230769	0.153846	0.192308	166	0.349398	0.126506	0.180723	0.343373	21	20	14	22	6	44	15	11	7	10	18	32	6	5	7	23	11	6	10	18	-224.2	0	-20.4	0.183	0.534	0.219	0.663	0.868	0.422367	0.422367	1.71775	1.12156	1.01046	0.6197
YAL023C	2280	0.262281	0.221053	0.224561	0.292105	116	0.293103	0.189655	0.241379	0.275862	109	0.46789	0.12844	0.12844	0.275229	45	33	37	36	11	30	22	50	21	39	79	34	24	51	35	67	37	27	34	47	-692.49	-20.42	-10.9	0.218	0.599	0.24	0.714	0.855	0.445614	0.445614	0.236022	2.5463	1.29319	3.38664
YAR008W	828	0.322464	0.228261	0.164251	0.285024	103	0.339806	0.23301	0.184466	0.242718	78	0.307692	0.179487	0.102564	0.410256	14	16	10	22	1	15	11	20	7	24	34	21	6	13	8	19	12	4	7	11	-212.77	-16.6	-9.72	0.483	0.411	0.121	0.567	0.802	0.392512	0.392512	0	2.29829	1.7255	2.43154
YAR002W	1620	0.353704	0.184568	0.210494	0.251235	42	0.452381	0.0952381	0.285714	0.166667	115	0.330435	0.113043	0.182609	0.373913	40	21	46	19	0	41	18	20	6	23	25	52	6	23	35	87	31	0	15	31	-385.7	-1	-12.1	0.392	0.447	0.143	0.604	0.816	0.395062	0.395062	0.012239	0.712013	2.67521	1.99342
YAR035W	2064	0.226744	0.251938	0.328488	0.192829	202	0.282178	0.188119	0.371287	0.158416	135	0.311111	0.155556	0.2	0.333333	53	46	31	48	11	29	36	33	19	32	67	26	9	33	30	56	52	10	27	39	-778.84	-46.3	-13.31	0.095	0.466	0.093	0.533	0.774	0.580426	0.580426	0	1.36431	0.44839	1.48148
YAL058W	1509	0.306826	0.22664	0.207422	0.259112	55	0.418182	0.181818	0.2	0.2	61	0.278689	0.163934	0.196721	0.360656	26	19	31	25	6	41	18	30	13	39	47	27	13	17	36	30	28	14	14	28	-426.5	-6.7	-7.5	0.138	0.425	0.109	0.602	0.819	0.434062	0.434062	0.195819	1.85453	1.89831	2.07613
YAL049C	741	0.292848	0.224022	0.194332	0.288799	64	0.390625	0.109375	0.21875	0.28125	116	0.336207	0.155172	0.12069	0.387931	25	6	9	18	4	14	5	19	9	19	17	20	3	17	11	15	8	2	8	17	-199.2	-4.1	-14.3	0.093	0.461	0.172	0.673	0.827	0.418354	0.418354	0	0.465528	0.875321	1.79684
YAL013W	1263	0.320665	0.263658	0.248614	0.167063	31	0.290323	0.419355	0.193548	0.0967742	80	0.2625	0.1625	0.25	0.325	25	21	24	34	8	55	23	10	12	21	37	28	9	8	19	28	25	2	17	14	-392.77	-4.1	-9.9	0.012	0.465	0.107	0.54	0.826	0.512272	0.512272	0.342901	1.62007	0.718254	3.69908
YAL051W	3144	0.334924	0.191794	0.181934	0.291349	51	0.27451	0.27451	0.0784314	0.372549	92	0.380435	0.0652174	0.184783	0.369565	47	47	76	55	18	65	29	45	26	80	114	65	33	57	49	107	54	7	31	42	-781.17	-8	-4.9	0.831	0.441	0.143	0.62	0.866	0.373728	0.373728	2.26323	1.60826	2.72834	1.98323
YBL017C	4740	0.323207	0.210759	0.178903	0.287131	212	0.287736	0.160377	0.212264	0.339623	65	0.415385	0.123077	0.169231	0.292308	72	54	92	131	37	115	42	112	24	98	108	109	28	99	57	131	112	17	62	79	-1301.94	-40.02	-4.8	0.144	0.457	0.163	0.639	0.833	0.389662	0.389662	1.71149	2.267	2.85121	3.8493
YBL015W	1581	0.283365	0.239722	0.220114	0.256799	91	0.373626	0.120879	0.241758	0.263736	161	0.31677	0.198758	0.118012	0.36646	40	26	30	34	4	33	14	34	20	33	44	34	13	22	34	28	27	5	13	38	-512.36	-7.8	-25.6	0.114	0.589	0.217	0.649	0.828	0.459836	0.459836	0	1.02325	1.0197	1.45069
YAL041W	2565	0.334113	0.179727	0.209357	0.276803	49	0.244898	0.183673	0.326531	0.244898	203	0.428571	0.197044	0.108374	0.26601	37	34	70	36	7	54	40	17	25	62	84	62	22	41	31	127	46	6	18	35	-615.94	-5.11	-32	0.025	0.442	0.128	0.574	0.834	0.389084	0.389084	1.8658	1.46459	2.67521	2.93865
YAL029C	4416	0.353714	0.199728	0.171875	0.274683	245	0.289796	0.0857143	0.22449	0.4	156	0.391026	0.160256	0.173077	0.275641	78	65	98	69	15	115	68	63	26	120	159	120	33	69	44	104	74	15	58	78	-1116.12	-21.8	-32.5	0.037	0.472	0.15	0.617	0.837	0.371603	0.371603	1.74347	2.22318	2.55234	2.26595
YAR019C	2925	0.309744	0.179829	0.221197	0.289231	44	0.386364	0.0909091	0.295455	0.227273	48	0.416667	0.1875	0.125	0.270833	51	34	65	57	14	42	27	29	23	82	111	69	17	51	43	103	60	11	33	52	-722.31	-2.5	-4.9	0.414	0.455	0.138	0.599	0.834	0.401026	0.401026	0.602658	1.48008	2.0088	3.3812
YBL011W	2280	0.311404	0.217982	0.212281	0.258333	98	0.397959	0.265306	0.112245	0.22449	135	0.288889	0.177778	0.185185	0.348148	50	38	33	36	9	63	21	38	19	55	65	59	19	38	37	64	37	4	24	50	-642.99	-17.6	-30.8	0.095	0.496	0.166	0.626	0.813	0.430263	0.430263	2.93889	1.97708	0.843698	2.81214
YAL060W	1149	0.27154	0.253264	0.197563	0.277633	58	0.586207	0.12069	0.0862069	0.206897	90	0.277778	0.177778	0.133333	0.411111	25	8	10	21	11	25	10	36	17	28	27	31	11	14	19	26	16	5	6	36	-366.19	-4.8	-13.5	0.458	0.566	0.224	0.669	0.839	0.450827	0.450827	0	1.99367	1.10242	2.32797
YAL043C	2358	0.300254	0.212044	0.248092	0.23961	39	0.384615	0.205128	0.25641	0.153846	84	0.285714	0.119048	0.22619	0.369048	38	29	40	48	4	51	40	26	12	46	104	61	21	29	36	92	47	7	18	36	-686.8	-3.13	-9.4	0.026	0.478	0.13	0.558	0.813	0.460136	0.460136	0	1.53223	1.4197	3.77193
YAL031C	2283	0.330705	0.190977	0.209812	0.268506	44	0.318182	0.25	0.0909091	0.340909	10	0.1	0.1	0.6	0.2	38	42	50	27	10	41	28	15	18	51	87	66	13	24	47	93	42	10	23	35	-572.02	-3.8	0	0.126	0.436	0.123	0.58	0.833	0.400788	0.400788	1.17997	1.67837	1.99693	4.52425
YAL020C	1002	0.241517	0.320359	0.231537	0.206587	68	0.338235	0.264706	0.161765	0.235294	51	0.372549	0.0980392	0.235294	0.294118	17	19	15	19	12	14	22	42	11	10	22	10	6	10	14	18	17	9	9	37	-384.3	-19.2	-2.5	0.006	0.346	0.059	0.484	0.742	0.551896	0.551896	0	0.988974	0.470859	1.32842
YAL011W	1878	0.380192	0.235889	0.179979	0.20394	35	0.142857	0.2	0.2	0.457143	0	0	0	0	0	37	40	28	40	3	69	32	18	9	28	46	85	19	14	29	47	31	6	14	30	-474.69	0	-7.1	0.045	0.462	0.148	0.582	0.808	0.415868	0.415868	0	1.45741	1.7816	2.73447
YAL034C	1242	0.318841	0.190016	0.231884	0.259259	636	0.300314	0.235849	0.204403	0.259434	107	0.308411	0.102804	0.17757	0.411215	21	28	40	20	3	13	15	16	7	17	40	32	8	12	34	51	15	5	22	14	-295.71	-197.6	-8.6	0.016	0.43	0.125	0.592	0.831	0.4219	0.4219	0	2.04733	2.55234	2.84605
YAL021C	2514	0.316627	0.210422	0.246221	0.22673	76	0.328947	0.223684	0.315789	0.131579	227	0.215859	0.0660793	0.295154	0.422907	51	25	74	50	9	35	61	44	26	34	92	52	22	40	46	55	51	10	26	34	-719.45	-15.7	-13.86	0.043	0.473	0.137	0.591	0.847	0.456643	0.456643	0.017451	1.58571	0.875321	2.85216
YAL009W	780	0.303846	0.232051	0.182051	0.282051	31	0.451613	0.322581	0.0645161	0.16129	70	0.3	0.2	0.157143	0.342857	16	24	10	12	2	13	11	11	5	21	19	17	3	17	7	25	14	6	8	18	-211.71	-1.6	-13.7	0.06	0.424	0.111	0.568	0.802	0.414103	0.414103	0	3.63131	2.62402	3.27515
YAL016W	1908	0.30608	0.204403	0.178197	0.311321	80	0.3625	0.2375	0.1375	0.2625	77	0.454545	0.0909091	0.168831	0.285714	53	23	35	53	7	39	27	17	4	47	91	35	9	27	21	50	29	7	12	49	-484.97	-14.4	-10.6	0.047	0.47	0.177	0.632	0.838	0.3826	0.3826	0.743619	2.60559	1.67054	2.58694
YAR003W	1281	0.308353	0.227947	0.172521	0.291179	70	0.142857	0.242857	0.214286	0.4	522	0.312261	0.185824	0.157088	0.344828	20	17	20	29	10	38	15	18	12	34	42	19	5	14	18	38	24	11	15	27	-357.64	-8.2	-121.9	1	0.446	0.129	0.565	0.822	0.400468	0.400468	0.536281	1.24601	2.72834	3.56397
YAL040C	1743	0.289157	0.152037	0.258749	0.300057	331	0.226586	0.132931	0.283988	0.356495	311	0.385852	0.0868167	0.170418	0.356913	42	22	42	24	11	16	24	7	12	32	71	34	12	31	28	92	43	5	21	11	-385.12	-45.7	-37.79	0.124	0.536	0.205	0.673	0.856	0.410786	0.410786	1.13882	1.87933	2.72834	2.63302
YAL010C	1482	0.34278	0.165992	0.201754	0.289474	42	0.428571	0.238095	0.166667	0.166667	93	0.494624	0.16129	0.0537634	0.290323	17	20	37	29	5	21	19	17	11	24	59	29	6	28	18	66	44	8	20	15	-333.57	-1.1	-9	0.339	0.388	0.119	0.605	0.855	0.367746	0.367746	0	1.54364	2.55234	2.46698
YAL012W	1185	0.263291	0.212658	0.274262	0.249789	96	0.427083	0.135417	0.208333	0.229167	104	0.298077	0.125	0.240385	0.336538	41	13	22	21	0	21	15	28	14	24	40	22	3	14	17	29	28	2	10	30	-355.1	-7.5	-11.6	0.187	0.728	0.42	0.782	0.873	0.48692	0.48692	0	0.874863	1.8328	2.85078
YAL036C	1110	0.288288	0.248649	0.188288	0.274775	59	0.305085	0.338983	0.0847458	0.271186	168	0.392857	0.130952	0.125	0.35119	23	20	13	24	4	22	11	28	7	31	39	29	6	10	14	26	21	2	9	30	-343.8	-9.3	-24.8	0.161	0.548	0.239	0.681	0.829	0.436937	0.436937	0.872049	1.80852	1.10242	2.69416
YAR007C	1866	0.330118	0.200429	0.194534	0.27492	80	0.425	0.15	0.2125	0.2125	7	0.285714	0.142857	0.142857	0.428571	47	33	55	42	5	37	32	31	9	41	48	39	10	32	21	45	36	7	20	31	-492.82	-6.5	0	0.079	0.523	0.206	0.687	0.862	0.394962	0.394962	0	3.0413	2.07431	1.78043
YAL017W	4071	0.328175	0.200933	0.187915	0.282977	362	0.248619	0.149171	0.179558	0.422652	152	0.368421	0.164474	0.111842	0.355263	60	52	85	96	12	96	40	60	35	89	142	102	25	61	73	147	75	8	32	66	-1074.39	-56.7	-23.75	0.026	0.414	0.126	0.588	0.819	0.388848	0.388848	3.46944	2.55698	2.85121	3.50076
YAR002C-A	660	0.286364	0.218182	0.177273	0.318182	39	0.384615	0.128205	0.179487	0.307692	166	0.355422	0.162651	0.126506	0.355422	19	8	5	15	5	12	14	14	6	15	22	19	4	11	2	12	11	4	6	15	-183.43	-1.3	-22.6	0.062	0.616	0.325	0.797	0.855	0.395455	0.395455	0	1.13939	0.999203	2.2912
YAL024C	4308	0.366992	0.181291	0.189415	0.262303	115	0.208696	0.147826	0.313043	0.330435	82	0.329268	0.134146	0.207317	0.329268	55	67	117	91	9	99	56	28	30	101	136	106	27	48	60	191	88	12	38	76	-1012.29	-15.02	-10.36	1	0.41	0.123	0.578	0.843	0.370706	0.370706	0.082568	2.70044	2.72834	3.62689
YAL035W	3009	0.350615	0.235959	0.177135	0.236291	44	0.431818	0.340909	0.0909091	0.136364	100	0.36	0.15	0.15	0.34	84	44	33	61	7	123	50	54	12	48	92	122	17	20	36	63	47	6	18	65	-778.32	-1.1	-11	0.032	0.654	0.355	0.76	0.854	0.413094	0.413094	0	3.24611	0.387975	3.43918
YAL042W	1248	0.260417	0.270032	0.225962	0.24359	37	0.459459	0.135135	0.216216	0.189189	84	0.392857	0.166667	0.142857	0.297619	24	21	27	27	10	20	19	37	16	20	35	21	9	22	17	26	22	4	11	27	-402.9	-2	-10.7	0.513	0.46	0.118	0.569	0.812	0.495994	0.495994	0	2.22797	1.29319	1.7188
YAL032C	1140	0.344737	0.235965	0.216667	0.202632	33	0.363636	0.212121	0.30303	0.121212	84	0.392857	0.190476	0.154762	0.261905	35	24	27	22	1	29	19	16	8	15	29	34	7	9	20	31	17	2	10	24	-319.87	-6.5	-12.2	0.182	0.481	0.139	0.592	0.806	0.452632	0.452632	0	1.00685	1.17877	1.89531
YAL053W	2352	0.267007	0.20068	0.218963	0.31335	138	0.34058	0.123188	0.195652	0.34058	55	0.418182	0.109091	0.145455	0.327273	63	27	56	37	9	23	30	30	5	52	85	35	15	62	27	72	56	9	27	63	-635.54	-15.9	-4.5	0.098	0.518	0.166	0.637	0.829	0.419643	0.419643	0	1.90203	2.67521	4.22724
YAL039C	810	0.255556	0.27037	0.260494	0.21358	86	0.534884	0.174419	0.162791	0.127907	65	0.384615	0.230769	0.153846	0.230769	13	13	10	19	4	18	12	20	8	7	17	14	14	11	25	29	7	7	4	17	-275.38	-6.2	-4.61	0.513	0.448	0.114	0.58	0.81	0.530864	0.530864	0	1.72604	0.053915	0.994513
YAL022C	1554	0.261905	0.223938	0.234234	0.279923	37	0.486486	0.135135	0.216216	0.162162	18	0.388889	0.111111	0.222222	0.277778	26	18	23	25	4	32	12	29	9	44	51	20	19	40	16	48	36	8	15	42	-461.01	-4.1	0	0.035	0.461	0.119	0.559	0.807	0.458172	0.458172	1.12777	1.42646	2.62402	3.99308
YAR042W	3567	0.333894	0.207738	0.232408	0.22596	36	0.361111	0.0277778	0.444444	0.166667	70	0.3	0.2	0.228571	0.271429	71	52	89	96	8	89	47	54	35	56	111	90	22	36	52	95	70	21	35	59	-971.61	0	-11.6	1	0.493	0.176	0.643	0.819	0.440146	0.440146	0.003114	1.70517	2.67521	2.54304
YAL007C	648	0.308642	0.194444	0.175926	0.320988	106	0.358491	0.188679	0.216981	0.235849	127	0.346457	0.125984	0.15748	0.370079	16	6	14	12	2	13	5	8	1	22	22	14	3	11	4	19	16	2	9	16	-149.14	-18.3	-18.4	0.513	0.557	0.235	0.701	0.841	0.37037	0.37037	0.463633	1.82099	1.25381	1.89751
YAL001C	3573	0.353205	0.212706	0.15813	0.275959	45	0.422222	0.288889	0.155556	0.133333	71	0.380282	0.140845	0.056338	0.422535	52	64	66	79	7	73	37	59	16	87	97	125	17	42	30	97	75	15	35	87	-916.67	-7.1	-6.2	0.065	0.412	0.121	0.572	0.785	0.370837	0.370837	1.73086	2.04418	2.85121	2.34164
YAL062W	1374	0.270015	0.275837	0.211063	0.243086	414	0.364734	0.169082	0.161836	0.304348	45	0.177778	0.177778	0.177778	0.466667	40	16	21	21	6	34	18	46	4	30	27	31	10	21	14	37	23	6	15	37	-456.55	-81.85	-1.37	0.04	0.506	0.156	0.617	0.823	0.4869	0.4869	0	0.825776	0.272391	1.05481
YBL014C	2685	0.334078	0.202607	0.189944	0.273371	39	0.333333	0.358974	0.102564	0.205128	133	0.353383	0.150376	0.157895	0.338346	33	43	54	76	6	56	50	33	20	72	83	51	11	41	41	96	41	14	20	53	-693.5	-4.1	-17	0.012	0.405	0.12	0.579	0.837	0.392551	0.392551	0.652751	2.23401	2.67521	3.97197
YAL034W-A	870	0.364368	0.237931	0.147126	0.250575	23	0.434783	0.217391	0.217391	0.130435	60	0.35	0.233333	0.05	0.366667	11	15	16	25	2	30	9	9	1	17	43	32	6	6	7	18	15	0	8	19	-198.42	-0.6	-6.4	0.229	0.375	0.109	0.537	0.799	0.385057	0.385057	0.821904	1.72604	1.1859	1.48946
YAL005C	1929	0.291343	0.229134	0.211509	0.268015	252	0.357143	0.222222	0.130952	0.289683	132	0.348485	0.174242	0.121212	0.356061	60	26	32	49	3	51	23	50	5	40	48	53	8	28	28	41	45	1	10	41	-573.8	-47.89	-15.9	0.102	0.859	0.709	0.936	0.912	0.440643	0.440643	0	2.34852	0	3.30842
YAL030W	467	0.32334	0.207709	0.190578	0.278373	23	0.26087	0.173913	0.304348	0.26087	31	0.354839	0.193548	0.16129	0.290323	11	9	5	8	1	8	4	4	2	10	9	8	5	3	4	9	4	1	2	10	-108.2	-0.2	-1	0.151	0.399	0.132	0.6	0.822	0.398287	0.398287	0.881953	2.31818	0.455048	2.08637
YAR014C	2124	0.338983	0.235405	0.182203	0.243409	156	0.230769	0.282051	0.147436	0.339744	131	0.343511	0.137405	0.160305	0.358779	34	30	50	83	3	64	25	33	16	26	44	44	14	22	31	100	31	4	21	32	-575.73	-35.6	-16.5	0.276	0.388	0.12	0.579	0.81	0.417608	0.417608	0	1.12725	2.67521	2.70015
YAL038W	1503	0.277445	0.220226	0.241517	0.260812	107	0.299065	0.046729	0.205607	0.448598	159	0.408805	0.100629	0.0628931	0.427673	43	24	26	32	7	28	10	34	7	37	35	37	11	15	25	27	38	1	15	48	-454.16	-10.48	-17.71	0.229	0.93	0.893	0.993	0.936	0.461743	0.461743	1.38532	1.18031	0.271814	2.21643
YBL002W	396	0.318182	0.176768	0.239899	0.265152	436	0.286697	0.167431	0.197248	0.348624	265	0.309434	0.162264	0.135849	0.392453	17	6	3	3	0	8	4	4	2	8	6	19	2	2	5	19	11	0	5	7	-88.22	-95.8	-47.6	0.3	0.767	0.563	0.891	0.873	0.416667	0.416667	0	0.095449	0	1.74307
YAL037W	804	0.327114	0.187811	0.20398	0.281095	85	0.435294	0.211765	0.141176	0.211765	136	0.375	0.154412	0.161765	0.308824	11	10	17	14	5	11	18	9	2	22	31	17	7	14	8	24	21	1	11	14	-191.56	-8.7	-21.4	0.799	0.378	0.094	0.539	0.858	0.391791	0.391791	3.44553	2.49045	0.648126	2.22771
YAL002W	3825	0.318954	0.184314	0.187451	0.309281	108	0.388889	0.157407	0.185185	0.268519	68	0.382353	0.0588235	0.147059	0.411765	50	41	75	69	26	80	53	45	30	102	161	79	15	59	47	129	67	14	50	82	-965.71	-12	-1.6	0.091	0.446	0.134	0.584	0.84	0.371765	0.371765	3.33287	3.14707	2.72834	3.00059
YAL061W	1254	0.279904	0.278309	0.205742	0.236045	87	0.494253	0.114943	0.126437	0.264368	196	0.209184	0.178571	0.234694	0.377551	36	22	17	25	14	34	6	37	18	32	32	23	10	12	18	17	21	5	12	26	-416.07	-7.9	-35.7	1	0.495	0.144	0.619	0.815	0.484051	0.484051	0	0.930808	1.35494	0.750074
YBR056W-A	201	0.278607	0.208955	0.218905	0.293532	191	0.366492	0.151832	0.162304	0.319372	561	0.329768	0.172906	0.160428	0.336898	3	2	3	3	14	0	8	4	1	4	4	0	3	0	9	2	0	0	5	1	-49.62	-31.14	-121.54	0.229	0.54	0.178	0.821	0.985	0.427861	0.427861	1.43939	2.95804	0.876328	0.115527
YBL040C	757	0.290621	0.184941	0.187583	0.336856	55	0.327273	0.290909	0.163636	0.218182	101	0.50495	0.0990099	0.118812	0.277228	11	8	6	6	0	5	5	10	8	21	33	15	7	18	4	15	17	5	15	10	-189.86	-7.4	-6.2	0.028	0.387	0.182	0.665	0.86	0.372523	0.372523	0.122376	2.35521	1.6056	1.66285
YBR021W	1902	0.260252	0.206099	0.192955	0.340694	99	0.363636	0.151515	0.20202	0.282828	168	0.255952	0.0952381	0.190476	0.458333	51	21	29	22	16	24	15	37	11	46	54	29	15	49	26	64	25	22	33	44	-510.98	-17.2	-18.46	0.018	0.513	0.186	0.687	0.853	0.399054	0.399054	0	1.61213	2.62402	2.91013
YBL103C	1461	0.348392	0.193703	0.203285	0.25462	261	0.302682	0.168582	0.187739	0.340996	223	0.390135	0.206278	0.125561	0.278027	25	22	40	26	0	37	23	27	18	23	45	24	14	13	27	65	27	1	16	13	-341.8	-46.46	-45.22	1	0.444	0.147	0.628	0.874	0.396988	0.396988	0.204171	1.01549	2.67521	1.46917
YBL058W	1272	0.328616	0.238208	0.203616	0.22956	30	0.366667	0.133333	0.166667	0.333333	115	0.426087	0.104348	0.191304	0.278261	28	25	29	32	2	35	25	33	6	11	28	23	7	17	24	38	25	3	12	20	-366.34	0	-12.6	0.049	0.453	0.144	0.625	0.85	0.441824	0.441824	3.14362	1.33255	1.4197	1.88275
YBL042C	1920	0.265625	0.217188	0.200521	0.316667	79	0.329114	0.164557	0.177215	0.329114	178	0.410112	0.101124	0.179775	0.308989	49	21	35	30	11	24	11	41	5	58	56	34	10	43	22	52	40	20	36	41	-551	-9.51	-18.81	0.016	0.516	0.168	0.652	0.835	0.417708	0.417708	0	3.05629	2.62402	2.4828
YBR048W	982	0.345214	0.182281	0.202648	0.269857	95	0.431579	0.210526	0.126316	0.231579	228	0.324561	0.140351	0.127193	0.407895	10	12	7	2	2	4	6	9	5	10	5	20	2	8	8	9	13	1	6	17	-225.22	-10.5	-43.22	0.454	0.43	0.733	0.969	0.919	0.384929	0.384929	0	1.53291	2.44802	1.93999
YBL021C	435	0.324138	0.264368	0.216092	0.195402	53	0.415094	0.226415	0.207547	0.150943	153	0.294118	0.254902	0.124183	0.326797	11	6	10	8	3	15	10	5	2	7	13	9	4	2	5	15	7	1	4	7	-125.2	-7.74	-36.6	0.036	0.41	0.091	0.501	0.832	0.48046	0.48046	0	0.51676	0.037905	1.54592
YBL030C	957	0.248694	0.23302	0.196447	0.321839	150	0.306667	0.126667	0.18	0.386667	270	0.340741	0.107407	0.133333	0.418519	34	15	9	14	4	8	10	35	0	13	34	27	10	20	10	23	15	3	13	21	-274.42	-18.1	-37.26	0.098	0.764	0.538	0.869	0.901	0.429467	0.429467	0	1.64676	0.032764	2.2104
YBR049C	2433	0.371969	0.205508	0.181669	0.240855	130	0.346154	0.138462	0.207692	0.307692	182	0.258242	0.131868	0.192308	0.417582	59	36	86	94	6	55	53	26	29	35	57	63	17	9	16	79	30	11	16	33	-584.73	-16.01	-28.5	0.136	0.464	0.199	0.685	0.849	0.387176	0.387176	0.660662	1.50691	2.67521	1.6647
YBR003W	1422	0.31083	0.202532	0.202532	0.284107	17	0.235294	0.411765	0.117647	0.235294	130	0.423077	0.169231	0.0769231	0.330769	35	28	21	27	5	28	13	24	15	34	57	34	8	17	27	43	22	2	8	25	-371.77	0	-22.3	0.014	0.445	0.14	0.602	0.813	0.405063	0.405063	0	1.25781	1.47781	0.823889
YBL105C	3456	0.346354	0.200521	0.1875	0.265625	269	0.33829	0.208178	0.185874	0.267658	92	0.336957	0.217391	0.119565	0.326087	63	55	58	72	23	87	72	55	30	71	98	99	25	49	50	86	73	13	29	43	-878.24	-57.4	-17.2	0.059	0.47	0.171	0.632	0.82	0.388021	0.388021	1.1852	3.05629	2.55234	2.72729
YBL088C	8364	0.33704	0.183405	0.174558	0.304998	263	0.414449	0.193916	0.144487	0.247148	110	0.336364	0.172727	0.145455	0.345455	120	109	170	149	48	179	112	98	47	206	357	207	59	158	84	251	140	41	109	143	-2070.38	-54.9	-15	0.01	0.406	0.123	0.583	0.823	0.357963	0.357963	1.85295	2.28922	2.72834	3.10826
YBL025W	438	0.358447	0.230594	0.171233	0.239726	58	0.431034	0.0689655	0.241379	0.258621	289	0.262976	0.276817	0.16955	0.290657	8	6	8	11	3	13	4	8	5	16	10	10	1	5	6	6	7	1	6	11	-103.34	0	-71.71	0.421	0.364	0.099	0.536	0.859	0.401826	0.401826	0.481723	1.29511	1.7816	2.34295
YBR056W	1506	0.327357	0.218459	0.164675	0.289509	63	0.380952	0.0952381	0.174603	0.349206	72	0.416667	0.111111	0.138889	0.333333	27	15	23	41	4	32	18	37	18	35	33	48	8	24	19	35	17	20	21	26	-409.76	-2.48	-3.9	0.937	0.471	0.202	0.71	0.835	0.383134	0.383134	0	2.53609	1.9015	2.16861
YBR041W	2010	0.30796	0.198507	0.178607	0.314925	66	0.363636	0.136364	0.19697	0.30303	85	0.388235	0.176471	0.105882	0.329412	38	30	30	36	9	35	27	38	15	44	69	47	14	42	27	38	41	13	34	42	-526.23	-6.19	-13.7	0.123	0.498	0.194	0.685	0.834	0.377114	0.377114	1.32673	2.48833	2.1966	2.89299
YBR036C	1233	0.254663	0.2206	0.213301	0.311436	59	0.355932	0.237288	0.220339	0.186441	221	0.334842	0.135747	0.144796	0.384615	24	11	25	14	7	15	11	24	4	36	49	18	15	23	17	41	26	8	12	30	-346.6	-6.93	-37.8	0.295	0.501	0.142	0.587	0.819	0.433901	0.433901	0.63506	2.40406	2.19718	2.9185
YBL095W	813	0.281673	0.255843	0.175892	0.286593	132	0.333333	0.227273	0.174242	0.265152	112	0.366071	0.125	0.223214	0.285714	16	11	11	12	4	19	8	20	11	16	34	21	5	16	14	13	11	5	5	18	-257.65	-32.8	-12.21	0.294	0.423	0.121	0.581	0.841	0.431734	0.431734	2.3916	2.46933	1.25381	2.37064
YBR008C	1647	0.24408	0.214936	0.197328	0.343655	987	0.358663	0.198582	0.145897	0.296859	143	0.356643	0.132867	0.160839	0.34965	42	24	19	19	15	26	10	38	8	36	63	16	15	42	29	34	31	10	29	42	-465.93	-217.99	-18.6	0.108	0.465	0.156	0.649	0.846	0.412265	0.412265	0.838394	2.31918	2.62402	2.39465
YBR004C	1302	0.28341	0.16129	0.18126	0.37404	41	0.414634	0.317073	0.097561	0.170732	74	0.405405	0.0675676	0.121622	0.405405	22	14	20	9	8	10	15	13	5	40	56	25	4	45	19	43	21	14	27	23	-290.83	-5.9	-1.5	0.209	0.446	0.154	0.649	0.867	0.34255	0.34255	0.273216	3.53603	1.29319	2.33744
YBR030W	1659	0.324895	0.220615	0.183846	0.270645	276	0.358696	0.221014	0.126812	0.293478	66	0.393939	0.151515	0.166667	0.287879	32	15	30	48	9	59	13	25	15	32	61	39	9	25	19	52	20	9	14	26	-451.11	-53	-10.3	0.062	0.446	0.153	0.626	0.838	0.404461	0.404461	0.566037	1.73625	1.7816	2.53834
YBR007C	2211	0.363636	0.176391	0.208051	0.251922	84	0.464286	0.202381	0.154762	0.178571	202	0.39604	0.128713	0.143564	0.331683	39	37	57	40	10	43	22	30	17	29	64	69	15	25	43	100	58	4	22	12	-487.21	-11.05	-27.1	0.024	0.391	0.122	0.584	0.797	0.384441	0.384441	0	1.08496	2.85121	2.71641
YBL081W	1107	0.320687	0.140921	0.307136	0.231256	305	0.255738	0.137705	0.183607	0.422951	85	0.258824	0.117647	0.117647	0.505882	16	7	63	9	0	4	22	9	15	11	24	8	11	9	27	74	25	3	22	9	-213.4	-45.48	-7.6	0.052	0.548	0.166	0.617	0.865	0.448058	0.448058	0	1.78499	1.18646	2.97404
YBL024W	2055	0.337226	0.211192	0.175669	0.275912	31	0.419355	0.16129	0.193548	0.225806	99	0.363636	0.111111	0.141414	0.383838	45	36	48	40	14	58	21	30	18	31	59	61	12	30	34	39	37	12	10	49	-537.64	-1.8	-8.1	0.021	0.573	0.27	0.726	0.855	0.386861	0.386861	0.970517	2.17622	2.62402	2.08732
YBL084C	2277	0.33509	0.170839	0.200703	0.293368	120	0.358333	0.166667	0.175	0.3	132	0.348485	0.136364	0.0984848	0.416667	51	22	84	28	16	30	39	23	20	45	86	50	16	27	31	83	42	5	36	24	-508.12	-17.4	-15	0.012	0.395	0.116	0.594	0.845	0.371542	0.371542	1.38607	2.857	2.72834	2.60647
YBR010W	411	0.328467	0.216545	0.216545	0.238443	27	0.555556	0.037037	0.185185	0.222222	155	0.412903	0.122581	0.0774194	0.387097	16	17	1	4	0	7	8	7	2	7	13	16	1	5	5	10	9	0	2	6	-118.6	0	-15.4	0.156	0.785	0.622	0.932	0.924	0.43309	0.43309	0	0	0	1.11291
YBR044C	1722	0.344948	0.202671	0.187573	0.264808	89	0.258427	0.134831	0.235955	0.370787	57	0.350877	0.157895	0.175439	0.315789	30	26	47	30	12	30	12	28	7	42	65	49	11	14	24	48	35	2	26	35	-436.77	-7.83	-2.96	0.007	0.436	0.127	0.601	0.822	0.390244	0.390244	1.93482	2.19874	2.55234	2.6391
YBR029C	1374	0.287482	0.186317	0.19869	0.327511	118	0.305085	0.135593	0.245763	0.313559	61	0.42623	0.114754	0.0655738	0.393443	24	10	20	15	12	19	9	24	12	40	54	33	7	45	16	30	38	5	15	29	-338.32	-13.4	-6.8	0.185	0.506	0.169	0.642	0.853	0.385007	0.385007	0	3.18411	1.6056	2.15486
YBL076C	3219	0.305996	0.210624	0.178627	0.304753	40	0.475	0.1	0.25	0.175	102	0.352941	0.156863	0.127451	0.362745	56	46	46	78	9	79	24	57	20	67	99	93	18	53	45	71	58	22	47	84	-864.93	-2.5	-14.76	0.042	0.62	0.342	0.775	0.861	0.389251	0.389251	1.11802	1.96726	1.48158	3.88078
YBL043W	774	0.322997	0.210594	0.22093	0.245478	121	0.380165	0.0909091	0.173554	0.355372	138	0.326087	0.0942029	0.195652	0.384058	19	7	18	29	3	24	6	8	8	9	17	12	2	7	10	31	22	0	13	12	-203.5	-14.8	-13.7	0.135	0.478	0.173	0.639	0.827	0.431525	0.431525	0	1.48435	1.34232	1.95856
YBL056W	1407	0.308458	0.230988	0.157783	0.302772	123	0.325203	0.211382	0.170732	0.292683	391	0.345269	0.143223	0.138107	0.373402	27	15	25	48	14	37	14	33	12	31	42	26	13	19	10	51	23	3	5	20	-382.04	-23.8	-67.25	0.821	0.458	0.177	0.663	0.865	0.38877	0.38877	0	1.55381	1.53094	1.08916
YBR016W	387	0.322997	0.211886	0.294574	0.170543	39	0.358974	0.102564	0.333333	0.205128	247	0.319838	0.121457	0.174089	0.384615	7	3	11	2	5	3	33	14	3	1	4	2	3	1	10	6	3	0	15	2	-96.46	-2.2	-36.3	1	0.456	0.106	0.537	0.845	0.50646	0.50646	0.287242	0.900213	0	0.748244
YBR031W	1089	0.253444	0.235078	0.246097	0.265381	62	0.322581	0.0967742	0.225806	0.354839	138	0.304348	0.101449	0.130435	0.463768	45	25	16	7	1	16	12	28	10	15	28	32	3	8	17	25	28	6	6	34	-336.9	-4.5	-18.7	0.885	0.901	0.803	0.971	0.902	0.481175	0.481175	0	0.887577	0	2.13294
YBR068C	1830	0.269399	0.213661	0.189071	0.327869	57	0.333333	0.0877193	0.157895	0.421053	202	0.242574	0.148515	0.272277	0.336634	50	22	26	23	10	25	16	49	11	52	54	30	17	45	19	55	29	9	29	38	-506.34	-2.1	-41.22	0.166	0.487	0.157	0.646	0.826	0.402732	0.402732	2.22639	2.14333	2.85121	3.75421
YBR037C	888	0.28491	0.245495	0.203829	0.265766	48	0.5	0.25	0.125	0.125	121	0.322314	0.14876	0.206612	0.322314	17	15	13	15	4	17	9	26	4	11	33	25	3	20	17	20	14	3	13	16	-266.41	-3.15	-18.66	0.144	0.415	0.111	0.549	0.82	0.449324	0.449324	0	1.01625	1.64685	2.60647
YBR059C	3327	0.345056	0.20018	0.203186	0.251578	145	0.227586	0.172414	0.227586	0.372414	97	0.42268	0.123711	0.175258	0.278351	63	57	87	52	6	69	97	59	26	51	81	64	31	34	46	137	60	1	36	51	-866.68	-24.34	-6.9	0.025	0.462	0.146	0.612	0.837	0.403366	0.403366	0.82672	1.55381	2.13561	1.93999
YBR047W	528	0.356061	0.185606	0.181818	0.276515	49	0.408163	0.142857	0.142857	0.306122	64	0.40625	0.125	0.078125	0.390625	5	9	9	11	1	15	5	5	7	12	17	17	3	12	8	12	6	0	6	15	-112.2	-6	-8	0.02	0.465	0.149	0.643	0.836	0.367424	0.367424	1.2243	0.757252	2.44802	2.04981
YBR002C	861	0.313589	0.256678	0.164925	0.264808	36	0.472222	0.277778	0.111111	0.138889	208	0.346154	0.1875	0.163462	0.302885	16	22	10	15	5	27	3	18	7	20	30	21	7	14	8	21	16	4	6	16	-240.38	0	-37.2	1	0.4	0.109	0.566	0.806	0.421603	0.421603	1.77966	0.981713	0	2.39975
YBL031W	1017	0.366765	0.175025	0.223206	0.235005	20	0.35	0.1	0.2	0.35	68	0.485294	0.161765	0.0588235	0.294118	12	24	32	15	0	12	15	11	12	18	21	29	8	11	17	54	28	1	5	13	-204.62	0	-9	0.044	0.465	0.131	0.599	0.815	0.39823	0.39823	0.534062	2.10032	2.44802	1.86837
YBR070C	714	0.289916	0.219888	0.173669	0.316527	45	0.355556	0.244444	0.0888889	0.311111	42	0.357143	0.119048	0.142857	0.380952	11	11	5	6	4	10	7	16	7	20	33	19	5	14	7	17	12	4	10	19	-193.34	-7.7	-3.5	0.513	0.425	0.101	0.539	0.786	0.393557	0.393557	0.844482	2.5751	1.34289	1.14145
YBR034C	1047	0.312321	0.212034	0.193887	0.281757	44	0.522727	0.113636	0.181818	0.181818	174	0.33908	0.166667	0.12069	0.373563	14	10	18	29	3	24	7	21	12	25	30	28	10	18	13	25	19	4	16	22	-268.1	-1.8	-26.5	0.023	0.587	0.267	0.729	0.886	0.405922	0.405922	0.350156	0.470207	1.2437	3.44219
YBR058C	2346	0.335465	0.196505	0.181586	0.286445	43	0.372093	0.139535	0.255814	0.232558	100	0.44	0.06	0.16	0.34	33	22	72	50	27	56	37	33	16	44	74	55	15	30	42	62	34	11	24	44	-590.1	-3.4	-21.6	0.081	0.453	0.162	0.642	0.841	0.37809	0.37809	0.091001	2.54366	2.67521	2.88991
YBL052C	2496	0.385016	0.190705	0.163862	0.260417	265	0.328302	0.188679	0.14717	0.335849	8	0.125	0.5	0.25	0.125	24	55	66	59	11	75	24	30	17	58	66	69	12	37	31	67	49	12	35	34	-580.95	-56.2	0	0.009	0.418	0.132	0.603	0.819	0.354567	0.354567	1.75471	3.24611	2.55234	2.14589
YBL091C	1266	0.327014	0.237757	0.195893	0.239336	41	0.390244	0.146341	0.195122	0.268293	150	0.286667	0.226667	0.173333	0.313333	29	21	22	32	4	35	14	31	14	22	31	37	10	12	17	19	24	2	18	27	-341.9	-7.7	-35.6	0.04	0.538	0.211	0.683	0.83	0.433649	0.433649	0	0.993853	0.959266	1.46979
YBL067C	2244	0.350267	0.200089	0.171569	0.278075	284	0.31338	0.161972	0.176056	0.348592	34	0.411765	0.235294	0.0882353	0.264706	28	28	61	49	16	55	23	38	15	41	59	65	11	33	39	85	39	3	23	36	-549.25	-58.27	-2.2	0.247	0.435	0.145	0.625	0.854	0.371658	0.371658	1.43827	2.78561	2.55234	2.03688
YBR055C	2700	0.358148	0.206296	0.166667	0.268889	23	0.434783	0.130435	0.217391	0.217391	102	0.323529	0.166667	0.137255	0.372549	59	53	54	59	11	67	46	27	11	50	113	77	17	33	36	58	43	17	29	39	-683.41	0	-20.8	0.076	0.392	0.127	0.601	0.835	0.372963	0.372963	2.103	2.95804	1.87405	3.00443
YBR006W	1494	0.295181	0.222892	0.184739	0.297189	242	0.359504	0.202479	0.177686	0.260331	97	0.329897	0.154639	0.134021	0.381443	42	15	23	19	11	36	9	39	7	30	41	37	9	24	26	33	35	4	17	40	-424	-44.4	-17.1	0.973	0.525	0.195	0.668	0.823	0.407631	0.407631	1.20086	1.86727	1.84654	2.43848
YBR072W	645	0.313178	0.227907	0.196899	0.262016	87	0.54023	0.0689655	0.195402	0.195402	125	0.24	0.208	0.192	0.36	11	8	18	21	0	12	5	15	3	9	16	20	1	11	14	16	7	2	7	18	-181.18	-3.7	-31.1	0.309	0.645	0.338	0.783	0.916	0.424806	0.424806	0	0.917221	0.103033	1.39218
YBL104C	3117	0.335579	0.214629	0.17581	0.273981	16	0.5625	0.1875	0.0625	0.1875	92	0.434783	0.0652174	0.173913	0.326087	59	64	85	75	23	62	29	60	19	72	85	57	23	33	36	97	55	19	40	45	-829.33	0	-3.56	0.144	0.445	0.142	0.626	0.842	0.39044	0.39044	1.03727	3.14707	2.72834	1.70072
YBL020W	1725	0.281739	0.191304	0.191304	0.335652	66	0.363636	0.287879	0.0909091	0.257576	82	0.439024	0.109756	0.146341	0.304878	28	22	30	17	7	24	21	26	7	57	81	33	10	55	13	48	32	9	23	31	-441.08	-9	-10.5	0.051	0.47	0.139	0.612	0.831	0.382609	0.382609	1.24848	2.31918	1.25381	2.59729
YBR017C	2757	0.315198	0.215089	0.174465	0.295248	133	0.37594	0.195489	0.0902256	0.338346	263	0.403042	0.171103	0.114068	0.311787	56	23	57	70	16	64	37	35	19	76	111	44	28	47	37	68	46	12	21	51	-744.01	-16.6	-46.12	0.036	0.438	0.144	0.612	0.847	0.389554	0.389554	1.50642	2.19827	2.02061	2.69554
YBR067C	633	0.200632	0.189573	0.28752	0.322275	68	0.441176	0.0882353	0.176471	0.294118	148	0.331081	0.0878378	0.168919	0.412162	42	2	4	8	0	10	5	8	1	9	15	5	2	5	7	49	17	1	5	15	-161.52	-5.3	-12.1	0.171	0.734	0.45	0.856	0.893	0.477093	0.477093	0	1.75558	0	1.39397
YBR014C	612	0.341503	0.210784	0.179739	0.267974	92	0.565217	0.130435	0.119565	0.184783	282	0.35461	0.187943	0.12766	0.329787	13	7	15	12	1	15	6	10	7	11	14	14	3	8	6	19	16	1	6	19	-151.72	-5.2	-53	0.123	0.462	0.154	0.612	0.821	0.390523	0.390523	0.520055	2.41831	2.0088	1.06485
YBL034C	4542	0.360194	0.168208	0.185381	0.286218	62	0.290323	0.241935	0.112903	0.354839	109	0.247706	0.183486	0.183486	0.385321	59	44	140	91	14	102	58	28	26	112	170	131	44	83	55	154	90	9	47	56	-1025.74	-10.9	-20.45	0.025	0.445	0.148	0.612	0.851	0.353589	0.353589	2.34497	2.33128	2.72834	2.68197
YBL066C	3447	0.321439	0.178706	0.223963	0.275892	56	0.25	0.196429	0.232143	0.321429	223	0.309417	0.121076	0.179372	0.390135	62	45	94	59	16	48	57	44	34	57	113	62	22	45	77	128	94	10	31	50	-825.49	-8.1	-31.36	0.036	0.452	0.142	0.627	0.853	0.402669	0.402669	1.13517	1.98604	2.85121	3.04192
YBL051C	2007	0.347783	0.156951	0.233682	0.261584	84	0.404762	0.27381	0.142857	0.178571	406	0.3867	0.123153	0.133005	0.357143	43	21	86	24	1	30	67	27	16	39	59	22	15	15	38	90	36	1	21	17	-432.06	-13.52	-53.3	0.126	0.52	0.187	0.673	0.873	0.390633	0.390633	1.234	2.34852	2.67521	2.41048
YBR023C	3498	0.300172	0.209262	0.18239	0.308176	135	0.296296	0.207407	0.17037	0.325926	184	0.358696	0.146739	0.130435	0.36413	59	46	59	84	22	54	35	62	23	73	102	83	30	56	55	105	73	23	41	80	-942.82	-35.7	-31.88	0.937	0.478	0.167	0.637	0.821	0.391652	0.391652	0.994794	2.46264	2.85121	2.73988
YBR069C	1860	0.270968	0.216129	0.201613	0.31129	114	0.429825	0.149123	0.175439	0.245614	723	0.322268	0.200553	0.204703	0.272476	46	23	26	22	14	29	19	43	13	47	60	30	12	40	23	60	25	11	24	52	-554.17	-17.4	-189.22	0.065	0.482	0.151	0.614	0.826	0.417742	0.417742	0.547469	2.72512	1.34232	2.02961
YBR025C	1185	0.31308	0.218565	0.177215	0.291139	211	0.293839	0.161137	0.180095	0.364929	293	0.296928	0.150171	0.156997	0.395904	30	19	14	24	6	33	13	25	7	35	35	38	8	14	18	21	16	3	10	25	-306.96	-40.24	-49.4	0.217	0.76	0.567	0.895	0.9	0.395781	0.395781	1.19079	0.868649	2.0088	2.30382
YBR020W	1587	0.281033	0.218652	0.195967	0.304348	165	0.406061	0.0909091	0.151515	0.351515	697	0.332855	0.164993	0.172166	0.329986	47	16	29	24	14	34	12	32	11	24	48	38	10	26	26	45	24	3	20	45	-439.14	-15.3	-146.59	0.137	0.507	0.194	0.69	0.84	0.414619	0.414619	0.637181	2.27849	2.72834	2.68901
YBR061C	933	0.311897	0.211147	0.192926	0.28403	21	0.52381	0.142857	0.0952381	0.238095	183	0.431694	0.0928962	0.142077	0.333333	19	15	10	26	8	12	14	16	6	12	35	25	5	15	17	32	14	3	9	17	-240.05	0	-20.17	1	0.411	0.143	0.61	0.832	0.404073	0.404073	3.08983	3.18411	1.481	1.28903
YBL093C	663	0.343891	0.224736	0.218703	0.21267	95	0.410526	0.231579	0.126316	0.231579	139	0.316547	0.194245	0.172662	0.316547	11	13	15	18	1	9	20	14	3	9	14	12	6	8	13	24	12	2	9	7	-180.31	-12.61	-27.34	0.021	0.42	0.104	0.547	0.844	0.443439	0.443439	0.001028	0.712229	0.395266	1.31349
YBL047C	4146	0.337675	0.190786	0.222624	0.248915	179	0.318436	0.189944	0.162011	0.329609	260	0.315385	0.123077	0.161538	0.4	125	38	111	81	3	111	107	51	21	53	117	71	20	46	81	148	106	8	14	69	-1042.68	-38.1	-35.9	0.069	0.517	0.197	0.658	0.858	0.413411	0.413411	0	1.32009	1.84654	3.93753
YBL102W	648	0.233025	0.228395	0.219136	0.319444	105	0.266667	0.238095	0.104762	0.390476	144	0.451389	0.166667	0.0902778	0.291667	19	13	8	6	5	7	11	10	1	6	30	5	7	20	9	19	16	4	6	13	-192.9	-27.2	-13.87	0.03	0.426	0.099	0.537	0.83	0.447531	0.447531	1.76393	2.76216	0.998101	2.65574
YBL019W	1563	0.350608	0.204734	0.169546	0.275112	90	0.411111	0.166667	0.211111	0.211111	60	0.333333	0.166667	0.166667	0.333333	18	34	33	35	11	27	18	30	8	42	44	45	11	26	22	45	25	5	15	26	-398.9	-12.3	-8.22	0.321	0.421	0.122	0.589	0.815	0.37428	0.37428	0	1.76228	1.87405	2.12047
YBR043C	2070	0.302415	0.216425	0.192754	0.288406	171	0.385965	0.175439	0.140351	0.298246	96	0.302083	0.197917	0.125	0.375	47	35	33	30	6	35	24	42	10	47	75	31	19	28	31	66	41	12	33	44	-577.04	-31.3	-13.7	0.144	0.436	0.124	0.601	0.826	0.409179	0.409179	0.937408	2.89138	1.7816	3.39478
YBL028C	321	0.433022	0.193146	0.174455	0.199377	53	0.509434	0.113208	0.169811	0.207547	155	0.341935	0.187097	0.129032	0.341935	7	9	2	8	0	8	5	4	3	3	8	22	3	3	1	10	4	1	1	4	-60.16	-3.7	-21.61	0.681	0.51	0.261	0.722	0.79	0.367601	0.367601	0	0	0.017622	0.886057
YBL033C	1038	0.303468	0.256262	0.223507	0.216763	22	0.545455	0.0909091	0.272727	0.0909091	85	0.341176	0.141176	0.152941	0.364706	22	25	20	26	7	22	14	31	11	20	35	16	6	6	13	21	22	3	10	15	-313.7	0	-11.6	0.144	0.417	0.112	0.55	0.83	0.479769	0.479769	1.1886	0.765853	0.272391	1.91056
YBR038W	2892	0.292185	0.20332	0.199862	0.304633	66	0.545455	0.151515	0.181818	0.121212	171	0.28655	0.0994152	0.187135	0.426901	66	49	50	48	12	50	36	45	21	53	89	61	24	57	43	89	50	17	43	60	-787.69	-2	-22	0.026	0.486	0.172	0.662	0.839	0.403181	0.403181	1.45436	2.71136	1.48158	3.50932
YBR011C	864	0.31713	0.202546	0.22338	0.256944	53	0.245283	0.188679	0.245283	0.320755	212	0.334906	0.160377	0.188679	0.316038	22	6	16	24	1	19	7	16	6	27	17	29	3	11	20	13	19	6	11	14	-235.34	-4.3	-41.6	0.166	0.799	0.621	0.907	0.918	0.425926	0.425926	0	0.822207	0.291418	2.30329
YBR015C	1794	0.310479	0.214604	0.201784	0.273133	165	0.357576	0.163636	0.151515	0.327273	122	0.237705	0.131148	0.188525	0.442623	34	17	35	48	7	34	9	35	11	29	60	57	10	34	25	43	36	4	36	33	-485.23	-25.8	-11.52	0.04	0.489	0.17	0.628	0.832	0.416388	0.416388	0.500612	2.76945	1.7255	2.19142
YBL068W	984	0.310976	0.211382	0.178862	0.29878	69	0.333333	0.173913	0.275362	0.217391	183	0.398907	0.136612	0.114754	0.349727	32	15	16	24	5	17	11	16	10	29	32	20	7	9	12	23	18	0	7	24	-258.4	-9.82	-26.9	0.048	0.519	0.199	0.671	0.824	0.390244	0.390244	1.19593	1.96093	2.01274	1.72024
YBL080C	1626	0.319188	0.217712	0.193727	0.269373	46	0.347826	0.195652	0.173913	0.282609	25	0.4	0.24	0.16	0.2	30	25	30	32	3	33	29	24	16	41	65	40	12	22	24	41	28	3	21	22	-436.46	-6.5	-0.9	0.279	0.445	0.132	0.596	0.823	0.411439	0.411439	0	1.59401	1.47781	2.12047
YBR060C	1863	0.360709	0.186795	0.199141	0.253355	106	0.349057	0.150943	0.113208	0.386792	88	0.329545	0.136364	0.193182	0.340909	25	31	47	29	3	43	27	22	11	35	54	62	17	29	34	52	46	4	19	30	-440.35	-11.8	-13.46	0.212	0.452	0.14	0.592	0.812	0.385937	0.385937	1.82056	2.5684	2.19718	2.37314
YBR057C	1101	0.381471	0.19346	0.190736	0.234332	87	0.241379	0.206897	0.172414	0.37931	141	0.411348	0.156028	0.113475	0.319149	27	10	49	11	1	34	18	10	11	12	34	25	20	9	14	37	21	1	12	10	-255.36	-12.1	-23	0.024	0.406	0.123	0.603	0.858	0.384196	0.384196	0	1.16602	1.49831	2.2351
YBR001C	2343	0.32437	0.224925	0.16816	0.282544	129	0.310078	0.108527	0.162791	0.418605	145	0.344828	0.165517	0.110345	0.37931	47	46	42	47	7	58	21	50	18	39	74	49	17	34	39	51	43	12	48	38	-645.19	-15.8	-23.93	0.018	0.413	0.123	0.601	0.827	0.393086	0.393086	1.74445	2.60559	1.90842	3.31181
YBL032W	1146	0.300175	0.226003	0.236475	0.237347	81	0.308642	0.160494	0.296296	0.234568	118	0.381356	0.144068	0.177966	0.29661	31	18	26	20	2	35	7	24	8	39	25	30	3	13	16	34	22	0	6	22	-339.69	-7.3	-16.9	0.225	0.542	0.191	0.645	0.824	0.462478	0.462478	0	1.35636	1.18646	1.25244
YBL026W	416	0.358173	0.177885	0.163462	0.300481	72	0.430556	0.0972222	0.25	0.222222	97	0.278351	0.154639	0.113402	0.453608	1	6	7	7	1	6	4	3	1	5	11	8	3	6	1	5	7	0	3	10	-84.19	-3.4	-12.3	0.012	0.42	0.169	0.62	0.894	0.341346	0.341346	0.216265	0.811137	0.803883	0.946233
YBL027W	954	0.33543	0.218029	0.179245	0.267296	48	0.479167	0.125	0.166667	0.229167	135	0.385185	0.155556	0.125926	0.333333	26	28	8	7	0	12	7	9	7	7	16	23	1	1	2	9	6	2	4	14	-238.4	-0.64	-18.16	0.031	0.66	0.708	0.944	0.877	0.397275	0.397275	1.09838	1.98181	1.4197	1.86128
YBR071W	636	0.339623	0.193396	0.240566	0.226415	172	0.360465	0.186047	0.186047	0.267442	329	0.246201	0.12462	0.218845	0.410334	11	11	11	16	1	12	7	5	7	9	20	18	7	8	4	42	18	0	3	1	-157.91	-32.7	-47.76	0.09	0.48	0.139	0.582	0.858	0.433962	0.433962	0	1.21179	0	2.27806
YBL055C	1257	0.313445	0.225139	0.179793	0.281623	390	0.287179	0.235897	0.235897	0.241026	82	0.390244	0.146341	0.109756	0.353659	28	14	18	26	9	26	18	18	11	22	43	34	9	20	16	40	20	4	19	23	-355	-117.9	-15.1	0.039	0.417	0.125	0.575	0.851	0.404932	0.404932	0.503872	3.1693	0.958703	2.48973
YBR058C-A	243	0.304527	0.160494	0.1893	0.345679	62	0.483871	0.290323	0.0967742	0.129032	184	0.380435	0.201087	0.108696	0.309783	2	2	2	1	1	5	1	3	3	6	9	6	3	10	2	7	6	1	6	4	-45	-4.9	-29.6	0.229	0.395	0.124	0.596	0.819	0.349794	0.349794	2.12109	0.611294	0.137084	2.57618
YBR054W	1035	0.27343	0.210628	0.196135	0.319807	525	0.32381	0.108571	0.165714	0.401905	449	0.327394	0.13363	0.164811	0.374165	27	9	11	14	5	15	7	22	6	29	30	31	11	22	18	21	20	8	14	24	-282.12	-76.01	-83.23	0.513	0.738	0.457	0.839	0.912	0.406763	0.406763	1.88147	2.8469	0.718254	2.3407
YBL022C	3402	0.345385	0.221928	0.184891	0.247795	136	0.294118	0.220588	0.161765	0.323529	79	0.405063	0.0506329	0.151899	0.392405	76	51	46	84	7	102	40	55	19	72	95	107	23	36	54	91	70	7	29	69	-889.85	-31.3	-5.2	0.035	0.515	0.186	0.637	0.824	0.40682	0.40682	0.717648	1.94608	1.1859	3.17448
YBL092W	393	0.307888	0.211196	0.231552	0.249364	433	0.341801	0.17552	0.154734	0.327945	111	0.486486	0.0540541	0.108108	0.351351	12	11	7	3	0	4	2	7	8	8	9	19	2	4	5	8	8	1	3	9	-97.34	-83.6	-4.3	0.418	0.906	0.818	0.976	0.941	0.442748	0.442748	0	1.15529	0	0.600142
YBL029W	1131	0.346596	0.16092	0.218391	0.274094	39	0.512821	0.128205	0.102564	0.25641	95	0.473684	0.0736842	0.168421	0.284211	15	18	51	17	4	26	9	7	5	21	35	22	6	14	24	56	21	1	16	8	-229.58	-0.2	-6.21	0.144	0.401	0.117	0.582	0.846	0.37931	0.37931	0.608017	1.12929	2.67521	2.20873
YBR066C	663	0.374057	0.190045	0.190045	0.245852	64	0.40625	0.140625	0.203125	0.25	74	0.5	0.135135	0.121622	0.243243	8	14	17	10	8	8	7	12	10	16	13	24	5	10	9	22	20	1	4	2	-155.91	-4.9	-3.8	0.169	0.416	0.124	0.585	0.803	0.38009	0.38009	0	2.06211	1.90842	1.12659
YBL085W	2943	0.355759	0.186544	0.213388	0.244309	339	0.383481	0.185841	0.19764	0.233038	103	0.466019	0.0873786	0.116505	0.330097	50	44	62	46	4	69	42	40	26	44	65	88	15	38	55	154	70	6	26	36	-695.37	-64.7	-5.79	0.145	0.432	0.132	0.583	0.82	0.399932	0.399932	3.49385	1.85086	2.67521	1.45502
YBL063W	3336	0.377098	0.166667	0.194844	0.261391	15	0.466667	0.133333	0.133333	0.266667	2	0	1	0	0	41	41	117	60	16	75	69	36	27	98	112	86	20	33	29	116	73	1	23	38	-736.38	0	0	0.229	0.449	0.143	0.599	0.839	0.361511	0.361511	1.45774	2.43607	2.55234	2.7566
YBR005W	642	0.291277	0.255452	0.213396	0.239875	74	0.445946	0.175676	0.135135	0.243243	125	0.248	0.12	0.224	0.408	17	16	11	9	1	14	12	12	5	9	13	5	2	6	16	18	15	3	11	18	-190.6	-6.7	-15.1	0.002	0.375	0.074	0.479	0.781	0.468847	0.468847	0	0.51479	1.54257	1.12634
YBL061C	2091	0.348159	0.215208	0.177905	0.258728	109	0.321101	0.183486	0.146789	0.348624	89	0.337079	0.134831	0.157303	0.370787	59	30	49	34	4	38	36	43	16	22	65	60	17	22	25	80	36	5	26	29	-545.23	-14.9	-11	0.045	0.386	0.113	0.584	0.828	0.393113	0.393113	0.608873	1.9123	2.85121	2.58654
YBL057C	645	0.316279	0.24186	0.182946	0.258915	24	0.291667	0.25	0.166667	0.291667	62	0.354839	0.193548	0.0967742	0.354839	26	7	8	13	4	14	7	13	4	14	19	14	8	5	6	19	18	2	5	8	-173.4	-3.2	-9.5	0.04	0.441	0.126	0.584	0.814	0.424806	0.424806	0	0.573369	0.272391	0.940386
YBL087C	918	0.294118	0.200436	0.200436	0.305011	106	0.358491	0.0943396	0.207547	0.339623	97	0.42268	0.0618557	0.134021	0.381443	15	10	8	5	2	4	2	17	0	7	9	11	6	3	7	10	3	2	2	14	-223.7	-16.1	-5.67	0.043	0.583	0.624	0.938	0.929	0.400871	0.400871	1.92727	1.93749	0.479306	1.5076
YBL079W	4509	0.332668	0.18075	0.192282	0.2943	74	0.283784	0.216216	0.202703	0.297297	58	0.362069	0.189655	0.0862069	0.362069	83	53	97	80	13	93	60	66	27	132	144	98	28	85	56	153	87	10	55	82	-1106.42	-11.2	-6.6	0.483	0.463	0.151	0.62	0.839	0.373032	0.373032	1.66751	2.76216	2.67521	2.85037
YBR024W	906	0.318985	0.220751	0.178808	0.281457	101	0.366337	0.237624	0.168317	0.227723	210	0.457143	0.161905	0.147619	0.233333	15	23	12	21	7	20	11	19	4	18	29	21	1	20	16	23	12	3	17	9	-235.26	-13.6	-27.37	0.142	0.455	0.155	0.614	0.836	0.399558	0.399558	0	0.588257	0.699322	2.28619
YBL107C	591	0.390863	0.219966	0.153976	0.235195	14	0.5	0.285714	0.142857	0.0714286	140	0.285714	0.15	0.164286	0.4	10	14	19	12	6	18	12	5	1	13	14	16	2	8	7	9	17	3	5	5	-116.96	0	-15.9	1	0.387	0.104	0.573	0.839	0.373942	0.373942	0	0.807227	2.67521	1.14145
YBR074W	2931	0.310133	0.191743	0.186967	0.311157	15	0.4	0.2	0.2	0.2	87	0.287356	0.16092	0.195402	0.356322	46	39	57	52	9	51	36	45	26	67	113	51	17	56	35	105	61	13	44	53	-738.1	0	-12	0.139	0.421	0.125	0.579	0.834	0.37871	0.37871	1.03425	2.11071	2.67521	3.40811
YBL037W	3078	0.329435	0.188759	0.187135	0.294672	90	0.322222	0.166667	0.188889	0.322222	97	0.391753	0.0515464	0.175258	0.381443	53	41	63	49	12	52	43	38	11	92	125	72	18	39	38	104	78	7	33	57	-755.45	-12.5	-10.84	0.418	0.445	0.135	0.59	0.831	0.375893	0.375893	2.52808	2.72512	2.72834	2.63605
YBL036C	774	0.354005	0.219638	0.149871	0.276486	15	0.333333	0.133333	0.266667	0.266667	116	0.387931	0.146552	0.0775862	0.387931	17	10	17	16	4	23	9	13	5	21	22	26	4	10	7	17	11	3	6	16	-194.9	-2.9	-19.9	0.141	0.548	0.236	0.702	0.841	0.369509	0.369509	0.247288	1.70815	1.35477	2.5644
YBL090W	534	0.376404	0.230337	0.161049	0.23221	48	0.479167	0.125	0.1875	0.208333	67	0.268657	0.149254	0.179104	0.402985	9	19	13	9	1	10	8	9	1	16	13	18	9	7	5	18	5	0	2	5	-130.61	-1.9	-7.1	0.144	0.464	0.136	0.581	0.809	0.391386	0.391386	0	0.290064	0.395266	1.12698
YBL089W	1380	0.276812	0.194928	0.192754	0.335507	29	0.413793	0.206897	0.206897	0.172414	72	0.430556	0.111111	0.125	0.333333	26	18	22	10	10	13	13	29	12	51	55	15	12	33	21	44	24	1	17	33	-361.13	-2.2	-7.82	0.007	0.392	0.098	0.56	0.847	0.387681	0.387681	3.21931	3.00831	2.1966	2.55093
YBR053C	1077	0.305478	0.220056	0.169916	0.30455	21	0.380952	0.0952381	0.238095	0.285714	39	0.333333	0.153846	0.102564	0.410256	11	8	19	26	9	26	8	25	9	26	33	26	4	20	20	31	16	7	11	23	-284.9	0	-7.1	0.073	0.467	0.167	0.648	0.83	0.389972	0.389972	0	1.75043	0.700158	4.01418
YBL046W	1326	0.349925	0.254148	0.153846	0.242081	1	0	0	0	1	122	0.327869	0.106557	0.196721	0.368852	11	17	35	61	6	47	12	21	7	22	31	32	16	18	15	36	23	3	11	17	-332.15	0	-13.23	0.161	0.384	0.129	0.594	0.85	0.407994	0.407994	0.499321	1.74592	2.67521	1.32634
YCL016C	1143	0.317585	0.224847	0.207349	0.250219	35	0.285714	0.114286	0.314286	0.285714	143	0.377622	0.146853	0.181818	0.293706	13	17	13	25	4	30	15	15	11	27	43	32	11	20	19	28	19	6	10	22	-320.4	-3.2	-26.9	0.885	0.46	0.119	0.559	0.842	0.432196	0.432196	1.55804	2.10003	1.35871	1.84278
YCR007C	720	0.323611	0.193056	0.169444	0.313889	804	0.329602	0.190299	0.181592	0.298507	261	0.348659	0.168582	0.153257	0.329502	14	7	15	14	3	15	8	6	4	16	20	15	5	18	11	21	11	3	13	20	-177.51	-184	-46.92	0.081	0.424	0.134	0.617	0.852	0.3625	0.3625	0.308223	1.61926	2.55234	1.3049
YBR172C	2223	0.353576	0.195682	0.208277	0.242465	112	0.205357	0.0982143	0.357143	0.339286	138	0.347826	0.0942029	0.137681	0.42029	40	20	42	36	2	50	40	39	12	32	57	73	15	23	37	102	67	11	9	33	-564.87	-10	-8.91	0.007	0.476	0.157	0.613	0.814	0.403959	0.403959	0.057188	0.929595	1.8328	2.33732
YBR267W	1182	0.349408	0.246193	0.199662	0.204738	25	0.48	0.2	0.16	0.16	82	0.219512	0.0853659	0.219512	0.47561	19	23	20	24	7	46	23	15	11	13	34	37	9	14	15	27	19	3	14	20	-318.82	-0.1	-5.5	0.019	0.528	0.167	0.601	0.863	0.445854	0.445854	0.447168	2.72512	1.4197	0.611114
YBR098W	2076	0.381503	0.190751	0.175337	0.252408	20	0.35	0.15	0.2	0.3	153	0.352941	0.124183	0.183007	0.339869	35	33	47	50	7	50	34	24	13	48	58	67	12	26	28	74	29	3	22	31	-489.47	0	-15.2	0.026	0.382	0.108	0.562	0.797	0.366089	0.366089	0.730674	2.18417	2.32514	2.43632
YCL017C	1494	0.296519	0.226238	0.205489	0.271754	112	0.348214	0.160714	0.178571	0.3125	339	0.241888	0.123894	0.168142	0.466077	50	29	20	26	6	29	11	35	16	29	42	29	13	15	21	40	33	3	17	33	-430.64	-14.73	-45.07	1	0.572	0.226	0.692	0.843	0.431727	0.431727	1.38308	0.9227	2.67521	2.4828
YBR130C	1278	0.387324	0.180751	0.179186	0.252739	63	0.285714	0.190476	0.253968	0.269841	68	0.455882	0.191176	0.102941	0.25	15	12	50	22	1	29	21	9	8	15	51	43	9	5	13	69	26	1	8	18	-273.74	-8.2	-3.25	0.171	0.436	0.149	0.623	0.853	0.359937	0.359937	0.494226	1.316	2.62402	2.70745
YBR237W	2550	0.361961	0.219216	0.161961	0.256863	49	0.265306	0.285714	0.122449	0.326531	114	0.385965	0.149123	0.0964912	0.368421	37	41	35	52	9	83	35	44	14	58	78	98	17	34	28	74	49	3	15	45	-644.01	-6.2	-15.33	1	0.438	0.131	0.576	0.799	0.381176	0.381176	0.870275	2.5684	1.78554	1.94662
YBR188C	423	0.387707	0.21513	0.186761	0.210402	73	0.219178	0.0958904	0.287671	0.39726	289	0.408304	0.190311	0.15917	0.242215	5	8	10	10	1	13	12	7	1	11	11	14	2	2	6	9	8	0	3	7	-97	-3.3	-57.46	0.057	0.333	0.095	0.525	0.792	0.401891	0.401891	1.96151	1.6149	1.1859	0.92734
YBR217W	561	0.365419	0.197861	0.165775	0.270945	56	0.392857	0.160714	0.196429	0.25	288	0.378472	0.194444	0.152778	0.274306	7	9	12	7	3	15	16	7	3	15	13	12	6	7	5	27	9	1	4	8	-126.41	-7.4	-53.5	0.076	0.436	0.112	0.573	0.846	0.363636	0.363636	1.54929	2.857	0.945449	1.07109
YBR216C	2025	0.328889	0.199012	0.159012	0.313086	36	0.388889	0.0833333	0.305556	0.222222	268	0.298507	0.134328	0.171642	0.395522	26	22	33	44	14	52	25	20	6	45	84	63	9	35	21	49	43	4	32	47	-492.13	0	-50.56	0.078	0.436	0.141	0.59	0.819	0.358025	0.358025	0.96788	3.05629	2.44802	2.88351
YBR199W	1395	0.327599	0.212186	0.172043	0.288172	93	0.344086	0.204301	0.204301	0.247312	121	0.322314	0.214876	0.123967	0.338843	19	17	31	36	8	41	15	17	11	24	40	29	11	24	22	34	21	9	32	23	-364.16	-18.9	-18.62	0.115	0.412	0.133	0.593	0.837	0.384229	0.384229	0.987867	1.34868	1.12699	4.26294
YBR107C	738	0.318428	0.235772	0.184282	0.261518	153	0.30719	0.254902	0.183007	0.254902	430	0.367442	0.15814	0.204651	0.269767	11	11	13	11	3	20	10	13	3	21	25	13	9	9	10	17	16	4	11	15	-199.26	-42.5	-91.12	0.037	0.47	0.12	0.593	0.853	0.420054	0.420054	0	1.73979	2.02118	1.33834
YCR053W	1545	0.315858	0.183819	0.220065	0.280259	63	0.253968	0.142857	0.269841	0.333333	73	0.383562	0.109589	0.0821918	0.424658	41	16	29	32	2	36	19	28	6	36	46	43	7	30	19	40	31	4	18	31	-380.7	-8.8	-9.2	0.083	0.682	0.404	0.81	0.885	0.403883	0.403883	1.63482	0.764679	1.08214	3.29626
YCR035C	1185	0.350211	0.220253	0.162025	0.267511	28	0.321429	0.214286	0.142857	0.321429	196	0.433673	0.137755	0.137755	0.290816	27	23	19	26	5	37	7	18	5	36	40	22	8	9	14	32	29	2	11	24	-287.06	-0.8	-26.3	1	0.479	0.147	0.611	0.815	0.382278	0.382278	0	1.54312	2.19718	1.55773
YBR249C	1113	0.295597	0.221024	0.216532	0.266846	130	0.353846	0.107692	0.138462	0.4	110	0.281818	0.109091	0.163636	0.445455	37	17	24	20	5	22	14	35	8	25	31	23	8	9	15	21	22	2	7	25	-334.75	-16.4	-9.93	0.091	0.764	0.527	0.869	0.901	0.437556	0.437556	0	0.939129	2.07373	1.41935
YBR192W	1134	0.339506	0.234568	0.153439	0.272487	196	0.306122	0.168367	0.173469	0.352041	239	0.334728	0.121339	0.179916	0.364017	26	16	15	7	3	25	15	32	6	27	29	34	9	15	15	29	27	8	15	24	-296.32	-38.9	-37.86	0.052	0.442	0.124	0.611	0.806	0.388007	0.388007	1.62909	1.14625	2.02061	2.61494
YBR272C	1443	0.329868	0.215523	0.151767	0.302841	17	0.411765	0.294118	0.235294	0.0588235	221	0.307692	0.167421	0.167421	0.357466	22	22	28	34	6	47	9	13	4	32	67	33	9	23	14	32	23	3	22	37	-358.6	-1.1	-45.8	0.009	0.436	0.139	0.6	0.84	0.36729	0.36729	2.35607	1.23083	2.85121	1.16151
YBR139W	1527	0.287492	0.208906	0.196464	0.307138	16	0.375	0.1875	0.25	0.1875	162	0.432099	0.0555556	0.17284	0.339506	27	19	32	34	11	27	16	37	12	27	50	24	12	29	26	41	24	9	29	22	-402.86	0	-8.78	0.143	0.441	0.15	0.649	0.836	0.40537	0.40537	0	2.626	2.50114	2.13647
YCL055W	1008	0.354167	0.190476	0.191468	0.263889	32	0.5625	0.1875	0.0625	0.1875	9	0.444444	0.111111	0.333333	0.111111	12	16	25	18	5	18	18	14	12	27	27	24	7	15	22	20	23	6	9	17	-242.35	0	0	0.231	0.5	0.167	0.633	0.835	0.381944	0.381944	0	2.17622	1.90842	2.19832
YBR252W	444	0.27027	0.254505	0.218468	0.256757	35	0.428571	0.171429	0.228571	0.171429	66	0.348485	0.166667	0.151515	0.333333	16	7	3	11	0	4	7	17	1	11	7	8	3	4	4	12	12	0	4	16	-142.19	-5.1	-9.6	0.973	0.549	0.183	0.668	0.849	0.472973	0.472973	0.820645	0.843063	0	2.68977
YBR240C	1353	0.308204	0.221729	0.223947	0.24612	562	0.288256	0.206406	0.217082	0.288256	94	0.308511	0.106383	0.234043	0.351064	19	25	28	26	19	18	24	13	9	28	45	31	12	18	17	43	30	9	14	22	-393.64	-168.2	-9.1	0.94	0.41	0.1	0.547	0.809	0.445676	0.445676	1.39137	1.72607	2.07431	1.94304
YBR086C	2841	0.313974	0.171419	0.208377	0.30623	298	0.325503	0.167785	0.167785	0.338926	126	0.365079	0.103175	0.103175	0.428571	63	17	65	38	8	43	33	31	27	68	86	81	10	55	48	108	64	11	33	57	-676.57	-70.5	-9.25	0.104	0.479	0.176	0.654	0.826	0.379796	0.379796	1.89496	3.07834	1.8328	2.66872
YBR138C	1575	0.386667	0.174603	0.179683	0.259048	76	0.421053	0.144737	0.171053	0.263158	110	0.427273	0.154545	0.154545	0.263636	10	27	58	29	7	42	22	9	9	36	51	46	8	15	28	67	19	4	15	22	-336.17	-8	-12.57	0.007	0.408	0.13	0.606	0.855	0.354286	0.354286	1.87457	2.11071	2.01274	2.72605
YCR005C	1383	0.310918	0.208966	0.189443	0.290672	70	0.457143	0.0857143	0.157143	0.3	100	0.27	0.06	0.22	0.45	32	18	18	28	0	30	17	32	13	21	53	32	8	16	22	42	18	6	22	32	-385.11	-4	-3.3	0.117	0.48	0.186	0.65	0.846	0.398409	0.398409	1.07733	1.53471	0.998101	3.20635
YBR263W	1473	0.293958	0.223354	0.223354	0.259335	80	0.325	0.1375	0.2875	0.25	72	0.319444	0.0833333	0.138889	0.458333	39	20	18	21	4	28	19	43	14	29	44	35	14	18	25	43	25	3	19	29	-425.77	-5.55	-3.7	0.16	0.638	0.285	0.725	0.858	0.446707	0.446707	0	1.59973	0.676648	1.80448
YCR020W-B	237	0.438819	0.194093	0.139241	0.227848	46	0.369565	0.23913	0.0869565	0.304348	358	0.379888	0.162011	0.159218	0.298883	3	6	11	1	1	9	4	0	1	4	10	6	5	1	2	7	4	0	1	2	-38.31	-5.6	-69.6	0.07	0.425	0.121	0.577	0.907	0.333333	0.333333	0	1.46318	0	1.27851
YBR150C	3285	0.338508	0.195129	0.164992	0.30137	23	0.26087	0.347826	0.217391	0.173913	77	0.38961	0.142857	0.142857	0.324675	46	54	86	99	19	78	27	28	29	57	112	81	25	62	35	94	61	7	41	53	-803.06	-3.6	-15.2	0.031	0.402	0.14	0.628	0.841	0.360122	0.360122	1.45536	2.49147	2.67521	2.08637
YCR054C	1692	0.330378	0.189125	0.171395	0.309102	99	0.444444	0.10101	0.171717	0.282828	130	0.361538	0.1	0.138462	0.4	23	23	42	40	14	44	23	17	9	47	70	34	11	34	19	35	27	4	19	28	-419.07	-6.94	-16.4	0.012	0.449	0.155	0.62	0.845	0.36052	0.36052	1.7654	2.32929	1.99693	2.68977
YBR175W	948	0.276371	0.231013	0.195148	0.297468	24	0.291667	0.208333	0.208333	0.291667	101	0.356436	0.19802	0.128713	0.316832	12	9	14	21	12	10	10	24	11	23	33	13	7	13	11	34	20	7	8	23	-275.25	-2.2	-20.6	1	0.372	0.089	0.531	0.826	0.42616	0.42616	0	1.38226	2.32514	4.31849
YBR221C	1101	0.268847	0.224342	0.207084	0.299728	223	0.269058	0.147982	0.192825	0.390135	237	0.379747	0.164557	0.151899	0.303797	40	19	11	17	1	30	10	23	4	20	28	19	8	20	20	27	23	1	12	33	-316.55	-41.3	-52.1	0.483	0.647	0.343	0.756	0.879	0.431426	0.431426	0	3.24611	0.472127	2.19273
YBR101C	873	0.341352	0.208477	0.172967	0.277205	62	0.532258	0.112903	0.177419	0.177419	82	0.365854	0.0853659	0.182927	0.365854	20	9	23	23	2	22	9	12	4	22	42	24	8	9	10	20	9	2	6	14	-204.74	-5.1	-8.09	0.14	0.468	0.158	0.62	0.852	0.381443	0.381443	0.138251	2.826	2.67521	1.80154
YBR112C	2901	0.355395	0.184074	0.253706	0.206825	194	0.391753	0.128866	0.226804	0.252577	234	0.405983	0.136752	0.0982906	0.358974	122	28	50	34	5	68	166	29	22	33	71	32	15	11	67	69	59	10	32	43	-730.77	-25.4	-35.7	0.024	0.512	0.162	0.609	0.868	0.43778	0.43778	0.472258	2.20694	2.19718	3.0807
YCR051W	669	0.279522	0.318386	0.212257	0.189836	21	0.333333	0.285714	0.0952381	0.285714	143	0.293706	0.132867	0.244755	0.328671	16	14	13	21	1	25	8	22	6	12	17	9	8	3	6	9	9	1	7	15	-229.4	-1.8	-18	0.513	0.493	0.141	0.589	0.823	0.530643	0.530643	0	1.58318	2.50114	1.41836
YBR248C	1659	0.316456	0.241712	0.172393	0.269439	91	0.406593	0.197802	0.0989011	0.296703	43	0.255814	0.186047	0.116279	0.44186	37	20	30	34	9	43	16	50	9	33	44	43	6	24	25	34	22	4	25	44	-491.51	-10.4	-3.7	0.126	0.491	0.16	0.63	0.838	0.414105	0.414105	0.559813	1.72503	2.50114	2.78414
YBR204C	1128	0.316489	0.224291	0.16578	0.29344	39	0.333333	0.179487	0.179487	0.307692	282	0.468085	0.12766	0.131206	0.27305	18	14	22	24	9	26	18	18	10	23	40	30	6	23	15	19	14	8	10	28	-300.1	-8.1	-43.7	0.047	0.416	0.125	0.569	0.792	0.390071	0.390071	1.67773	1.45741	2.62402	1.31908
YCL045C	2283	0.316689	0.187473	0.197985	0.297854	36	0.25	0.0277778	0.444444	0.277778	42	0.428571	0.047619	0.166667	0.357143	25	20	51	57	6	44	26	28	20	59	85	52	13	39	33	56	55	15	24	52	-569.1	0	0	0.036	0.46	0.165	0.628	0.83	0.385458	0.385458	1.29614	2.53609	1.89773	1.99783
YBR297W	1407	0.299218	0.201848	0.18479	0.314144	43	0.395349	0.162791	0.139535	0.302326	215	0.265116	0.195349	0.153488	0.386047	25	25	18	34	18	23	14	15	13	27	54	33	11	24	18	39	19	7	23	28	-372.38	-6.5	-48	0.124	0.407	0.124	0.596	0.847	0.386638	0.386638	0.843446	2.85524	2.55234	2.19612
YCR024C	1479	0.336038	0.178499	0.194726	0.290737	32	0.59375	0.1875	0.15625	0.0625	98	0.234694	0.0714286	0.255102	0.438776	17	23	24	18	8	33	23	24	14	31	51	34	8	30	25	44	35	8	20	22	-338.58	-1.6	-2.5	0.031	0.447	0.145	0.612	0.829	0.373225	0.373225	1.71881	1.19704	2.72834	2.22843
YCR044C	1074	0.278399	0.215084	0.192737	0.31378	24	0.5	0.291667	0.0833333	0.125	23	0.26087	0.0434783	0.217391	0.478261	20	18	12	18	12	16	13	12	11	31	37	13	10	33	10	20	20	11	22	18	-290.85	-1.1	0	0.054	0.482	0.137	0.617	0.852	0.407821	0.407821	0	2.22318	1.13093	2.76423
YBR131W	2115	0.339007	0.193853	0.182033	0.285106	19	0.421053	0.263158	0.0526316	0.263158	179	0.513966	0.162011	0.0726257	0.251397	22	26	70	45	10	44	28	31	12	50	73	41	9	42	20	79	36	13	24	29	-525.43	0	-14.8	0.149	0.431	0.129	0.598	0.852	0.375887	0.375887	0	2.94602	2.1966	2.61364
YBR279W	1338	0.389387	0.215994	0.173393	0.221226	41	0.439024	0.195122	0.146341	0.219512	142	0.43662	0.169014	0.0704225	0.323944	16	23	24	51	0	51	17	14	7	26	39	49	12	10	21	25	24	3	12	21	-306.35	-4.12	-19.4	0.19	0.484	0.184	0.636	0.823	0.389387	0.389387	0.256303	2.43329	1.24689	0.509024
YBR271W	1260	0.337302	0.219841	0.174603	0.268254	28	0.25	0.214286	0.178571	0.357143	97	0.371134	0.195876	0.134021	0.298969	16	15	26	29	7	38	12	17	9	28	60	29	4	11	21	27	20	9	13	28	-323.14	-5.4	-11.94	0.47	0.357	0.095	0.535	0.806	0.394444	0.394444	0.664902	1.69503	2.19718	1.17195
YCL024W	3114	0.35517	0.200706	0.202312	0.241811	56	0.339286	0.214286	0.160714	0.285714	47	0.446809	0.234043	0.170213	0.148936	43	54	73	68	4	71	31	50	20	72	115	94	10	30	52	112	61	6	25	46	-799.5	-7.9	-6.3	0.114	0.404	0.114	0.548	0.796	0.403019	0.403019	1.45691	1.27069	2.50114	3.1628
YBR104W	990	0.30202	0.241414	0.172727	0.283838	92	0.402174	0.217391	0.130435	0.25	103	0.368932	0.174757	0.116505	0.339806	18	18	16	11	4	18	15	30	1	16	35	20	8	20	16	18	27	3	10	25	-272.9	-16.4	-14.1	0.127	0.45	0.119	0.579	0.808	0.414141	0.414141	0.467486	1.99455	0.316496	2.57797
YBR095C	1293	0.364269	0.210363	0.167053	0.258314	25	0.12	0.28	0.2	0.4	123	0.349593	0.138211	0.113821	0.398374	18	27	41	27	0	45	15	19	5	39	42	23	7	11	15	42	23	1	9	21	-321.61	-2.5	-14.4	0.245	0.472	0.146	0.599	0.86	0.377417	0.377417	1.84489	2.30137	2.72834	2.91705
YBR296C	1725	0.25913	0.218551	0.188986	0.333333	58	0.482759	0.189655	0.12069	0.206897	234	0.350427	0.123932	0.115385	0.410256	55	16	26	24	5	20	15	46	7	53	53	24	15	27	18	48	38	18	19	47	-486.58	-4.4	-34.4	0.127	0.603	0.254	0.746	0.855	0.407536	0.407536	0	2.05943	1.7255	2.80086
YBR155W	1158	0.381693	0.225389	0.163212	0.229706	67	0.402985	0.208955	0.119403	0.268657	112	0.482143	0.241071	0.0892857	0.1875	26	16	21	19	5	48	14	18	3	19	37	46	10	16	19	20	16	2	12	18	-283.05	-7.8	-9.7	0.314	0.499	0.183	0.63	0.818	0.388601	0.388601	0.997932	2.2285	1.481	0.547252
YBR084W	2928	0.313525	0.219604	0.19638	0.270492	79	0.367089	0.126582	0.177215	0.329114	162	0.296296	0.197531	0.160494	0.345679	86	42	41	53	8	57	28	73	26	77	83	78	20	29	52	64	52	3	25	78	-815.47	-5.4	-33	1	0.542	0.208	0.659	0.824	0.415984	0.415984	0.073914	2.36832	1.2437	2.88406
YBR210W	429	0.293706	0.188811	0.170163	0.347319	214	0.350467	0.140187	0.191589	0.317757	198	0.419192	0.111111	0.146465	0.323232	9	5	9	5	5	5	2	7	1	12	25	7	2	14	2	8	6	1	9	8	-92.3	-33.26	-34.35	0.042	0.41	0.105	0.56	0.838	0.358974	0.358974	0	1.19877	0.143813	1.3316
YBR287W	1284	0.259346	0.20405	0.195483	0.341121	75	0.226667	0.133333	0.24	0.4	162	0.271605	0.0864198	0.154321	0.487654	26	10	25	13	3	24	19	20	4	43	56	14	11	26	22	43	18	8	9	33	-347.34	-8.8	-18.91	0.414	0.539	0.188	0.645	0.863	0.399533	0.399533	2.04108	1.47348	1.25381	3.25627
YBR082C	542	0.300738	0.160517	0.250923	0.287823	106	0.518868	0.113208	0.188679	0.179245	177	0.435028	0.169492	0.107345	0.288136	12	4	5	12	3	5	2	6	4	11	13	11	2	5	15	14	9	3	7	5	-108.31	-5.68	-28.6	0.513	0.425	0.313	0.777	0.919	0.411439	0.411439	0	1.62751	0.155685	1.30285
YCR037C	2772	0.308802	0.199495	0.186147	0.305556	37	0.324324	0.243243	0.189189	0.243243	104	0.394231	0.0673077	0.163462	0.375	58	25	41	46	11	53	27	56	13	77	106	65	25	54	36	85	58	12	22	53	-765.09	-6.3	-4.37	0.144	0.502	0.168	0.625	0.851	0.385642	0.385642	0.190285	2.70714	2.72834	4.24835
YBR184W	1572	0.375318	0.176845	0.171756	0.276081	19	0.210526	0.263158	0.157895	0.368421	2	1	0	0	0	25	30	43	28	14	35	21	15	12	39	46	44	9	20	16	48	29	5	24	20	-346.49	0	0	0.126	0.401	0.121	0.598	0.837	0.348601	0.348601	0.447193	2.94218	2.85121	2.31077
YBR283C	1473	0.268839	0.192125	0.194162	0.344874	189	0.238095	0.174603	0.179894	0.407407	155	0.419355	0.148387	0.141935	0.290323	36	13	20	15	4	18	22	42	4	56	60	22	5	35	22	27	31	2	14	42	-389.65	-27.2	-20.8	0.133	0.602	0.27	0.748	0.863	0.386286	0.386286	0.008236	1.74416	1.99693	3.38364
YCR032W	6504	0.341482	0.184041	0.166513	0.307964	110	0.409091	0.136364	0.227273	0.227273	27	0.259259	0.111111	0.296296	0.333333	82	76	167	116	32	143	74	78	42	197	245	159	42	141	58	189	99	29	86	112	-1560.93	-15.6	0	0.056	0.409	0.121	0.588	0.834	0.350554	0.350554	1.11212	2.76216	2.72834	2.97614
YBR161W	1131	0.320071	0.193634	0.188329	0.297966	146	0.342466	0.178082	0.212329	0.267123	148	0.425676	0.135135	0.135135	0.304054	11	17	20	24	5	15	9	17	12	32	33	33	7	24	20	27	25	10	23	12	-279.09	-23.94	-18.2	0.262	0.432	0.134	0.609	0.824	0.381963	0.381963	0.562466	1.02993	2.85121	2.1291
YBR105C	1089	0.318641	0.192837	0.230487	0.258035	146	0.212329	0.164384	0.205479	0.417808	150	0.273333	0.106667	0.193333	0.426667	19	12	22	20	4	20	24	14	11	13	30	24	5	20	24	36	24	3	18	19	-266.15	-22.8	-14.19	0.912	0.438	0.125	0.574	0.827	0.423324	0.423324	0.436809	1.1655	0.595379	2.33911
YBR207W	1398	0.283977	0.218169	0.189557	0.308298	82	0.353659	0.170732	0.182927	0.292683	121	0.438017	0.0991736	0.14876	0.31405	28	14	21	21	7	25	14	34	6	38	51	27	9	26	13	56	21	7	19	28	-390.29	-11.3	-7.1	0.094	0.488	0.145	0.601	0.804	0.407725	0.407725	1.15163	1.87942	2.85121	1.78488
YBR157C	768	0.360677	0.184896	0.203125	0.251302	1286	0.287714	0.174184	0.231726	0.306376	107	0.336449	0.140187	0.0841121	0.439252	7	16	14	11	2	18	9	14	9	13	16	22	3	15	12	47	14	0	8	5	-173.25	-319.02	-10.7	0.223	0.425	0.128	0.586	0.849	0.388021	0.388021	0	0.49007	1.2437	1.45425
YBR176W	939	0.313099	0.214058	0.183174	0.28967	88	0.329545	0.147727	0.170455	0.352273	86	0.534884	0.104651	0.104651	0.255814	16	7	12	15	7	15	13	23	5	21	26	26	14	13	8	29	24	3	10	25	-245.66	-11.3	-3.9	0.141	0.464	0.144	0.612	0.828	0.397231	0.397231	3.32178	1.13138	1.07147	1.80243
YCL031C	894	0.378076	0.187919	0.17226	0.261745	53	0.358491	0.283019	0.169811	0.188679	94	0.446809	0.0425532	0.170213	0.340426	16	10	22	18	3	21	11	7	11	15	28	35	7	18	11	23	14	2	9	16	-193.9	-7.7	-4.3	0.159	0.438	0.159	0.631	0.834	0.360179	0.360179	1.40535	0.82209	0.542255	3.1628
YCL030C	2400	0.2925	0.232917	0.191667	0.282917	56	0.357143	0.125	0.142857	0.375	161	0.447205	0.161491	0.0993789	0.291925	65	24	34	45	11	67	36	52	13	44	82	63	14	27	35	57	33	3	22	72	-710.3	-3.3	-23.5	0.055	0.591	0.269	0.705	0.842	0.424583	0.424583	0.40332	2.17622	1.18646	2.55687
YBR114W	2373	0.340919	0.220818	0.179941	0.258323	88	0.261364	0.215909	0.159091	0.363636	44	0.227273	0.113636	0.0909091	0.568182	33	49	51	55	16	53	36	32	19	51	72	67	18	34	28	50	50	9	22	45	-617.6	-17.4	-1	0.513	0.477	0.163	0.622	0.836	0.400759	0.400759	0.706308	2.72614	2.02061	2.91476
YCR033W	3681	0.361858	0.195327	0.200489	0.242325	207	0.371981	0.164251	0.21256	0.251208	161	0.31677	0.173913	0.142857	0.36646	67	74	92	59	4	101	39	44	35	59	78	108	17	34	91	145	79	8	37	55	-874.18	-34.13	-35.5	0.159	0.403	0.12	0.581	0.815	0.395816	0.395816	2.92618	2.73646	2.85121	2.85342
YBR154C	648	0.361111	0.20679	0.166667	0.265432	115	0.382609	0.2	0.147826	0.269565	86	0.453488	0.104651	0.139535	0.302326	10	17	8	8	3	20	9	8	4	15	15	17	9	10	12	15	11	2	7	15	-148.47	-18.4	-4.25	0.229	0.588	0.257	0.733	0.897	0.373457	0.373457	0.51212	0.601572	2.44802	1.04585
YBR255W	2085	0.369784	0.211511	0.17458	0.244125	64	0.421875	0.265625	0.125	0.1875	132	0.348485	0.174242	0.181818	0.295455	22	47	50	30	1	45	27	37	26	48	57	53	15	13	26	76	59	10	19	33	-499.75	-5.2	-27.4	0.96	0.404	0.111	0.556	0.811	0.386091	0.386091	1.56727	1.5357	2.72834	3.30343
YBR093C	1404	0.284188	0.202279	0.22151	0.292023	36	0.5	0.138889	0.222222	0.138889	89	0.41573	0.11236	0.123596	0.348315	31	14	31	41	10	22	16	28	9	21	35	23	7	27	13	37	37	7	31	27	-379.32	0	-7.03	0.236	0.709	0.46	0.851	0.915	0.423789	0.423789	0.948651	1.64016	1.36658	2.3967
YBR270C	1638	0.326007	0.202076	0.20757	0.264347	318	0.361635	0.18239	0.185535	0.27044	37	0.405405	0.108108	0.0540541	0.432432	23	27	44	27	3	28	18	28	15	36	47	34	8	26	20	74	33	5	20	29	-419.12	-64.99	0	0.061	0.389	0.102	0.557	0.828	0.409646	0.409646	0.657254	1.3883	1.49831	1.69225
YBR162W-A	198	0.348485	0.227273	0.176768	0.247475	55	0.363636	0.327273	0.181818	0.127273	92	0.445652	0.206522	0.130435	0.217391	4	3	4	0	0	3	3	6	0	4	9	10	1	2	2	2	4	1	3	4	-45.5	-13.1	-10	0.025	0.508	0.16	0.626	0.883	0.40404	0.40404	0	0.425354	0	0.126748
YBR202W	2538	0.318361	0.215524	0.195823	0.270292	84	0.404762	0.154762	0.178571	0.261905	115	0.278261	0.0869565	0.26087	0.373913	54	46	45	65	12	55	41	38	10	53	89	51	25	29	36	60	54	1	24	57	-699.22	-7.4	-9.3	0.049	0.493	0.173	0.64	0.84	0.411348	0.411348	0.488288	2.46264	2.07373	2.19488
YCR021C	999	0.239239	0.233233	0.195195	0.332332	107	0.495327	0.0373832	0.149533	0.317757	79	0.278481	0.113924	0.189873	0.417722	29	11	10	15	8	18	8	25	8	22	37	10	7	25	13	21	20	9	12	24	-294.64	-4.8	-7.2	0.483	0.551	0.23	0.711	0.861	0.428428	0.428428	0	2.89419	1.2437	2.20579
YCL057W	2139	0.310893	0.205704	0.190743	0.29266	15	0.333333	0.4	0.0666667	0.2	127	0.385827	0.125984	0.15748	0.330709	31	19	51	53	4	44	25	33	17	42	75	60	16	40	28	61	36	12	32	33	-584.18	0	-12.5	0.032	0.493	0.19	0.677	0.846	0.396447	0.396447	1.66021	1.84781	1.96941	2.52797
YBR253W	366	0.357923	0.237705	0.18306	0.221311	54	0.333333	0.148148	0.166667	0.351852	77	0.506494	0.0909091	0.142857	0.25974	7	4	9	7	1	13	8	1	1	9	14	8	5	3	1	7	13	1	1	8	-85.5	-6.2	-6.74	0.161	0.409	0.097	0.493	0.8	0.420765	0.420765	0.075493	0.040734	0.18106	0.786017
YBR222C	1632	0.283701	0.216912	0.227941	0.271446	37	0.27027	0.216216	0.243243	0.27027	108	0.277778	0.12037	0.222222	0.37963	35	22	35	24	5	25	13	32	12	29	43	40	14	35	35	36	41	2	18	47	-485.33	-5.8	-9.55	0.052	0.552	0.197	0.654	0.822	0.444853	0.444853	0	2.08137	1.99693	2.33258
YBR129C	987	0.348531	0.212766	0.161094	0.277609	33	0.30303	0.151515	0.181818	0.363636	77	0.272727	0.12987	0.12987	0.467532	18	13	21	25	4	20	11	14	13	23	25	34	7	16	11	29	18	6	9	11	-256.5	-2.9	-6	0.144	0.419	0.141	0.625	0.83	0.37386	0.37386	0	1.62415	2.85121	1.40865
YCL001W	567	0.306878	0.183422	0.162257	0.347443	74	0.432432	0.256757	0.121622	0.189189	32	0.34375	0.0625	0.34375	0.25	6	9	8	8	2	10	6	9	4	14	27	11	10	15	8	13	8	4	10	6	-128.75	-10.9	0	0.258	0.511	0.237	0.731	0.89	0.345679	0.345679	0	1.71142	0.822102	2.75607
YBR128C	1035	0.349758	0.202899	0.177778	0.269565	81	0.506173	0.222222	0.0987654	0.17284	77	0.285714	0.220779	0.181818	0.311688	11	18	27	20	9	14	15	8	10	31	41	31	15	11	17	18	11	5	13	19	-262.7	-5	-13.42	0.259	0.389	0.104	0.544	0.823	0.380676	0.380676	0	2.46264	1.79341	2.34634
YBR260C	2001	0.34033	0.195402	0.202399	0.261869	13	0.461538	0.230769	0.0769231	0.230769	115	0.408696	0.121739	0.130435	0.33913	40	22	43	37	5	40	28	19	16	43	67	59	20	22	36	75	43	4	15	32	-493.81	0	-14.14	1	0.483	0.153	0.626	0.845	0.397801	0.397801	0.112267	2.66368	2.50114	2.22712
YBR115C	4179	0.302465	0.212012	0.187844	0.297679	102	0.401961	0.147059	0.166667	0.284314	104	0.346154	0.201923	0.134615	0.317308	91	61	80	97	14	75	42	90	26	81	142	86	21	61	74	95	86	18	51	101	-1164.3	-12.77	-16.5	0.109	0.518	0.212	0.696	0.855	0.399856	0.399856	0.645186	2.97893	2.13561	2.97614
YCR034W	1044	0.260536	0.181992	0.200192	0.35728	46	0.347826	0.195652	0.152174	0.304348	239	0.284519	0.138075	0.154812	0.422594	19	14	12	7	5	9	12	18	13	24	43	17	5	26	19	18	24	7	22	33	-268.84	-4.3	-43.7	0.256	0.549	0.239	0.723	0.858	0.382184	0.382184	1.07212	2.89138	2.62402	2.57454
YBR285W	435	0.377011	0.190805	0.181609	0.250575	146	0.376712	0.0753425	0.184932	0.363014	12	0.333333	0.25	0.166667	0.25	4	10	14	12	3	10	3	4	4	11	10	13	3	8	4	15	7	0	5	4	-93.37	-12.23	0	0.229	0.447	0.165	0.647	0.877	0.372414	0.372414	0	0.811137	1.99693	1.8403
YBR160W	897	0.313266	0.22854	0.182832	0.275362	118	0.398305	0.135593	0.211864	0.254237	82	0.353659	0.121951	0.158537	0.365854	17	20	8	23	4	16	10	21	7	23	36	22	5	12	17	15	7	4	13	18	-238.28	-15.2	-13.9	0.054	0.484	0.168	0.659	0.856	0.411371	0.411371	0	1.85751	1.90842	1.97583
YCL063W	1272	0.338836	0.191824	0.209906	0.259434	41	0.463415	0.195122	0.195122	0.146341	88	0.193182	0.0681818	0.204545	0.534091	20	29	31	23	5	28	28	10	8	22	37	26	8	18	25	58	26	1	5	15	-299.04	-1.7	-1.44	0.015	0.418	0.122	0.573	0.858	0.40173	0.40173	0.06427	1.59973	1.4197	2.78324
YBR280C	1914	0.31139	0.229885	0.18652	0.272205	19	0.526316	0.157895	0.157895	0.157895	148	0.263514	0.135135	0.121622	0.47973	36	27	47	34	11	36	18	53	18	38	44	31	9	30	30	65	44	11	23	32	-536.98	0	-17.3	0.276	0.428	0.124	0.607	0.833	0.416405	0.416405	0.975173	1.9851	2.07431	3.89537
YBR259W	2067	0.343493	0.179971	0.173682	0.302854	51	0.27451	0.235294	0.117647	0.372549	139	0.316547	0.158273	0.136691	0.388489	33	31	39	39	6	41	29	20	14	57	75	61	12	43	19	64	30	10	34	31	-500	-6	-23	0.12	0.42	0.131	0.601	0.829	0.353653	0.353653	0.22147	2.19827	1.79341	1.9623
YCR043C	384	0.304688	0.229167	0.140625	0.325521	50	0.28	0.32	0.18	0.22	103	0.300971	0.135922	0.213592	0.349515	3	2	3	12	5	5	2	9	4	8	12	10	3	9	5	10	5	4	9	7	-90	-8	-13.49	0.144	0.458	0.169	0.669	0.865	0.369792	0.369792	2.18763	1.10309	1.9015	2.85216
YCL005W-A	395	0.194937	0.197468	0.210127	0.397468	61	0.459016	0.131148	0.147541	0.262295	113	0.469027	0.168142	0.150442	0.212389	7	4	2	1	1	2	2	1	1	4	8	1	6	6	4	6	4	3	1	9	-84.09	-8.3	-9.2	0.035	0.409	0.143	0.626	0.845	0.407595	0.407595	0	1.30431	0.371008	3.19089
YBR078W	1737	0.244099	0.176742	0.220495	0.358664	180	0.3	0.111111	0.183333	0.405556	553	0.347197	0.119349	0.168174	0.36528	43	4	39	19	6	11	16	30	0	34	45	21	5	23	6	91	40	1	5	29	-450.36	-20.34	-82.48	0.218	0.715	0.553	0.879	0.924	0.397237	0.397237	1.96058	1.84781	2.07431	3.86914
YCR027C	630	0.325397	0.222222	0.174603	0.277778	183	0.278689	0.169399	0.174863	0.377049	636	0.31761	0.163522	0.16195	0.356918	12	11	12	11	5	16	6	13	2	17	22	14	5	7	4	16	16	1	6	13	-161.94	-34.7	-132.73	0.144	0.384	0.091	0.537	0.793	0.396825	0.396825	0.170613	1.58621	2.72834	1.44461
YBR223C	1635	0.324159	0.216514	0.211621	0.247706	35	0.371429	0.171429	0.114286	0.342857	155	0.258065	0.23871	0.193548	0.309677	32	29	28	25	12	39	18	21	12	30	46	40	15	30	26	47	40	7	20	27	-445.83	-5.3	-38.4	0.053	0.42	0.108	0.557	0.806	0.428135	0.428135	0.877767	2.23401	2.44802	2.36834
YCL061C	3291	0.399878	0.201762	0.175327	0.223033	67	0.373134	0.149254	0.179104	0.298507	211	0.43128	0.165877	0.123223	0.279621	47	45	82	101	1	111	52	46	26	73	82	119	15	28	40	99	65	1	20	43	-744.56	-6.5	-34.24	0.105	0.421	0.144	0.594	0.807	0.377089	0.377089	0.296408	2.36832	2.85121	3.62131
YBR208C	5508	0.298475	0.222767	0.185367	0.293391	458	0.29476	0.170306	0.165939	0.368996	123	0.325203	0.138211	0.138211	0.398374	127	74	82	97	31	127	60	144	23	127	156	117	26	72	102	144	95	22	65	144	-1590.35	-100.1	-15.82	0.04	0.522	0.194	0.663	0.838	0.408134	0.408134	2.0161	2.70714	2.62402	2.3202
YCL039W	2238	0.292672	0.19571	0.254245	0.257373	20	0.45	0.05	0.2	0.3	23	0.304348	0.0434783	0.26087	0.391304	34	26	42	50	11	35	37	29	23	48	79	42	15	34	34	80	50	11	27	38	-595.93	0	0	0.064	0.465	0.132	0.584	0.821	0.449955	0.449955	1.04116	2.03758	1.7255	2.16697
YBR197C	654	0.345566	0.233945	0.237003	0.183486	20	0.5	0.25	0.2	0.05	439	0.273349	0.186788	0.207289	0.332574	12	14	13	18	1	11	12	8	6	7	16	19	6	2	14	24	16	1	3	14	-177.23	0	-108.21	0.018	0.41	0.105	0.542	0.828	0.470948	0.470948	0	0.666087	1.48158	0.796496
YBR165W	834	0.339329	0.181055	0.195444	0.284173	84	0.309524	0.202381	0.107143	0.380952	123	0.292683	0.121951	0.138211	0.447154	8	12	24	18	5	8	9	10	14	15	28	19	8	11	13	28	16	4	16	11	-191.75	-17.2	-13.6	0.135	0.411	0.119	0.605	0.865	0.376499	0.376499	0.91966	1.02682	1.6056	2.45959
YBR080C	2277	0.32455	0.204655	0.179622	0.291173	33	0.30303	0.151515	0.151515	0.393939	147	0.292517	0.0952381	0.170068	0.442177	50	40	55	48	5	42	24	53	9	60	71	52	19	39	32	55	40	3	14	47	-596.46	-0.4	-18.91	0.276	0.508	0.193	0.663	0.839	0.384278	0.384278	0	1.4008	2.62402	1.75149
YCR012W	1251	0.257394	0.2494	0.211031	0.282174	72	0.347222	0.0694444	0.166667	0.416667	62	0.241935	0.0967742	0.209677	0.451613	43	13	14	26	1	29	8	37	8	23	41	42	4	19	17	26	18	2	7	38	-409.8	-7.3	-7.6	0.117	0.905	0.815	0.971	0.924	0.460432	0.460432	0	0.835857	0.37647	1.50445
YBR235W	3363	0.286054	0.209337	0.191496	0.313113	85	0.235294	0.258824	0.141176	0.364706	65	0.369231	0.0923077	0.184615	0.353846	64	44	52	49	16	39	48	75	17	83	127	56	27	62	57	99	82	15	31	77	-941.58	-17.34	-2.6	0.062	0.435	0.124	0.584	0.82	0.400833	0.400833	0.798031	2.23401	2.62402	3.75421
YBR243C	1347	0.253898	0.214551	0.192279	0.339272	43	0.44186	0.27907	0.139535	0.139535	179	0.26257	0.195531	0.173184	0.368715	29	16	18	18	10	13	5	32	10	41	65	21	15	31	25	24	17	8	19	31	-370.81	-0.9	-47.3	0.414	0.431	0.133	0.638	0.831	0.40683	0.40683	0.717473	2.52097	2.62402	3.56397
YBR239C	1590	0.333333	0.186164	0.233333	0.24717	213	0.408451	0.164319	0.140845	0.286385	54	0.185185	0.037037	0.203704	0.574074	22	27	45	21	17	31	17	14	13	40	44	35	15	18	34	55	32	5	19	25	-401.84	-41.5	-1.5	0.111	0.473	0.132	0.6	0.829	0.419497	0.419497	1.65848	2.14698	1.4197	1.641
YBR251W	924	0.331169	0.233766	0.17316	0.261905	70	0.4	0.185714	0.142857	0.271429	79	0.405063	0.0759494	0.21519	0.303797	17	19	13	18	2	16	11	24	9	16	25	30	7	13	16	20	12	3	14	22	-248.64	-8.4	-6.21	0.126	0.428	0.138	0.591	0.808	0.406926	0.406926	0.52414	1.49834	2.0088	1.65645
YCL049C	939	0.29606	0.224707	0.210863	0.268371	81	0.358025	0.222222	0.222222	0.197531	189	0.285714	0.15873	0.148148	0.407407	18	12	17	23	5	21	12	10	3	13	20	17	7	13	14	36	19	10	15	27	-277.95	-17.82	-28.9	0.483	0.475	0.143	0.587	0.843	0.43557	0.43557	0.693215	2.16261	0.227853	1.8403
YBR288C	1452	0.336088	0.195592	0.161846	0.306474	61	0.393443	0.213115	0.262295	0.131148	112	0.535714	0.133929	0.0714286	0.258929	15	18	33	30	7	27	24	27	10	36	50	35	7	22	15	44	26	4	20	33	-350.3	-8.42	-8.61	0.098	0.392	0.123	0.601	0.839	0.357438	0.357438	0.660961	2.55698	2.85121	2.76516
YCR030C	2613	0.319173	0.183314	0.233448	0.264064	72	0.333333	0.166667	0.152778	0.347222	172	0.244186	0.139535	0.156977	0.459302	55	40	62	34	3	56	46	33	17	48	73	55	9	31	60	116	66	7	17	42	-627.07	-9.1	-20.6	0.009	0.498	0.167	0.62	0.846	0.416762	0.416762	0.994596	1.86195	2.85121	2.33479
YBR238C	2196	0.32969	0.165301	0.217668	0.287341	86	0.244186	0.162791	0.162791	0.430233	519	0.279383	0.061657	0.156069	0.50289	48	29	76	36	8	32	35	25	37	45	61	37	21	32	37	59	39	9	32	33	-493.39	-15.36	-51.08	0.296	0.546	0.24	0.741	0.883	0.382969	0.382969	0.83716	2.44474	2.62402	4.43811
YBR088C	777	0.311454	0.190476	0.19305	0.305019	45	0.511111	0.222222	0.2	0.0666667	99	0.575758	0.0909091	0.0606061	0.272727	13	8	6	27	4	19	9	12	2	24	32	18	6	17	8	24	12	0	4	13	-190.21	-2.1	-6.4	0.251	0.56	0.256	0.697	0.879	0.383526	0.383526	1.70216	1.42646	2.55234	2.3336
YCL059C	951	0.374343	0.223975	0.159832	0.241851	50	0.5	0.18	0.2	0.12	104	0.355769	0.115385	0.173077	0.355769	18	23	16	18	4	31	11	9	4	19	25	40	10	13	18	11	14	4	8	20	-230.96	-2.34	-14.8	0.048	0.53	0.215	0.674	0.861	0.383807	0.383807	0	2.19146	2.19718	3.59939
YBR085W	924	0.290043	0.241342	0.16342	0.305195	112	0.357143	0.232143	0.125	0.285714	277	0.270758	0.184116	0.158845	0.386282	30	13	10	14	4	7	11	35	0	17	29	28	11	21	5	24	15	3	11	19	-254.32	-23.6	-62.11	0.063	0.522	0.198	0.683	0.806	0.404762	0.404762	0.122025	0.356865	1.12699	2.69554
YBR281C	2637	0.326887	0.198711	0.174061	0.300341	54	0.444444	0.259259	0.148148	0.148148	150	0.3	0.166667	0.173333	0.36	36	25	57	47	11	54	41	57	20	73	92	51	8	35	29	93	53	16	27	53	-669.74	-4.76	-21.2	1	0.492	0.174	0.649	0.844	0.372772	0.372772	1.93189	2.01801	2.72834	2.37273
YBR109C	444	0.322072	0.211712	0.177928	0.288288	58	0.517241	0.155172	0.155172	0.172414	203	0.280788	0.187192	0.172414	0.359606	12	3	9	12	0	18	6	8	2	8	18	8	5	8	1	18	4	0	0	7	-109.3	-3.5	-35.5	0.056	0.5	0.22	0.679	0.856	0.38964	0.38964	0	0.43665	0.149275	1.86299
YCL004W	1566	0.328863	0.17433	0.208812	0.287995	87	0.402299	0.16092	0.206897	0.229885	1140	0.367544	0.165789	0.184211	0.282456	29	26	32	22	5	19	24	24	8	33	64	42	5	26	26	49	34	7	25	21	-355.88	-12	-260.08	0.013	0.415	0.125	0.588	0.819	0.383142	0.383142	0.524492	2.33128	1.84654	2.69416
YBR096W	693	0.297258	0.193362	0.180375	0.329004	86	0.406977	0.104651	0.174419	0.313953	62	0.354839	0.0645161	0.177419	0.403226	8	7	11	7	9	16	4	9	3	14	24	22	5	18	8	19	13	3	19	11	-181.21	-6.4	-1.6	0.144	0.536	0.209	0.683	0.889	0.373737	0.373737	0	1.26196	1.12699	1.83686
YBR291C	900	0.29	0.23	0.187778	0.292222	56	0.392857	0.160714	0.160714	0.285714	61	0.295082	0.0983607	0.147541	0.459016	27	14	8	14	4	9	7	28	2	18	30	23	7	14	11	26	25	1	11	20	-249.13	-2.62	-3.7	0.055	0.457	0.148	0.615	0.79	0.417778	0.417778	0	0.825776	2.13561	2.47442
YCL005W	771	0.271077	0.211414	0.219196	0.298314	51	0.352941	0.254902	0.196078	0.196078	75	0.306667	0.146667	0.173333	0.373333	12	14	16	14	5	6	9	10	5	23	24	8	7	16	16	20	21	5	6	19	-206.49	-8.2	-10.3	0.023	0.385	0.095	0.518	0.768	0.43061	0.43061	0.938432	0.867402	2.32514	2.18338
YBR275C	5751	0.360981	0.191097	0.171101	0.276821	130	0.315385	0.207692	0.146154	0.330769	96	0.458333	0.125	0.125	0.291667	63	79	151	107	19	145	77	68	42	154	208	152	41	69	89	186	97	13	45	111	-1410.51	-30.4	-7	0.02	0.405	0.123	0.583	0.825	0.362198	0.362198	0.983679	2.23982	2.67521	3.41808
YBR241C	1467	0.229721	0.242672	0.263804	0.263804	85	0.447059	0.152941	0.2	0.2	89	0.213483	0.0786517	0.213483	0.494382	44	16	16	12	8	19	19	42	9	41	51	14	12	25	19	42	31	11	24	33	-488.52	-11.4	-2.65	0.912	0.46	0.108	0.585	0.806	0.506476	0.506476	0.246118	1.48709	0.803883	1.63534
YBR233W-A	285	0.378947	0.207018	0.178947	0.235088	41	0.292683	0.243902	0.219512	0.243902	243	0.337449	0.201646	0.127572	0.333333	1	3	3	5	0	10	12	4	3	5	15	8	2	0	2	10	3	0	3	5	-61.5	-11.1	-52.4	0.276	0.413	0.105	0.467	0.838	0.385965	0.385965	0	0.166155	0	1.5578
YCL029C	1323	0.368103	0.214664	0.222222	0.195011	60	0.283333	0.316667	0.15	0.25	106	0.311321	0.179245	0.188679	0.320755	22	25	24	28	4	44	44	16	15	19	39	33	12	16	19	31	23	3	8	15	-332.81	-10.6	-18.7	0.309	0.464	0.133	0.556	0.809	0.436886	0.436886	0	0.913095	1.35871	0.974823
YBR198C	2397	0.336254	0.214018	0.191489	0.258239	73	0.465753	0.287671	0.0821918	0.164384	115	0.33913	0.173913	0.182609	0.304348	45	33	58	56	9	41	35	52	18	43	65	63	12	30	41	78	44	9	26	40	-622.95	-10.36	-15.82	0.048	0.409	0.129	0.603	0.835	0.405507	0.405507	1.30054	2.22848	2.85121	3.77532
YBR289W	2718	0.351729	0.191685	0.232524	0.224062	19	0.578947	0.105263	0.263158	0.0526316	24	0.625	0	0.0833333	0.291667	43	45	57	42	4	37	151	39	18	61	71	37	14	18	81	64	58	5	24	36	-638.83	0	-1.2	0.021	0.455	0.119	0.548	0.851	0.424209	0.424209	0.713475	2.44838	2.07431	1.93154
YCL011C	1284	0.30919	0.260903	0.16433	0.265576	48	0.354167	0.25	0.1875	0.208333	61	0.377049	0.147541	0.213115	0.262295	19	50	31	38	6	33	12	44	5	17	23	17	9	25	16	27	17	2	14	22	-374.98	-11.6	-4.73	0.172	0.466	0.168	0.662	0.83	0.425234	0.425234	0.445203	1.9851	2.13561	2.75221
YBR234C	1155	0.282251	0.223377	0.197403	0.29697	44	0.409091	0.204545	0.136364	0.25	98	0.27551	0.112245	0.173469	0.438776	27	13	21	21	10	19	10	26	11	24	26	25	3	14	14	42	20	10	15	33	-342.82	-1.5	-15.32	0.016	0.52	0.197	0.691	0.839	0.420779	0.420779	1.27313	1.65293	2.13561	2.06576
YBR132C	1791	0.265215	0.217197	0.188721	0.328867	114	0.254386	0.140351	0.245614	0.359649	360	0.227778	0.105556	0.155556	0.511111	42	24	25	25	14	28	14	39	11	52	57	28	11	42	26	45	29	11	31	42	-510.3	-11.9	-45.34	0.072	0.456	0.142	0.622	0.814	0.405918	0.405918	0.959071	2.04733	1.89831	2.96746
YBR106W	567	0.303351	0.216931	0.216931	0.262787	83	0.39759	0.168675	0.253012	0.180723	287	0.285714	0.163763	0.149826	0.400697	12	8	7	8	1	11	6	14	3	19	12	16	16	5	9	13	10	1	8	9	-160.4	-9.39	-56.1	0.053	0.807	0.529	0.867	0.917	0.433862	0.433862	1.53413	2.07303	0	2.59689
YBR170C	1743	0.322433	0.220884	0.178428	0.278256	46	0.391304	0.108696	0.152174	0.347826	164	0.390244	0.182927	0.140244	0.286585	25	22	30	34	10	47	27	39	18	36	48	40	16	25	24	52	25	7	22	33	-478.62	-0.1	-28.6	0.011	0.438	0.129	0.581	0.826	0.399312	0.399312	0.939829	2.93751	2.62402	2.36477
YBR179C	2568	0.353193	0.185358	0.183022	0.278427	90	0.4	0.177778	0.2	0.222222	103	0.300971	0.0970874	0.145631	0.456311	35	38	51	60	6	60	37	33	17	60	109	78	17	32	34	72	45	5	26	40	-616.82	-11.3	-7.82	0.089	0.43	0.143	0.606	0.82	0.36838	0.36838	2.42377	2.29829	2.13561	1.87764
YBR261C	699	0.298999	0.267525	0.218884	0.214592	34	0.529412	0.117647	0.235294	0.117647	132	0.356061	0.166667	0.159091	0.318182	15	10	8	20	3	15	9	18	5	13	19	16	8	6	13	8	12	5	8	21	-206.1	0	-20.7	0.042	0.47	0.126	0.57	0.808	0.486409	0.486409	0	1.74193	0.595379	1.81273
YBR079C	2895	0.33886	0.209326	0.195164	0.256649	22	0.454545	0.181818	0.318182	0.0454545	156	0.358974	0.166667	0.128205	0.346154	92	59	30	55	1	113	42	26	18	54	88	96	19	27	36	64	51	6	31	56	-744.25	-1.7	-25.4	0.681	0.643	0.355	0.768	0.848	0.404491	0.404491	0.093443	1.56399	1.35813	2.98121
YBR162C	1368	0.247076	0.21345	0.221491	0.317982	266	0.300752	0.0676692	0.225564	0.406015	319	0.329154	0.0846395	0.144201	0.442006	39	8	21	29	12	22	18	41	8	19	23	17	8	19	12	74	32	5	17	31	-389.11	-18.83	-34.5	0.129	0.672	0.381	0.804	0.897	0.434942	0.434942	0.089614	2.06639	1.35419	2.96541
YBR094W	2262	0.336428	0.198055	0.17595	0.289567	61	0.344262	0.131148	0.196721	0.327869	94	0.457447	0.0744681	0.148936	0.319149	37	21	57	62	8	56	20	29	17	56	68	55	14	37	37	52	38	13	31	45	-565.6	-2.8	-3.4	0.061	0.483	0.176	0.664	0.859	0.374005	0.374005	3.0624	2.46264	2.0088	2.71846
YBR215W	1962	0.390928	0.174822	0.196738	0.237513	68	0.382353	0.132353	0.220588	0.264706	107	0.364486	0.17757	0.149533	0.308411	39	15	55	36	0	44	15	29	8	34	42	79	10	10	35	88	55	1	9	21	-431.52	-3.26	-16.6	1	0.432	0.15	0.615	0.8	0.37156	0.37156	1.02817	2.46996	2.67521	2.31719
YBR262C	321	0.29595	0.286604	0.17134	0.246106	36	0.416667	0.277778	0.194444	0.111111	60	0.283333	0.116667	0.25	0.35	3	7	6	9	0	4	4	8	2	5	7	7	2	2	2	9	6	6	6	11	-97.3	-1.4	-1.2	0.171	0.429	0.112	0.566	0.839	0.457944	0.457944	0	0.671318	0.316496	1.5391
YBR140C	9279	0.322987	0.178468	0.183425	0.31512	264	0.287879	0.151515	0.181818	0.378788	122	0.319672	0.163934	0.0409836	0.47541	148	115	216	172	40	172	83	93	70	236	375	195	69	173	115	349	176	23	108	164	-2261.29	-40.95	-15.55	0.193	0.438	0.14	0.604	0.841	0.361892	0.361892	2.78814	2.33128	2.85121	3.62131
YCR028C	1539	0.267706	0.230019	0.17219	0.330084	118	0.29661	0.245763	0.144068	0.313559	736	0.288043	0.173913	0.179348	0.358696	35	25	25	23	9	23	15	31	10	37	47	20	20	37	17	45	21	16	16	40	-450.01	-26.9	-167.43	0.831	0.447	0.13	0.607	0.815	0.402209	0.402209	2.74753	2.33373	1.67054	1.82086
YCR016W	873	0.414662	0.215349	0.145475	0.224513	32	0.5	0.09375	0.21875	0.1875	168	0.39881	0.154762	0.136905	0.309524	6	8	17	19	1	36	15	15	3	18	27	48	2	9	8	25	10	5	5	13	-178.5	-2	-19.9	0.192	0.466	0.164	0.605	0.797	0.360825	0.360825	0.556092	1.24929	1.6056	1.42139
YBR254C	528	0.327652	0.214015	0.179924	0.278409	21	0.52381	0.142857	0.190476	0.142857	116	0.275862	0.181034	0.0948276	0.448276	9	7	17	10	1	7	7	14	5	12	13	9	5	10	9	13	7	1	9	10	-140.9	0	-12.7	0.085	0.379	0.1	0.585	0.887	0.393939	0.393939	0.708012	0.592403	1.49831	1.50802
YCL038C	1587	0.255198	0.219282	0.175803	0.349716	86	0.313953	0.127907	0.197674	0.360465	80	0.2625	0.125	0.1	0.5125	29	15	20	22	5	14	16	35	6	45	63	25	13	40	16	62	24	13	18	47	-428.72	-9.9	-7.02	0.126	0.444	0.121	0.596	0.811	0.395085	0.395085	0.486857	2.04069	1.76973	2.43872
YBR108W	2844	0.328411	0.207806	0.254923	0.208861	15	0.4	0.133333	0.266667	0.2	159	0.314465	0.138365	0.201258	0.345912	49	39	59	37	1	51	105	60	19	26	44	65	15	20	131	103	45	1	29	48	-773.62	0	-18.74	0.04	0.43	0.112	0.536	0.814	0.462729	0.462729	1.92227	1.53884	2.72834	2.17205
YBR258C	429	0.400932	0.244755	0.121212	0.2331	34	0.470588	0.147059	0.117647	0.264706	394	0.284264	0.14467	0.200508	0.370558	5	6	11	10	0	19	6	8	1	4	16	17	4	4	2	12	5	1	5	6	-91.21	-0.8	-71	0.051	0.46	0.144	0.614	0.811	0.365967	0.365967	0	1.02196	2.62402	1.19566
YBR177C	1356	0.301622	0.213864	0.198378	0.286136	58	0.37931	0.137931	0.137931	0.344828	195	0.271795	0.107692	0.174359	0.446154	29	24	23	29	5	26	12	27	10	20	42	32	7	26	26	31	28	9	17	28	-382.84	-5.5	-23.6	0.24	0.464	0.166	0.636	0.824	0.412242	0.412242	0.050575	2.31992	2.01274	3.71508
YBR081C	3999	0.387597	0.197549	0.169292	0.245561	136	0.352941	0.132353	0.147059	0.367647	130	0.307692	0.153846	0.138462	0.4	58	46	104	125	6	139	57	49	22	74	128	129	28	47	39	108	80	8	34	51	-939.89	-18.4	-19.42	0.053	0.431	0.154	0.623	0.821	0.366842	0.366842	3.39951	2.58042	1.25381	3.2193
YBR102C	2262	0.351459	0.20336	0.176393	0.268789	72	0.416667	0.208333	0.138889	0.236111	275	0.290909	0.214545	0.170909	0.323636	34	43	66	53	6	46	37	22	11	45	83	58	20	27	31	81	38	4	12	36	-571.3	-6.8	-66.3	0.134	0.416	0.132	0.578	0.852	0.379752	0.379752	1.98181	1.85453	2.67521	3.31813
YBR125C	1182	0.324873	0.216582	0.188663	0.269882	176	0.244318	0.125	0.244318	0.386364	347	0.299712	0.146974	0.135447	0.417867	17	19	31	22	7	20	14	33	15	26	33	22	6	21	9	30	26	3	15	24	-314.5	-25.48	-64.37	0.117	0.464	0.129	0.614	0.829	0.405245	0.405245	0.290482	1.99711	2.55234	2.43288
YBR286W	1614	0.298017	0.203222	0.224287	0.274473	36	0.666667	0.111111	0.222222	0	63	0.365079	0.0952381	0.15873	0.380952	45	10	40	38	4	35	17	35	16	33	40	40	8	28	26	31	24	4	30	33	-445.4	0	-2.96	1	0.65	0.332	0.78	0.881	0.427509	0.427509	1.48775	0.83441	1.90842	2.91013
YBR173C	447	0.348993	0.194631	0.248322	0.208054	32	0.4375	0.15625	0.3125	0.09375	130	0.307692	0.123077	0.207692	0.361538	4	8	7	11	1	10	13	8	3	9	12	7	6	3	8	13	12	2	2	9	-113.21	-0.5	-18.2	0.365	0.493	0.159	0.639	0.873	0.442953	0.442953	0	0	0.718254	1.32761
YBR298C	1845	0.279133	0.234688	0.173442	0.312737	425	0.296471	0.190588	0.190588	0.322353	227	0.286344	0.171806	0.105727	0.436123	56	21	25	26	18	36	18	49	3	40	62	36	18	34	21	44	32	16	26	33	-528.95	-104.26	-44.7	0.476	0.495	0.164	0.632	0.82	0.40813	0.40813	0	2.26838	2.13561	1.95856
YBR187W	843	0.2586	0.23962	0.183867	0.317912	130	0.361538	0.169231	0.176923	0.292308	180	0.233333	0.155556	0.172222	0.438889	36	8	3	13	1	16	6	20	5	25	29	14	17	17	2	26	15	2	7	18	-255.93	-27.34	-36.05	0.017	0.49	0.162	0.644	0.827	0.423488	0.423488	2.71931	1.56895	0.290841	1.78141
YBR246W	1164	0.300687	0.209622	0.189863	0.299828	39	0.230769	0.128205	0.282051	0.358974	142	0.415493	0.176056	0.105634	0.302817	21	14	22	34	14	15	15	23	11	28	36	21	9	17	11	34	23	6	11	22	-295.82	-6.1	-30.4	0.09	0.387	0.121	0.601	0.829	0.399485	0.399485	0	2.65611	2.72834	2.24913
YBR193C	672	0.325893	0.197917	0.223214	0.252976	51	0.54902	0.215686	0.176471	0.0588235	430	0.34186	0.155814	0.160465	0.34186	8	11	9	12	0	19	13	8	5	6	25	13	4	9	10	25	23	3	4	16	-159	-1.71	-86.42	0.044	0.477	0.14	0.592	0.847	0.421131	0.421131	0	1.55283	0.292841	3.18651
YCR023C	1836	0.287582	0.205882	0.175381	0.331155	81	0.432099	0.222222	0.135802	0.209877	236	0.34322	0.173729	0.161017	0.322034	32	30	29	27	10	25	24	36	16	49	55	21	16	41	31	56	32	11	24	46	-465.9	-9.3	-47.99	0.042	0.428	0.133	0.622	0.84	0.381264	0.381264	3.91245	2.31271	1.90842	1.33954
YBR163W	1758	0.345279	0.176337	0.184869	0.293515	99	0.212121	0.212121	0.181818	0.393939	336	0.321429	0.16369	0.139881	0.375	19	20	53	41	7	28	19	25	23	38	67	46	11	35	24	44	34	6	22	23	-408.55	-27.1	-64.84	0.031	0.394	0.134	0.62	0.843	0.361206	0.361206	0.655125	2.72024	2.07431	1.29055
YCR011C	3150	0.305079	0.214603	0.164762	0.315556	149	0.47651	0.154362	0.114094	0.255034	54	0.296296	0.148148	0.166667	0.388889	42	39	64	65	33	61	29	73	10	82	123	59	17	63	38	88	58	5	39	61	-829.31	-18.1	-6.4	0.035	0.436	0.14	0.61	0.828	0.379365	0.379365	1.36189	2.653	2.44802	3.16889
YBR168W	1242	0.338969	0.187601	0.166667	0.306763	371	0.347709	0.161725	0.167116	0.32345	164	0.329268	0.134146	0.140244	0.396341	11	20	22	19	5	24	13	17	9	39	57	29	7	26	17	30	26	13	15	14	-291.1	-87.15	-24.6	0.513	0.41	0.117	0.591	0.829	0.354267	0.354267	1.08444	2.25822	1.76973	3.12426
YBR133C	2484	0.311997	0.19686	0.210548	0.280596	141	0.22695	0.234043	0.156028	0.382979	144	0.3125	0.194444	0.243056	0.25	32	36	52	47	12	54	36	25	24	56	98	50	14	34	49	81	37	14	31	45	-650.1	-33.3	-28.1	0.392	0.447	0.127	0.605	0.828	0.407407	0.407407	0.790715	1.84781	1.90842	2.26969
YBR211C	975	0.356923	0.187692	0.179487	0.275897	104	0.221154	0.192308	0.182692	0.403846	138	0.347826	0.15942	0.0652174	0.427536	10	18	28	40	1	18	19	6	5	25	39	22	5	11	13	28	14	1	8	13	-211.22	-15.5	-40.9	0.033	0.403	0.126	0.581	0.828	0.367179	0.367179	0.914553	2.41831	1.29319	1.43996
YCL002C	832	0.27524	0.183894	0.16226	0.378606	51	0.313725	0.254902	0.196078	0.235294	258	0.302326	0.174419	0.170543	0.352713	8	8	10	5	10	4	8	13	4	24	37	11	7	21	8	26	8	4	19	16	-201.4	-5.4	-46.89	0.17	0.421	0.095	0.584	0.9	0.346154	0.346154	0	2.27912	2.85121	2.89299
YBR231C	912	0.320175	0.291667	0.198465	0.189693	66	0.5	0.166667	0.151515	0.181818	135	0.311111	0.214815	0.177778	0.296296	21	22	10	24	0	38	20	20	4	11	27	26	1	5	10	28	10	3	9	14	-284.14	-7.9	-31.8	0.197	0.452	0.114	0.512	0.79	0.490132	0.490132	0	1.08496	0.106972	0.482407
YCR031C	721	0.292649	0.213592	0.180305	0.313454	34	0.441176	0.205882	0.323529	0.0294118	110	0.327273	0.136364	0.145455	0.390909	17	15	3	8	1	4	4	15	2	6	6	9	3	3	5	9	11	0	2	14	-193.9	0	-13.7	0.142	0.401	0.805	1.003	0.924	0.393897	0.393897	0	1.00084	1.4197	1.78043
YBR159W	1044	0.309387	0.198276	0.181992	0.310345	53	0.377358	0.226415	0.169811	0.226415	120	0.375	0.108333	0.116667	0.4	24	17	14	8	5	21	16	22	5	30	38	26	7	16	10	29	23	3	10	23	-259.24	-7.1	-20.3	0.96	0.57	0.231	0.693	0.832	0.380268	0.380268	1.51625	2.857	2.1966	3.25374
YCL036W	1701	0.300412	0.269841	0.20341	0.226337	57	0.315789	0.350877	0.175439	0.157895	83	0.39759	0.060241	0.156627	0.385542	33	38	24	32	12	40	21	35	15	26	52	44	16	22	19	38	30	10	21	38	-536.16	-11.3	-7.2	0.191	0.396	0.095	0.545	0.782	0.473251	0.473251	0	1.09586	1.87405	2.32564
YCR019W	1092	0.317766	0.229853	0.17674	0.275641	139	0.359712	0.143885	0.179856	0.316547	90	0.322222	0.133333	0.133333	0.411111	15	17	19	30	8	17	8	29	7	32	31	25	7	22	12	33	20	5	11	15	-301.6	-15.21	-13.6	0.007	0.399	0.11	0.588	0.823	0.406593	0.406593	0.15096	1.76228	2.44802	2.97614
YBR250W	1572	0.35369	0.165394	0.185751	0.295165	705	0.259574	0.197163	0.180142	0.363121	20	0.3	0.2	0.25	0.25	16	18	25	26	6	38	16	15	8	40	56	46	9	31	21	66	39	1	25	21	-359.54	-173.36	-3.2	0.197	0.442	0.145	0.614	0.853	0.351145	0.351145	1.92096	2.84339	2.50114	2.81161
YBR127C	1554	0.300515	0.22973	0.193694	0.276062	62	0.387097	0.258065	0.112903	0.241935	153	0.267974	0.169935	0.143791	0.418301	36	33	23	36	1	44	16	37	7	42	42	26	12	20	27	33	31	1	19	31	-440.7	-5.6	-26.7	0.031	0.687	0.39	0.784	0.884	0.423423	0.423423	1.52194	1.42586	0.843698	1.60475
YBR276C	2424	0.313119	0.19967	0.182343	0.304868	113	0.504425	0.238938	0.123894	0.132743	72	0.444444	0.138889	0.111111	0.305556	31	34	64	41	24	41	35	38	25	52	97	44	16	39	34	64	50	10	22	46	-626.22	-9	-9.36	0.229	0.411	0.116	0.586	0.819	0.382013	0.382013	0.859248	1.86927	2.62402	1.64091
YBR083W	1461	0.362765	0.180698	0.223135	0.233402	1834	0.296619	0.196292	0.196292	0.310796	58	0.362069	0.103448	0.224138	0.310345	24	18	37	20	3	40	24	18	13	34	34	42	5	17	25	61	28	3	22	18	-330.99	-488.2	-5.8	0.135	0.448	0.121	0.552	0.819	0.403833	0.403833	2.18308	0.727061	2.67521	4.43606
YBR119W	986	0.373225	0.179513	0.190669	0.256592	82	0.52439	0.121951	0.219512	0.134146	117	0.367521	0.136752	0.136752	0.358974	16	22	23	10	1	20	18	9	3	15	40	35	8	8	11	20	17	0	7	15	-216.56	-4	-16.4	0.33	0.384	0.113	0.549	0.772	0.370183	0.370183	3.07834	2.74735	0.992247	1.71066
YBR200W	1656	0.342391	0.199275	0.184783	0.273551	56	0.410714	0.232143	0.125	0.232143	185	0.356757	0.172973	0.140541	0.32973	29	19	33	37	4	30	24	32	7	33	43	54	6	23	21	60	35	5	22	34	-418.94	-9.4	-30.55	0.003	0.452	0.156	0.612	0.801	0.384058	0.384058	1.12955	1.33731	2.44802	3.15047
YBR218C	3543	0.291843	0.229467	0.2035	0.275191	123	0.365854	0.186992	0.138211	0.308943	151	0.324503	0.13245	0.139073	0.403974	102	65	46	75	12	75	48	90	30	73	109	69	25	43	55	65	62	8	32	96	-1089.15	-19.5	-22.3	0.041	0.631	0.308	0.756	0.86	0.432966	0.432966	0	2.70714	1.76973	2.85421
YCL025C	1902	0.245531	0.230284	0.20715	0.317035	63	0.396825	0.15873	0.15873	0.285714	93	0.301075	0.11828	0.107527	0.473118	63	24	22	25	11	29	23	56	13	52	60	27	15	40	21	47	30	12	25	38	-558.87	-5.9	-7.4	0.005	0.594	0.245	0.709	0.829	0.437434	0.437434	0	2.58456	2.62402	2.2104
YBR274W	1584	0.313131	0.200126	0.177399	0.309343	50	0.36	0.2	0.14	0.3	207	0.357488	0.120773	0.140097	0.381643	22	20	34	36	10	30	22	28	13	36	64	37	10	26	25	37	24	8	15	30	-412.62	-8.1	-32.01	0.252	0.446	0.152	0.621	0.84	0.377525	0.377525	1.37052	2.4152	2.67521	2.28357
YBR158W	1650	0.33697	0.198788	0.181818	0.282424	269	0.29368	0.0966543	0.174721	0.434944	138	0.362319	0.101449	0.166667	0.369565	26	33	35	25	12	35	20	17	15	31	65	43	10	22	30	50	27	8	9	36	-423.44	-28.63	-14.77	0.182	0.407	0.129	0.591	0.824	0.380606	0.380606	0.981084	2.15371	1.79341	3.53646
YCR009C	798	0.357143	0.213033	0.169173	0.260652	72	0.486111	0.194444	0.138889	0.180556	203	0.339901	0.133005	0.172414	0.35468	21	14	9	23	3	19	16	13	2	16	28	27	3	10	7	14	13	1	12	14	-192.7	-5.9	-32.51	0.276	0.513	0.21	0.656	0.828	0.382206	0.382206	0	0.721325	1.35813	1.09645
YBR256C	717	0.329149	0.227336	0.157601	0.285914	46	0.369565	0.173913	0.23913	0.217391	86	0.348837	0.151163	0.151163	0.348837	6	7	17	14	4	15	11	22	4	28	14	14	5	9	5	18	16	1	6	22	-188.3	-5.8	-10.6	0.035	0.543	0.161	0.613	0.841	0.384937	0.384937	0.660047	1.09127	1.90842	2.2819
YBR166C	1359	0.328918	0.207506	0.165563	0.298013	44	0.386364	0.227273	0.204545	0.181818	174	0.373563	0.132184	0.126437	0.367816	29	9	20	23	7	29	17	25	13	37	43	37	8	20	15	42	22	8	20	28	-342.74	-3.1	-24.42	0.018	0.438	0.145	0.62	0.837	0.373068	0.373068	0	2.42495	2.72834	2.34164
YBR182C	1359	0.317881	0.203091	0.212656	0.266372	156	0.384615	0.128205	0.179487	0.307692	382	0.32199	0.138743	0.180628	0.358639	28	22	42	21	6	13	18	27	18	19	32	27	10	16	33	60	20	0	13	27	-364.86	-20.72	-71.63	0.277	0.414	0.112	0.606	0.833	0.415747	0.415747	3.82046	1.21996	2.07431	2.74532
YCL064C	1083	0.3241	0.21422	0.179132	0.282548	69	0.362319	0.202899	0.130435	0.304348	561	0.360071	0.13369	0.180036	0.326203	27	12	20	17	8	16	15	28	6	35	23	29	7	15	14	27	20	2	10	29	-270.46	-10.4	-92.15	0.014	0.493	0.159	0.647	0.811	0.393352	0.393352	0.242676	3.17998	2.1966	2.1829
YBR290W	966	0.3706	0.210145	0.174948	0.244306	31	0.387097	0.225806	0.225806	0.16129	116	0.396552	0.146552	0.12069	0.336207	16	11	22	22	1	25	19	28	8	24	27	15	7	14	10	26	21	2	11	12	-213.39	-6.3	-14.52	0.314	0.388	0.106	0.558	0.812	0.385093	0.385093	0	1.13779	1.76973	1.77948
YBR143C	1314	0.318113	0.207763	0.161339	0.312785	78	0.346154	0.115385	0.192308	0.346154	265	0.350943	0.158491	0.124528	0.366038	29	13	22	32	4	39	15	31	4	27	41	41	6	23	10	25	24	2	17	32	-331.32	-12.3	-52.3	0.039	0.611	0.334	0.786	0.857	0.369102	0.369102	0	1.26501	2.19718	2.22079
YCR047C	828	0.263285	0.324879	0.201691	0.210145	101	0.524752	0.277228	0.0891089	0.108911	176	0.278409	0.130682	0.215909	0.375	18	17	10	19	4	16	14	24	4	12	29	25	8	12	11	21	10	2	7	12	-282.44	-7.5	-34.57	0.048	0.4	0.075	0.48	0.76	0.52657	0.52657	0.430344	0.954986	0.272391	1.81088
YBR273C	1311	0.337147	0.234172	0.195271	0.23341	25	0.48	0.12	0.32	0.08	41	0.292683	0.170732	0.170732	0.365854	21	34	20	34	4	41	16	18	14	17	41	32	4	13	19	38	29	7	7	27	-366.99	-0.4	-5.6	0.489	0.461	0.144	0.58	0.809	0.429443	0.429443	1.24801	1.41513	2.13561	2.1871
YBR123C	1950	0.353333	0.210256	0.174872	0.261538	65	0.430769	0.138462	0.184615	0.246154	74	0.378378	0.121622	0.135135	0.364865	30	19	35	55	3	50	19	31	10	43	52	67	16	31	41	51	27	5	21	43	-465.91	-5.82	-5.8	0.134	0.42	0.135	0.61	0.814	0.385128	0.385128	1.99094	1.40069	2.72834	2.75786
YCL048W-A	240	0.25	0.2125	0.283333	0.254167	71	0.352113	0.084507	0.267606	0.295775	82	0.207317	0.109756	0.170732	0.512195	17	0	7	0	0	2	4	5	0	6	3	1	2	3	5	2	13	0	0	9	-70.7	-4.17	-6.3	0.055	0.545	0	0	0	0.495833	0.495833	0	0	1.17877	1.6358
YCL028W	1218	0.311166	0.215928	0.238095	0.234811	61	0.47541	0.196721	0.131148	0.196721	90	0.244444	0.133333	0.144444	0.477778	30	6	50	8	0	8	77	61	7	4	18	7	14	14	3	67	10	0	16	5	-344.94	-8.8	-4.7	0.821	0.563	0.185	0.68	0.889	0.454023	0.454023	0	0.822473	1.99693	2.85216
YCL037C	1305	0.340996	0.183908	0.264368	0.210728	71	0.211268	0.169014	0.28169	0.338028	505	0.324752	0.0970297	0.150495	0.427723	37	15	39	13	0	33	32	19	17	14	22	35	7	13	30	48	27	4	8	21	-306.02	-8.5	-79.62	0.038	0.624	0.285	0.736	0.872	0.448276	0.448276	0.4534	0.66496	1.90842	2.00297
YBR229C	2865	0.313787	0.190227	0.199302	0.296684	23	0.304348	0.173913	0.304348	0.217391	129	0.434109	0.131783	0.155039	0.27907	44	34	64	61	6	56	26	42	35	77	76	57	24	64	50	73	58	20	39	48	-718.28	0	-8.64	0.4	0.485	0.167	0.648	0.854	0.389529	0.389529	0.124172	3.05264	2.07373	3.66338
YBR142W	2322	0.365202	0.195521	0.17528	0.263997	77	0.311688	0.103896	0.272727	0.311688	162	0.364198	0.135802	0.185185	0.314815	31	35	47	60	5	51	32	36	15	57	81	81	11	23	30	74	42	5	12	45	-563.53	-7.9	-29.5	0.885	0.478	0.182	0.63	0.835	0.370801	0.370801	1.58175	1.69629	1.90842	2.57618
YCL051W	1752	0.335616	0.200342	0.22032	0.243721	296	0.273649	0.165541	0.216216	0.344595	73	0.424658	0.150685	0.109589	0.315068	37	35	48	39	8	30	26	25	15	24	40	37	15	19	44	75	28	1	15	22	-451.99	-57.59	-9.1	0.015	0.407	0.121	0.588	0.831	0.420662	0.420662	4.57197	2.16611	1.49831	2.16354
YCL014W	4911	0.357768	0.192222	0.187742	0.262268	95	0.2	0.178947	0.252632	0.368421	67	0.298507	0.104478	0.0746269	0.522388	72	59	109	117	17	128	48	56	28	102	140	163	15	72	89	176	99	8	47	91	-1213.36	-15.1	-6.24	0.083	0.433	0.141	0.6	0.814	0.379963	0.379963	2.08056	3.00831	2.67521	3.01565
YBR171W	621	0.355878	0.214171	0.146538	0.283414	44	0.363636	0.227273	0.204545	0.204545	136	0.382353	0.154412	0.102941	0.360294	9	10	12	6	3	25	9	6	2	15	21	21	4	12	5	15	7	3	7	14	-149.5	-6.7	-17.9	0.226	0.482	0.172	0.632	0.803	0.360709	0.360709	1.61257	2.1332	0.875226	1.29184
YBR212W	2019	0.323923	0.183259	0.23477	0.258049	438	0.276256	0.116438	0.191781	0.415525	152	0.302632	0.0986842	0.203947	0.394737	36	28	80	25	4	26	52	34	14	29	53	25	29	27	47	73	42	5	18	25	-516.82	-63.33	-18.8	0.11	0.422	0.119	0.597	0.836	0.418029	0.418029	1.43525	1.31203	2.44802	1.9623
YBR126C	1488	0.28293	0.249328	0.202957	0.264785	92	0.402174	0.163043	0.217391	0.217391	125	0.272	0.128	0.248	0.352	23	15	30	24	4	35	18	31	15	30	46	32	8	24	19	39	26	10	21	45	-440.96	-10.5	-15.1	0.947	0.549	0.187	0.615	0.832	0.452285	0.452285	0.609811	1.50461	1.36658	2.64854
YBR247C	1452	0.340909	0.220386	0.176997	0.261708	37	0.540541	0.0810811	0.0810811	0.297297	112	0.330357	0.125	0.160714	0.383929	39	24	21	42	2	49	19	20	9	27	43	38	7	23	18	34	22	4	17	25	-390.26	0	-7.5	0.096	0.496	0.195	0.656	0.832	0.397383	0.397383	0	1.84018	1.79341	2.53316
YBR195C	1269	0.316785	0.204098	0.211978	0.267139	34	0.441176	0.0882353	0.147059	0.323529	122	0.352459	0.139344	0.221311	0.286885	23	13	31	32	7	22	14	21	18	28	36	22	9	15	17	48	29	12	8	17	-333.3	0	-15.5	0.124	0.421	0.131	0.592	0.842	0.416076	0.416076	0.422914	2.35952	1.53094	1.78079
YCL009C	930	0.270968	0.233333	0.267742	0.227957	34	0.294118	0.117647	0.294118	0.294118	117	0.222222	0.188034	0.247863	0.34188	25	21	13	13	6	23	12	13	10	16	34	10	7	6	17	31	20	1	5	26	-282.47	-3.6	-22.8	0.024	0.608	0.242	0.674	0.85	0.501075	0.501075	0	1.60625	0.377047	3.36983
YBR145W	1056	0.266098	0.248106	0.17803	0.307765	162	0.376543	0.12963	0.179012	0.314815	143	0.286713	0.13986	0.118881	0.454545	31	9	14	15	10	22	10	40	10	26	21	22	5	13	16	19	15	5	12	36	-310.04	-23.3	-24.9	0.113	0.589	0.253	0.748	0.855	0.426136	0.426136	1.78187	2.98904	2.01274	3.53133
YBR233W	1242	0.334944	0.191626	0.223027	0.250403	124	0.298387	0.104839	0.25	0.346774	123	0.593496	0.113821	0.0894309	0.203252	24	22	28	22	4	23	16	20	15	40	34	23	9	11	23	39	27	0	8	25	-296.35	-9.67	-4.9	0.274	0.468	0.132	0.598	0.831	0.414654	0.414654	0	2.07796	1.6056	1.16918
YBR185C	837	0.320191	0.188769	0.18638	0.304659	37	0.351351	0.189189	0.243243	0.216216	103	0.349515	0.135922	0.174757	0.339806	17	15	17	14	2	10	12	8	5	18	34	25	6	16	16	21	14	3	7	18	-197.37	-3.8	-11.82	0.029	0.42	0.136	0.588	0.818	0.375149	0.375149	0.569887	2.02744	1.89773	2.27846
YBR201W	636	0.306604	0.20283	0.179245	0.311321	144	0.444444	0.159722	0.159722	0.236111	93	0.483871	0.11828	0.16129	0.236559	8	8	13	10	3	6	3	13	3	21	26	10	9	13	8	14	7	5	14	17	-174.3	-17.7	-4.17	0.097	0.421	0.102	0.58	0.866	0.382075	0.382075	2.58922	2.61633	2.62402	3.77573
YBR156C	2097	0.394373	0.172151	0.20124	0.232237	44	0.340909	0.181818	0.25	0.227273	164	0.286585	0.0914634	0.219512	0.402439	32	42	50	38	0	44	25	16	17	47	45	86	12	16	49	86	47	5	12	29	-450.07	-5.6	-9.9	0.11	0.414	0.126	0.591	0.794	0.373391	0.373391	0.101419	0.973987	2.55234	2.16488
YCR008W	1812	0.33223	0.204194	0.187638	0.275938	460	0.297826	0.145652	0.145652	0.41087	257	0.361868	0.116732	0.159533	0.361868	41	29	39	25	16	32	17	37	18	31	37	52	19	18	33	69	36	4	20	30	-478.55	-83.9	-33.6	0.207	0.433	0.146	0.618	0.825	0.391832	0.391832	3.05773	1.41513	2.55234	2.09936
YBR244W	489	0.335378	0.210634	0.161554	0.292434	216	0.333333	0.175926	0.185185	0.305556	144	0.423611	0.152778	0.0833333	0.340278	3	1	8	9	4	10	11	13	0	7	15	22	2	13	5	14	6	1	7	11	-114.11	-40.99	-15.64	0.513	0.509	0.198	0.735	0.872	0.372188	0.372188	1.07141	1.4379	2.1966	1.27672
YCL052C	1251	0.329337	0.205436	0.179856	0.285372	60	0.366667	0.25	0.15	0.233333	138	0.282609	0.101449	0.137681	0.478261	10	24	21	30	5	32	11	22	10	25	45	26	8	20	20	33	28	5	16	25	-302.92	-11.2	-11.8	0.006	0.414	0.132	0.6	0.831	0.385292	0.385292	1.2234	2.75803	2.67521	1.93567
YBR257W	840	0.390476	0.189286	0.157143	0.263095	45	0.377778	0.177778	0.2	0.244444	132	0.257576	0.151515	0.212121	0.378788	8	16	18	22	6	15	14	10	2	23	34	34	5	12	8	15	14	2	13	8	-174.34	-3.3	-19.9	0.772	0.401	0.126	0.599	0.837	0.346429	0.346429	1.01456	2.16123	0.998196	2.85216
YBR265W	963	0.283489	0.241952	0.211838	0.262721	62	0.370968	0.225806	0.0967742	0.306452	80	0.225	0.1375	0.3	0.3375	25	14	12	15	10	23	13	21	6	22	36	20	6	16	12	17	18	4	12	18	-290.72	-8.3	-11.9	0.045	0.494	0.15	0.615	0.822	0.45379	0.45379	0	1.12117	1.25381	1.48176
YCL018W	1095	0.275799	0.228311	0.211872	0.284018	210	0.309524	0.157143	0.171429	0.361905	168	0.440476	0.160714	0.113095	0.285714	37	11	14	23	2	23	9	29	6	25	40	28	7	10	23	25	16	4	4	28	-328.16	-45.7	-23	0.318	0.686	0.438	0.822	0.883	0.440183	0.440183	0	1.80408	0.16078	1.15511
YBR228W	915	0.342077	0.238251	0.146448	0.273224	1	0	0	1	0	117	0.307692	0.162393	0.111111	0.418803	13	20	16	14	11	23	15	15	13	17	24	29	9	17	10	9	13	5	9	22	-225.8	0	-18.1	0.171	0	0.114	0.566	0.796	0.384699	0.384699	0.569661	1.22492	2.32514	2.08942
YBR295W	3651	0.28814	0.230896	0.184333	0.296631	57	0.333333	0.210526	0.192982	0.263158	101	0.158416	0.118812	0.138614	0.584158	75	55	51	54	42	76	31	88	28	95	96	77	19	39	34	136	81	6	24	109	-1065.55	-4	-8.58	0.026	0.484	0.146	0.603	0.804	0.415229	0.415229	0.921372	3.05264	2.44802	2.13637
YCL032W	1041	0.333333	0.231508	0.205572	0.229587	40	0.425	0.275	0.175	0.125	208	0.360577	0.173077	0.0913462	0.375	12	18	23	30	7	20	20	14	7	18	33	22	10	7	17	36	22	4	5	21	-272.55	-3.6	-37.7	0.018	0.464	0.12	0.57	0.833	0.43708	0.43708	0	0.775326	0.315476	2.06581
YBR196C	1665	0.271471	0.20961	0.223423	0.295495	64	0.390625	0.109375	0.1875	0.3125	168	0.416667	0.0952381	0.113095	0.375	48	10	37	25	0	35	20	41	18	30	47	40	10	34	16	38	42	9	16	38	-495.92	-4.2	-21.14	0.154	0.841	0.681	0.935	0.912	0.433033	0.433033	0.716995	1.84781	1.18646	2.39759
YCR042C	4224	0.339489	0.217093	0.151042	0.292377	17	0.352941	0.235294	0.117647	0.294118	21	0.142857	0.285714	0.0952381	0.47619	47	60	88	87	26	122	49	59	30	112	121	112	33	58	56	115	71	15	47	99	-1068.34	0	-1.9	1	0.439	0.141	0.607	0.828	0.368134	0.368134	2.43127	2.9124	2.55234	3.10731
YBR214W	1584	0.293561	0.191919	0.263889	0.250631	95	0.357895	0.0736842	0.273684	0.294737	130	0.3	0.138462	0.176923	0.384615	36	20	32	16	6	24	24	22	14	31	51	28	13	13	44	68	41	3	9	32	-428.91	-8.5	-18.3	1	0.507	0.144	0.597	0.817	0.455808	0.455808	0	1.02325	1.48158	1.84361
YBR194W	372	0.400538	0.206989	0.188172	0.204301	126	0.301587	0.103175	0.190476	0.404762	167	0.341317	0.185629	0.125749	0.347305	4	13	12	5	0	10	6	8	3	5	10	13	1	2	7	9	5	1	3	6	-84.54	-10.9	-29.49	0.126	0.455	0.127	0.588	0.852	0.395161	0.395161	0	1.61693	2.0088	0.441121
YBR135W	453	0.315673	0.216336	0.262693	0.205298	94	0.244681	0.191489	0.255319	0.308511	142	0.443662	0.0985915	0.169014	0.288732	10	9	4	7	1	11	24	5	9	7	12	4	4	4	8	9	6	2	9	5	-124	-13.3	-23.9	0.268	0.5	0.144	0.601	0.859	0.479029	0.479029	0	0	0	1.71791
YBR103W	1608	0.327114	0.233831	0.172886	0.266169	158	0.398734	0.183544	0.177215	0.240506	3	0.666667	0	0	0.333333	27	15	34	38	5	37	19	42	14	38	52	30	7	15	13	55	27	12	15	40	-436.28	-27.7	0	0.018	0.409	0.108	0.55	0.831	0.406716	0.406716	1.90008	1.32009	2.01274	3.61003
YCR010C	852	0.232394	0.239437	0.180751	0.347418	114	0.526316	0.0877193	0.201754	0.184211	179	0.363128	0.111732	0.134078	0.391061	30	7	17	10	3	11	6	30	4	14	33	7	5	23	12	16	17	5	14	19	-250.12	-7.4	-21.9	0.141	0.56	0.212	0.721	0.849	0.420188	0.420188	0.138326	2.80649	1.08214	3.55832
YCR048W	1833	0.239498	0.25641	0.242771	0.26132	87	0.275862	0.344828	0.229885	0.149425	97	0.278351	0.257732	0.28866	0.175258	33	27	22	22	12	34	22	19	15	30	57	35	21	59	23	46	44	16	27	46	-615.49	-23	-26.06	0.045	0.466	0.114	0.534	0.772	0.499182	0.499182	0.717734	1.82744	0.063646	2.59564
YCL054W	2526	0.367775	0.239509	0.142122	0.250594	16	0.375	0.375	0.0625	0.1875	91	0.461538	0.120879	0.0989011	0.318681	53	46	43	73	6	82	29	43	13	52	61	112	25	26	25	46	37	8	17	44	-626.18	0	-7.73	0.127	0.543	0.253	0.728	0.86	0.381631	0.381631	1.61097	2.20694	2.72834	1.58728
YCR017C	2862	0.265549	0.207897	0.187631	0.338924	44	0.386364	0.25	0.204545	0.159091	199	0.291457	0.170854	0.130653	0.407035	63	31	34	41	9	41	25	66	25	73	107	34	24	65	41	70	63	23	54	64	-795.67	-4.2	-37.2	0.144	0.476	0.155	0.636	0.843	0.395528	0.395528	0.474591	2.08137	1.7255	2.30467
YBR092C	1404	0.287749	0.212251	0.217236	0.282764	30	0.4	0.166667	0.233333	0.2	143	0.440559	0.167832	0.104895	0.286713	35	15	30	42	8	25	16	31	6	19	39	21	10	28	14	30	36	7	30	25	-389.46	-1.3	-16.9	0.085	0.644	0.354	0.808	0.898	0.429487	0.429487	0	1.29764	0.771001	2.43419
YBR087W	1065	0.33615	0.196244	0.174648	0.292958	22	0.454545	0.136364	0.181818	0.227273	50	0.42	0.14	0.12	0.32	20	20	21	19	9	22	9	10	7	32	48	25	10	8	14	34	15	2	8	21	-264.82	0	-2.2	0.076	0.439	0.152	0.59	0.808	0.370892	0.370892	0	1.54099	2.55234	2.05632
YDR123C	915	0.340984	0.181421	0.253552	0.224044	84	0.357143	0.22619	0.166667	0.25	538	0.32342	0.187732	0.172862	0.315985	16	12	23	19	1	20	15	10	21	22	25	13	9	8	26	27	21	1	5	10	-207.59	-10.4	-122.2	0.129	0.439	0.123	0.565	0.871	0.434973	0.434973	1.12837	1.11814	1.6056	1.20942
YDL225W	1656	0.370169	0.195048	0.183575	0.251208	52	0.423077	0.115385	0.173077	0.288462	93	0.419355	0.16129	0.11828	0.301075	26	32	41	29	2	55	25	24	9	36	49	38	10	21	25	54	34	1	16	24	-381.71	-3.2	-10.17	0.154	0.519	0.19	0.652	0.851	0.378623	0.378623	0	0.83441	2.72834	2.18681
YCR088W	1779	0.325464	0.221473	0.237774	0.215289	42	0.380952	0.0952381	0.357143	0.166667	92	0.347826	0.141304	0.184783	0.326087	56	17	30	47	1	75	20	22	4	28	31	59	5	17	66	51	22	8	11	22	-503.86	-1.2	-10	0.229	0.558	0.238	0.667	0.84	0.459247	0.459247	0	0.509263	1.99693	2.22664
YCR072C	1548	0.302326	0.229974	0.204134	0.263566	30	0.5	0.0666667	0.266667	0.166667	119	0.361345	0.159664	0.117647	0.361345	27	23	19	36	12	15	15	37	17	28	39	41	10	10	26	55	39	16	13	37	-459.03	0	-16.92	0.024	0.497	0.169	0.638	0.844	0.434109	0.434109	1.66713	1.99041	2.55234	2.06362
YDR389W	1965	0.346565	0.188804	0.211705	0.252926	532	0.323308	0.167293	0.203008	0.306391	192	0.296875	0.0885417	0.192708	0.421875	31	47	58	35	1	37	22	28	16	31	60	44	9	21	47	81	39	4	18	25	-482.95	-111.6	-21.93	0.07	0.426	0.126	0.587	0.829	0.400509	0.400509	0	1.85453	2.85121	1.47179
YDR226W	669	0.304933	0.227205	0.210762	0.2571	65	0.415385	0.123077	0.2	0.261538	131	0.358779	0.114504	0.114504	0.412214	22	9	8	19	1	12	11	18	5	15	21	19	8	5	13	10	11	2	3	10	-195	-9.5	-11.12	0.029	0.745	0.532	0.884	0.909	0.437967	0.437967	0	1.06494	0.565411	3.01611
YDR395W	2835	0.31746	0.189771	0.179894	0.312875	127	0.377953	0.15748	0.204724	0.259843	111	0.351351	0.162162	0.0720721	0.414414	52	27	54	56	11	82	42	25	14	87	119	52	23	59	38	71	39	9	30	54	-715.71	-19.05	-17.3	0.126	0.514	0.196	0.659	0.866	0.369665	0.369665	0.160997	2.52407	2.85121	3.60784
YCR086W	573	0.34555	0.21466	0.225131	0.21466	94	0.531915	0.212766	0.159574	0.0957447	6	0	0.333333	0.333333	0.333333	8	3	10	13	1	16	15	6	2	8	22	20	2	6	4	20	10	1	10	13	-136.8	-5.98	0	0.053	0.385	0.087	0.474	0.806	0.439791	0.439791	3.66368	1.29764	0.875226	0.680443
YDR318W	1190	0.361345	0.205042	0.142857	0.290756	105	0.4	0.171429	0.171429	0.257143	130	0.376923	0.192308	0.1	0.330769	13	16	14	37	1	34	17	8	8	32	41	34	6	25	15	28	11	3	5	20	-274	-14.3	-22.96	0.01	0.433	0.132	0.598	0.839	0.347899	0.347899	0	2.05578	2.55234	3.50076
YDR140W	666	0.322823	0.223724	0.16967	0.283784	6	0.333333	0.333333	0	0.333333	57	0.298246	0.140351	0.210526	0.350877	14	8	11	16	6	15	8	10	2	16	25	16	3	9	12	13	9	4	7	17	-165.9	0	-4.75	0.029	0.407	0.123	0.593	0.807	0.393393	0.393393	0.083457	2.14698	2.62402	0.575389
YDR076W	1221	0.362817	0.203112	0.168714	0.265356	49	0.510204	0.122449	0.0408163	0.326531	987	0.317123	0.187437	0.214792	0.280648	11	24	31	24	7	29	16	24	6	39	36	27	7	25	10	38	20	3	8	21	-290.72	-4	-247.34	0.064	0.404	0.11	0.577	0.807	0.371826	0.371826	2.76743	1.78144	1.96941	1.72529
YDR289C	1230	0.380488	0.219512	0.144715	0.255285	100	0.49	0.2	0.1	0.21	159	0.345912	0.144654	0.18239	0.327044	14	15	28	51	1	34	16	19	12	21	32	39	11	12	11	40	17	2	9	25	-278.34	-7.4	-20.82	0.361	0.414	0.156	0.629	0.834	0.364228	0.364228	0.060978	1.03021	2.72834	1.69569
YDR166C	2916	0.366255	0.166667	0.174211	0.292867	59	0.40678	0.220339	0.118644	0.254237	18	0.555556	0.222222	0.0555556	0.166667	25	33	91	51	14	67	57	32	11	93	109	72	14	52	27	95	54	10	32	32	-651.77	-9.6	0	0.821	0.464	0.16	0.635	0.849	0.340878	0.340878	1.82653	1.94156	2.72834	3.21835
YDL128W	1236	0.247573	0.20712	0.213592	0.331715	83	0.409639	0.144578	0.192771	0.253012	146	0.315068	0.130137	0.157534	0.39726	39	7	18	14	3	16	12	26	11	34	63	12	12	26	13	31	28	4	9	33	-339.55	-13.8	-16.71	0.154	0.494	0.163	0.637	0.83	0.420712	0.420712	0.352449	1.52398	1.12699	3.5734
YDR418W	498	0.305221	0.222892	0.200803	0.271084	59	0.389831	0.135593	0.254237	0.220339	108	0.361111	0.0648148	0.157407	0.416667	16	8	7	8	1	12	6	13	2	15	11	18	2	4	11	10	6	0	2	13	-137.91	-4.2	-6.1	0.127	0.859	0.766	0.966	0.91	0.423695	0.423695	0	1.50525	0.290841	0.772089
YDL028C	2295	0.365577	0.193464	0.176471	0.264488	130	0.384615	0.161538	0.176923	0.276923	152	0.355263	0.125	0.151316	0.368421	32	49	67	49	5	46	25	33	20	54	63	56	19	26	35	86	39	3	24	33	-553.94	-16.2	-20.66	0.076	0.398	0.113	0.574	0.823	0.369935	0.369935	1.30438	3.66806	2.13561	3.65954
YDR319C	825	0.286061	0.181818	0.174545	0.357576	102	0.558824	0.107843	0.127451	0.205882	66	0.363636	0.0909091	0.151515	0.393939	14	7	11	5	10	9	8	11	9	28	37	13	7	22	7	21	12	10	15	18	-193.1	-6.3	-4.2	0.135	0.409	0.118	0.606	0.851	0.356364	0.356364	0.877645	1.86508	0.771001	2.12047
YDL194W	2655	0.297928	0.211299	0.189831	0.300942	211	0.402844	0.184834	0.146919	0.265403	39	0.307692	0.179487	0.0769231	0.435897	57	34	57	47	7	42	32	64	14	66	69	34	20	48	35	101	64	7	28	58	-716.38	-42.3	-1.5	0.255	0.447	0.13	0.596	0.831	0.40113	0.40113	2.63675	1.94696	2.62402	1.91943
YDL066W	1287	0.307692	0.216006	0.209013	0.267288	154	0.292208	0.194805	0.25974	0.253247	64	0.25	0.09375	0.171875	0.484375	30	20	13	28	3	27	15	28	8	34	37	41	11	16	16	29	29	4	17	22	-352.27	-33.4	-3.66	0.018	0.651	0.319	0.756	0.833	0.425019	0.425019	0	1.62223	0.876328	2.14191
YDL166C	594	0.321549	0.26431	0.166667	0.247475	67	0.507463	0.134328	0.104478	0.253731	116	0.318966	0.155172	0.112069	0.413793	6	10	11	23	4	20	5	11	6	10	15	12	5	4	7	14	5	3	9	17	-167.3	-5.2	-14.8	0.144	0.434	0.146	0.607	0.805	0.430976	0.430976	0	1.41732	0.115419	0.233101
YDL176W	2127	0.335684	0.200282	0.164551	0.299483	144	0.354167	0.145833	0.194444	0.305556	58	0.362069	0.275862	0.0862069	0.275862	22	44	43	57	21	34	18	37	15	55	60	41	19	46	25	61	44	6	27	33	-515.87	-18.55	-8.54	0.084	0.391	0.112	0.601	0.816	0.364833	0.364833	0.958928	2.75123	2.67521	2.89553
YDR034W-B	156	0.262821	0.179487	0.237179	0.320513	39	0.487179	0.102564	0.153846	0.25641	94	0.382979	0.170213	0.170213	0.276596	1	4	2	1	9	1	6	2	4	1	4	0	2	2	5	1	1	0	2	3	-32.71	-4.7	-13.8	0.074	0.612	0.31	0.768	0.973	0.416667	0.416667	0	0.903857	1.21944	1.22094
YDR348C	1500	0.329333	0.216	0.209333	0.245333	232	0.275862	0.142241	0.181034	0.400862	149	0.456376	0.174497	0.14094	0.228188	24	38	41	36	0	23	20	35	15	11	27	33	5	16	30	73	31	1	13	27	-387.85	-35.6	-11.9	0.038	0.436	0.146	0.614	0.849	0.425333	0.425333	0.5819	1.67039	1.15451	2.53659
YDR014W	1944	0.384259	0.17284	0.161008	0.281893	53	0.358491	0.0943396	0.283019	0.264151	44	0.295455	0.159091	0.295455	0.25	20	26	53	53	3	47	18	20	13	55	72	60	19	35	17	70	29	3	18	16	-435	-3.3	-2.2	0.513	0.395	0.124	0.596	0.834	0.333848	0.333848	1.29139	1.58318	2.01274	1.63582
YDL111C	798	0.299499	0.201754	0.205514	0.293233	71	0.309859	0.197183	0.169014	0.323944	68	0.514706	0.102941	0.117647	0.264706	15	7	14	19	1	13	5	10	7	20	32	16	4	10	14	36	8	1	7	26	-208.17	-11.7	-4.16	0.16	0.408	0.116	0.553	0.835	0.407268	0.407268	0.445436	1.12651	1.30934	1.62237
YDL129W	876	0.360731	0.224886	0.200913	0.21347	127	0.314961	0.19685	0.204724	0.283465	342	0.304094	0.114035	0.172515	0.409357	16	23	18	11	0	31	5	10	4	6	33	28	3	5	20	32	22	2	7	15	-221.79	-20.3	-52	0.252	0.385	0.097	0.5	0.787	0.425799	0.425799	0	1.60549	0.822102	2.32797
YDR329C	1326	0.337104	0.214178	0.200603	0.248115	30	0.5	0.233333	0.233333	0.0333333	29	0.344828	0.103448	0.310345	0.241379	20	17	30	19	4	30	33	12	6	27	54	28	10	20	9	48	31	9	11	23	-350.06	-1	0	0.05	0.408	0.098	0.521	0.832	0.414781	0.414781	0.365558	2.19798	2.72834	3.62384
YDL007W	1314	0.348554	0.231355	0.159817	0.260274	38	0.526316	0.184211	0.0526316	0.236842	9	0.111111	0.222222	0.333333	0.333333	20	20	14	28	4	42	17	32	6	31	47	44	14	10	23	28	23	0	10	24	-327.51	-2.6	0	0.024	0.463	0.155	0.602	0.814	0.391172	0.391172	0.490912	2.47762	1.2437	1.64069
YDR358W	1674	0.355436	0.198925	0.194743	0.250896	54	0.37037	0.166667	0.203704	0.259259	121	0.429752	0.165289	0.132231	0.272727	33	22	34	41	4	41	28	22	6	31	70	50	9	14	29	55	27	2	14	25	-413.24	-5.5	-16.3	0.248	0.443	0.141	0.591	0.818	0.393668	0.393668	0	0.840011	1.87405	1.99169
YDL202W	750	0.345333	0.213333	0.196	0.245333	50	0.26	0.3	0.12	0.32	97	0.474227	0.113402	0.154639	0.257732	8	10	16	9	1	15	12	12	8	7	31	27	7	12	13	17	19	2	6	17	-192.62	-8.1	-6.72	0.055	0.45	0.122	0.559	0.829	0.409333	0.409333	0.089423	2.41831	1.08214	1.86005
YDL193W	1128	0.341312	0.211879	0.174645	0.272163	103	0.320388	0.116505	0.145631	0.417476	202	0.371287	0.143564	0.163366	0.321782	18	15	22	23	4	27	12	24	8	30	37	33	8	12	22	18	15	3	17	27	-288	-10.2	-29.8	0.095	0.516	0.199	0.666	0.825	0.386525	0.386525	1.26915	1.80179	2.55234	3.41808
YDR104C	3738	0.353665	0.198769	0.17817	0.269395	58	0.396552	0.206897	0.12069	0.275862	93	0.290323	0.204301	0.11828	0.387097	48	90	68	70	18	86	46	49	34	91	112	100	19	52	50	112	75	19	53	53	-913.06	-5.7	-16.6	0.039	0.426	0.126	0.585	0.807	0.37694	0.37694	0.763801	2.75123	2.72834	4.06849
YDR138W	2259	0.356795	0.19035	0.173971	0.278884	22	0.454545	0.272727	0.0909091	0.181818	600	0.341667	0.171667	0.185	0.301667	34	37	61	48	7	76	25	20	8	54	67	65	14	43	28	70	35	10	28	22	-517.07	-0.8	-129.93	0.018	0.456	0.157	0.622	0.822	0.36432	0.36432	1.06055	1.71403	2.1966	2.83455
YDR054C	888	0.335586	0.219595	0.192568	0.252252	184	0.347826	0.157609	0.173913	0.320652	353	0.450425	0.141643	0.15864	0.249292	11	13	17	48	1	25	11	8	6	19	14	15	8	13	19	28	8	3	11	17	-215.3	-30.4	-51.61	0.013	0.482	0.189	0.642	0.822	0.412162	0.412162	0	2.28941	1.96941	2.27634
YDL203C	1872	0.332265	0.207265	0.205128	0.255342	204	0.269608	0.181373	0.156863	0.392157	37	0.351351	0.0810811	0.189189	0.378378	50	18	43	27	11	35	30	38	7	29	56	51	13	22	44	58	27	7	35	22	-509.02	-48.7	-2.1	0.122	0.416	0.118	0.595	0.823	0.412393	0.412393	1.51232	1.47019	1.99693	3.74877
YCR066W	1464	0.361339	0.187842	0.190574	0.260246	50	0.34	0.16	0.26	0.24	119	0.369748	0.201681	0.092437	0.336134	15	25	31	31	12	34	22	18	11	22	46	41	16	17	26	61	29	4	8	18	-333.53	-3.9	-24.56	0.049	0.441	0.146	0.599	0.84	0.378415	0.378415	0.78895	2.8469	1.96941	1.83507
YDR213W	2742	0.327133	0.22283	0.203866	0.246171	226	0.340708	0.168142	0.163717	0.327434	121	0.487603	0.157025	0.140496	0.214876	63	33	54	48	9	51	82	60	18	39	93	50	28	28	40	95	57	5	18	42	-767.46	-43.26	-15.32	0.027	0.428	0.123	0.571	0.848	0.426696	0.426696	0.859095	2.19748	1.29319	2.67892
YDL113C	1923	0.370255	0.205408	0.166927	0.25741	74	0.351351	0.202703	0.202703	0.243243	100	0.42	0.12	0.1	0.36	27	28	55	28	2	62	22	31	16	38	61	58	13	17	25	72	33	2	24	26	-462.49	-14.3	-7	0.076	0.45	0.141	0.608	0.83	0.372335	0.372335	1.02138	1.03289	2.67521	2.69554
YDR073W	510	0.364706	0.170588	0.237255	0.227451	244	0.27459	0.196721	0.192623	0.336066	207	0.342995	0.149758	0.154589	0.352657	18	6	31	3	1	6	17	3	2	14	20	4	2	2	7	10	11	1	3	8	-116.56	-50.13	-36.8	0.161	0.325	0.066	0.475	0.855	0.407843	0.407843	3.35182	1.26706	1.65381	1.18497
YCR061W	1896	0.222046	0.215717	0.274262	0.287975	49	0.408163	0.122449	0.204082	0.265306	336	0.306548	0.133929	0.1875	0.372024	46	24	30	30	8	23	14	32	17	35	74	16	22	49	29	55	55	13	21	38	-557.13	-4.96	-67.9	0.033	0.477	0.12	0.578	0.796	0.489979	0.489979	1.22351	2.28941	2.67521	2.49581
YDL148C	2433	0.385121	0.204275	0.159474	0.25113	51	0.490196	0.196078	0.0980392	0.215686	301	0.362126	0.149502	0.159468	0.328904	47	50	45	62	3	87	40	31	13	52	72	98	20	35	26	46	32	2	20	29	-547.8	-4.4	-49.66	0.349	0.501	0.214	0.677	0.827	0.363748	0.363748	0.350438	1.17999	2.0088	2.45832
YDL116W	2181	0.335626	0.193489	0.173773	0.297111	53	0.415094	0.132075	0.207547	0.245283	39	0.384615	0.128205	0.0512821	0.435897	36	27	44	42	7	72	30	21	15	64	97	42	11	28	24	60	32	9	28	37	-517.31	-4.4	-1.2	0.483	0.467	0.15	0.615	0.849	0.367263	0.367263	0.577145	2.02168	2.50114	2.41103
YDL076C	885	0.355932	0.187571	0.19774	0.258757	141	0.368794	0.184397	0.148936	0.297872	207	0.26087	0.164251	0.193237	0.381643	9	15	25	17	2	19	14	16	8	18	26	17	2	12	19	26	18	3	17	11	-208.69	-18.2	-34.32	0.013	0.412	0.118	0.564	0.834	0.385311	0.385311	2.35493	1.53171	1.90842	3.53646
YDL165W	576	0.309028	0.196181	0.21875	0.276042	49	0.530612	0.163265	0.142857	0.163265	72	0.388889	0.277778	0.111111	0.222222	7	11	5	12	2	13	10	7	4	6	23	10	6	14	12	16	13	4	7	9	-144.56	-2.03	-9.7	0.144	0.442	0.131	0.602	0.855	0.414931	0.414931	1.29963	1.40258	0.048388	2.35936
YDL055C	1086	0.289134	0.213628	0.202578	0.294659	150	0.393333	0.0933333	0.193333	0.32	205	0.439024	0.136585	0.102439	0.321951	18	10	19	19	3	25	5	30	6	30	34	30	6	12	22	17	23	3	10	39	-317.06	-18	-25.6	0.135	0.815	0.6	0.901	0.907	0.416206	0.416206	1.24495	1.88208	1.79341	3.71508
YDR378C	261	0.310345	0.229885	0.172414	0.287356	24	0.458333	0.208333	0.125	0.208333	260	0.346154	0.165385	0.134615	0.353846	4	2	7	3	0	6	2	7	1	5	9	6	3	4	0	12	6	0	3	6	-62.1	0	-50.9	0.113	0.434	0.128	0.594	0.843	0.402299	0.402299	1.50302	1.39399	1.8328	0.55557
YDR420W	5409	0.298392	0.16565	0.259752	0.276206	382	0.295812	0.159686	0.183246	0.361257	74	0.391892	0.22973	0.162162	0.216216	131	30	73	67	5	84	49	57	24	109	98	56	12	45	112	437	213	2	85	113	-1270.56	-86.6	-18.3	0.136	0.413	0.099	0.508	0.818	0.425402	0.425402	2.67208	2.40406	2.67521	2.50132
YDR205W	2175	0.27954	0.17977	0.203218	0.337471	29	0.241379	0.206897	0.241379	0.310345	53	0.301887	0.0566038	0.169811	0.471698	44	17	37	28	7	23	16	32	34	61	109	34	12	47	27	78	51	6	20	41	-525.11	-0.8	0	0.054	0.394	0.116	0.6	0.864	0.382989	0.382989	0.530232	2.14645	2.62402	2.24958
YCR098C	1557	0.289017	0.229287	0.1535	0.328195	193	0.331606	0.217617	0.150259	0.300518	227	0.317181	0.127753	0.127753	0.427313	36	20	24	18	9	25	7	48	4	49	38	30	17	32	13	37	37	10	22	42	-424.62	-48.6	-33.12	0.367	0.53	0.193	0.683	0.853	0.382787	0.382787	0	1.90985	2.55234	1.21169
YDL197C	1578	0.359949	0.206591	0.225602	0.207858	375	0.328	0.237333	0.178667	0.256	144	0.298611	0.194444	0.298611	0.208333	33	23	29	26	4	43	33	12	16	21	68	56	7	6	23	56	29	0	15	25	-418.99	-89.72	-33.1	0.048	0.425	0.123	0.536	0.787	0.432193	0.432193	0.656831	0.934637	1.2437	2.61661
YDR186C	2634	0.335991	0.191724	0.218679	0.253607	93	0.301075	0.139785	0.333333	0.225806	114	0.5	0.122807	0.149123	0.22807	33	36	100	72	1	44	34	33	14	40	84	56	17	34	33	126	56	4	27	33	-660.62	-9.9	-11.3	0.177	0.452	0.133	0.594	0.834	0.410402	0.410402	0.178297	2.19146	2.85121	1.83892
YDR018C	1191	0.310663	0.197313	0.179681	0.312343	10	0.4	0.3	0	0.3	176	0.329545	0.113636	0.238636	0.318182	20	17	25	13	7	16	17	19	8	28	48	33	9	28	14	27	19	7	19	22	-294.43	0	-24.72	0.144	0.447	0.139	0.631	0.836	0.376994	0.376994	0.075656	1.85717	2.85121	2.61494
YDR311W	1929	0.363401	0.198548	0.180404	0.257646	4	0.5	0	0.25	0.25	92	0.315217	0.0869565	0.173913	0.423913	31	26	62	47	5	42	26	22	14	40	61	59	18	20	24	51	38	3	15	38	-471.36	0	-2.2	0.048	0.506	0.192	0.656	0.853	0.378953	0.378953	0.503026	1.62751	2.44802	2.64808
YDR363W	1371	0.38512	0.200584	0.167761	0.246535	202	0.376238	0.183168	0.173267	0.267327	932	0.331545	0.167382	0.16309	0.337983	14	23	25	40	2	51	16	11	6	28	32	46	14	14	15	56	22	1	14	26	-308.73	-36.45	-200.33	0.084	0.442	0.144	0.603	0.828	0.368344	0.368344	3.19511	1.92267	1.89831	1.31256
YDR308C	423	0.375887	0.205674	0.160757	0.257683	48	0.354167	0.125	0.1875	0.333333	138	0.355072	0.202899	0.108696	0.333333	5	5	6	13	2	14	8	3	3	12	15	14	4	4	4	8	10	0	1	9	-82.5	-3.56	-23.6	0.026	0.449	0.144	0.548	0.877	0.36643	0.36643	0	0.085959	0.700329	0.974514
YDL191W	854	0.359485	0.196721	0.163934	0.279859	47	0.361702	0.212766	0.148936	0.276596	188	0.340426	0.101064	0.154255	0.404255	13	11	1	2	1	8	11	2	0	5	13	22	1	2	4	6	6	0	4	8	-192.4	-8.9	-22.95	0.126	0.387	0.798	0.959	0.92	0.360656	0.360656	0.601619	2.16123	2.55234	1.81451
YCR095C	1089	0.370983	0.198347	0.142332	0.288338	44	0.340909	0.181818	0.25	0.227273	84	0.297619	0.119048	0.142857	0.440476	16	18	32	20	4	28	10	16	6	27	37	34	3	18	11	26	20	4	12	20	-252.8	-3.9	-11.53	0.021	0.383	0.108	0.577	0.806	0.34068	0.34068	0.727505	1.30075	2.72834	1.40522
YDR244W	1839	0.361066	0.218597	0.174551	0.245786	14	0.5	0	0.214286	0.285714	132	0.356061	0.121212	0.212121	0.310606	39	22	60	34	6	54	39	35	10	28	55	40	18	25	21	50	23	8	18	27	-475.31	0	-14.67	1	0.403	0.114	0.586	0.833	0.393148	0.393148	1.54664	1.2129	2.67521	1.68665
YDR185C	540	0.312963	0.222222	0.203704	0.261111	104	0.298077	0.144231	0.182692	0.375	13	0.692308	0	0.153846	0.153846	7	11	13	9	2	10	3	6	5	8	12	16	6	9	8	12	14	5	6	17	-143.9	-13.1	0	0.036	0.417	0.116	0.602	0.803	0.425926	0.425926	0	1.94696	1.13093	0.867223
YDL170W	1587	0.328292	0.204789	0.179584	0.287335	5	0.2	0.6	0	0.2	57	0.192982	0.140351	0.298246	0.368421	22	19	31	32	13	37	24	18	13	52	67	45	12	25	15	41	17	4	22	19	-402.69	0	-6.8	0.23	0.434	0.13	0.582	0.828	0.384373	0.384373	2.18487	2.03057	1.30934	1.40865
YDR037W	1776	0.322635	0.211149	0.195383	0.270833	53	0.301887	0.113208	0.245283	0.339623	52	0.423077	0.134615	0.0576923	0.384615	37	35	21	41	9	55	26	33	16	28	52	48	20	30	33	23	29	2	20	33	-475.77	-4.1	-3.3	0.045	0.684	0.422	0.825	0.884	0.406532	0.406532	1.89869	1.69629	0.771001	2.55687
YDL072C	612	0.285948	0.205882	0.207516	0.300654	70	0.371429	0.142857	0.228571	0.257143	218	0.348624	0.114679	0.137615	0.399083	15	10	7	12	2	12	8	6	1	19	27	14	4	12	6	18	9	0	6	15	-151.93	-6.9	-45.06	0.19	0.513	0.176	0.616	0.854	0.413399	0.413399	0	2.46264	0.822574	2.7286
YDL222C	930	0.230108	0.23871	0.255914	0.275269	92	0.369565	0.108696	0.184783	0.336957	331	0.302115	0.0906344	0.226586	0.380665	29	14	17	10	5	6	8	25	3	10	32	13	5	26	18	25	24	7	14	18	-318.58	-9.2	-45.2	0.937	0.451	0.112	0.583	0.794	0.494624	0.494624	1.47139	0.572089	0.394689	3.17448
YDR078C	672	0.330357	0.188988	0.153274	0.327381	66	0.439394	0.333333	0.0757576	0.151515	143	0.405594	0.181818	0.125874	0.286713	9	6	13	22	5	17	3	3	9	18	27	15	3	17	4	19	7	3	8	15	-159.52	-4.5	-25.39	0.012	0.373	0.123	0.594	0.871	0.342262	0.342262	3.31753	2.46996	2.72834	1.53153
YDR142C	1128	0.312057	0.210106	0.184397	0.29344	176	0.323864	0.164773	0.176136	0.335227	9	0.333333	0	0.333333	0.333333	21	18	31	19	7	14	13	27	10	22	34	19	7	23	13	35	20	11	10	21	-285.43	-33.35	0	0.144	0.384	0.112	0.585	0.832	0.394504	0.394504	0.818509	2.75803	1.96941	2.4471
YDL013W	1860	0.337097	0.241398	0.186559	0.234946	138	0.318841	0.224638	0.152174	0.304348	83	0.289157	0.120482	0.192771	0.39759	38	73	36	50	10	53	26	30	12	35	48	25	10	23	26	47	40	3	10	24	-501.79	-35	-7.69	0.235	0.399	0.112	0.56	0.814	0.427957	0.427957	0	1.41513	1.84654	1.6358
YDR232W	1647	0.27626	0.224651	0.245294	0.253795	255	0.188235	0.137255	0.254902	0.419608	163	0.343558	0.104294	0.0981595	0.453988	63	22	28	31	6	25	18	40	22	32	49	33	9	20	21	42	33	4	15	35	-502.29	-43.4	-22.1	0.276	0.553	0.213	0.692	0.859	0.469945	0.469945	1.73776	1.07426	1.18646	2.79022
YDR313C	861	0.328688	0.220674	0.193961	0.256678	58	0.293103	0.155172	0.137931	0.413793	58	0.293103	0.103448	0.189655	0.413793	20	16	24	19	20	24	13	6	12	10	16	16	4	15	12	22	14	2	5	16	-220.72	-11.1	-1.9	0.126	0.4	0.12	0.566	0.855	0.414634	0.414634	0	2.11283	2.55234	2.24023
YDR036C	1503	0.330672	0.183633	0.210246	0.275449	70	0.228571	0.171429	0.228571	0.371429	76	0.394737	0.157895	0.210526	0.236842	34	21	33	21	8	31	20	22	6	27	46	36	15	26	24	40	41	4	17	28	-356.84	-11.3	-7.74	0.021	0.53	0.203	0.673	0.834	0.393879	0.393879	1.85055	2.14698	1.29319	2.62848
YDL214C	2100	0.329048	0.200476	0.195238	0.275238	68	0.382353	0.161765	0.176471	0.279412	9	0.444444	0.333333	0.111111	0.111111	31	36	46	45	13	45	15	30	18	53	50	47	13	27	22	85	48	5	28	42	-545.32	-9	0	0.006	0.443	0.134	0.593	0.822	0.395714	0.395714	1.56293	2.66682	2.44802	1.99169
YDL213C	678	0.393805	0.235988	0.185841	0.184366	279	0.351254	0.200717	0.172043	0.275986	60	0.5	0.133333	0.116667	0.25	15	17	13	15	0	18	12	21	3	11	17	38	3	6	8	8	12	0	0	8	-166.9	-61.2	-2	0.081	0.477	0.189	0.641	0.777	0.421829	0.421829	0	1.17618	0	1.16796
YDR260C	513	0.325536	0.247563	0.19883	0.22807	44	0.409091	0.25	0.136364	0.204545	404	0.259901	0.232673	0.153465	0.35396	15	13	17	12	0	13	8	11	6	6	11	3	5	6	6	15	9	4	6	4	-133.63	-4.8	-103.94	0.047	0.379	0.086	0.596	0.833	0.446394	0.446394	0	0.781116	1.34289	2.12519
YDR259C	1152	0.391493	0.153646	0.210938	0.243924	211	0.345972	0.199052	0.184834	0.270142	6	0.5	0	0.166667	0.333333	21	22	48	18	1	26	23	6	10	28	26	25	9	6	31	42	19	0	13	9	-219.25	-41.8	0	0.126	0.417	0.13	0.597	0.872	0.364583	0.364583	0.419819	1.94593	2.55234	2.88406
YDR092W	730	0.324658	0.2	0.219178	0.256164	72	0.277778	0.125	0.166667	0.430556	87	0.390805	0.103448	0.149425	0.356322	12	7	7	11	1	13	5	5	2	11	17	13	2	3	15	6	7	3	6	7	-189.56	-5.9	-9.7	0.121	0.406	0.128	0.615	0.856	0.419178	0.419178	0.018335	1.01036	0.479306	1.41026
YDL040C	2565	0.345809	0.20078	0.181676	0.271735	39	0.384615	0.230769	0.205128	0.179487	13	0.153846	0.0769231	0.538462	0.230769	61	37	47	59	8	60	36	34	12	44	99	96	16	41	29	58	29	8	47	33	-657.4	-2.3	0	0.035	0.504	0.197	0.672	0.817	0.382456	0.382456	0.764692	1.56909	2.0088	3.86709
YDL017W	1524	0.331365	0.218504	0.166667	0.283465	112	0.357143	0.1875	0.178571	0.276786	53	0.339623	0.169811	0.132075	0.358491	23	22	29	35	9	36	18	30	12	32	50	37	13	24	23	33	24	7	25	25	-385.48	-15.6	-6.3	0.033	0.409	0.13	0.607	0.833	0.385171	0.385171	2.9131	2.47408	2.01274	2.08603
YDL167C	2160	0.345833	0.194444	0.18287	0.276852	59	0.338983	0.220339	0.101695	0.338983	190	0.294737	0.142105	0.152632	0.410526	37	27	124	33	15	29	20	43	21	43	41	29	13	27	37	77	41	9	16	37	-550.05	-6.9	-31.92	0.937	0.436	0.136	0.656	0.843	0.377315	0.377315	1.09043	2.80664	2.85121	2.14191
YDR287W	879	0.31058	0.248009	0.156997	0.284414	222	0.364865	0.189189	0.18018	0.265766	60	0.333333	0.15	0.216667	0.3	20	9	16	11	9	23	7	32	6	18	24	18	7	14	10	19	14	6	10	19	-242.46	-44.7	-8	0.013	0.441	0.123	0.593	0.796	0.405006	0.405006	0.775783	1.89432	1.79341	2.37064
YDR345C	1704	0.234742	0.224178	0.181338	0.359742	29	0.482759	0.0689655	0.172414	0.275862	172	0.377907	0.133721	0.133721	0.354651	42	17	24	19	15	22	18	57	3	41	36	24	25	43	21	41	31	11	28	49	-464.07	-0.3	-22	0.086	0.757	0.494	0.869	0.907	0.405516	0.405516	0	2.04189	1.7816	3.80976
YDR122W	3195	0.334898	0.21471	0.19687	0.253521	296	0.273649	0.155405	0.189189	0.381757	142	0.373239	0.147887	0.161972	0.316901	57	58	59	50	6	79	54	54	37	58	74	81	34	36	67	105	57	5	30	63	-849.24	-49.09	-26.4	0.171	0.433	0.127	0.586	0.819	0.411581	0.411581	1.5741	2.26838	2.72834	2.89951
YDR006C	2706	0.343311	0.168884	0.216556	0.271249	142	0.267606	0.147887	0.232394	0.352113	17	0.294118	0.235294	0.117647	0.352941	47	47	84	49	9	37	39	28	21	64	87	56	16	30	59	105	58	7	22	36	-641.4	-20.15	-2.5	0.036	0.456	0.147	0.61	0.851	0.38544	0.38544	0	3.11408	2.85121	1.81273
YDL095W	2454	0.258354	0.220049	0.207824	0.313773	66	0.378788	0.227273	0.212121	0.181818	89	0.404494	0.101124	0.202247	0.292135	56	27	30	36	9	45	25	51	25	43	84	44	22	52	36	68	43	20	40	61	-711.78	-10.5	-6.63	0.029	0.561	0.227	0.687	0.837	0.427873	0.427873	1.35988	2.42902	1.65381	2.18664
YDR361C	852	0.355634	0.206573	0.163146	0.274648	34	0.382353	0.0882353	0.176471	0.352941	259	0.320463	0.200772	0.181467	0.297297	10	11	16	29	2	30	6	12	6	18	23	26	5	16	8	22	15	1	10	17	-197.22	0	-60.01	0.086	0.498	0.212	0.687	0.859	0.369718	0.369718	0.45228	1.65293	2.55234	2.7286
YDL003W	1701	0.368607	0.202234	0.18107	0.248089	122	0.459016	0.122951	0.204918	0.213115	106	0.358491	0.160377	0.141509	0.339623	31	27	41	42	2	58	22	29	5	40	47	31	13	21	24	47	52	5	6	23	-394.63	-10.9	-13.8	0.042	0.44	0.136	0.591	0.823	0.383304	0.383304	1.29666	2.14713	2.85121	4.02751
YDR200C	1815	0.382369	0.186777	0.183471	0.247383	76	0.342105	0.223684	0.25	0.184211	86	0.488372	0.151163	0.162791	0.197674	24	28	54	34	3	42	35	32	15	36	55	47	12	18	31	57	40	0	6	35	-410.59	-14.5	-10.7	0.006	0.417	0.121	0.586	0.816	0.370248	0.370248	0.678248	2.93852	2.32514	2.74916
YDR135C	4548	0.310686	0.204705	0.175901	0.308707	65	0.430769	0.169231	0.123077	0.276923	92	0.445652	0.152174	0.141304	0.26087	99	68	86	65	20	78	56	84	29	124	184	88	34	78	44	116	86	24	53	99	-1216.14	-7.4	-9.5	0.513	0.459	0.149	0.622	0.834	0.380607	0.380607	1.34048	2.80649	2.85121	3.86914
YDR075W	927	0.33657	0.22438	0.143474	0.295577	185	0.335135	0.2	0.2	0.264865	145	0.351724	0.0896552	0.158621	0.4	12	17	15	24	9	22	10	23	7	19	32	14	8	15	9	14	16	4	14	24	-223.57	-39.21	-14.9	0.033	0.436	0.133	0.615	0.857	0.367853	0.367853	0.87195	1.71899	1.87405	1.24815
YDR392W	1014	0.356016	0.239645	0.164694	0.239645	67	0.343284	0.298507	0.208955	0.149254	8	0.125	0.125	0	0.75	15	23	18	29	2	25	17	20	9	21	27	32	12	13	11	21	18	5	3	16	-271.75	-17.6	0	0.005	0.438	0.135	0.591	0.826	0.404339	0.404339	0	1.23626	2.02118	2.24913
YDL082W	965	0.331606	0.198964	0.190674	0.278756	55	0.345455	0.272727	0.181818	0.2	117	0.34188	0.0769231	0.17094	0.410256	32	26	9	6	0	14	9	8	4	10	11	20	1	8	9	6	8	1	3	14	-236.5	-5.8	-7.13	0.229	0.414	0.652	0.934	0.887	0.389637	0.389637	0	1.98181	2.72834	1.53623
YDR254W	1377	0.360203	0.198257	0.153232	0.288308	76	0.276316	0.25	0.105263	0.368421	524	0.341603	0.181298	0.167939	0.30916	13	21	31	26	4	28	12	29	11	36	50	40	10	26	23	31	16	5	18	28	-315.72	-11.6	-113.19	0.489	0.375	0.104	0.558	0.801	0.351489	0.351489	0.948647	1.50646	2.72834	1.7197
YDL224C	1950	0.315385	0.182564	0.221538	0.280513	379	0.324538	0.150396	0.192612	0.332454	216	0.217593	0.148148	0.143519	0.490741	31	23	61	21	6	34	36	37	20	26	58	27	9	29	48	100	35	2	12	34	-490.72	-84.73	-29.93	0.037	0.418	0.122	0.577	0.844	0.404103	0.404103	0.277923	2.34462	2.50114	2.59254
YDR388W	1449	0.303658	0.234645	0.221532	0.240166	53	0.339623	0.226415	0.245283	0.188679	115	0.234783	0.130435	0.2	0.434783	61	15	17	18	1	35	34	35	5	18	32	33	9	18	33	26	34	2	29	27	-428.96	-10.5	-17.44	0.072	0.516	0.177	0.648	0.831	0.456177	0.456177	0.613445	2.65595	0.676648	2.63049
YDR383C	717	0.389121	0.230126	0.147838	0.232915	5	0.6	0.2	0	0.2	63	0.380952	0.047619	0.111111	0.460317	11	9	12	17	2	32	10	8	0	16	33	21	6	3	5	25	9	0	7	12	-162.75	0	-6.9	0.086	0.392	0.107	0.551	0.855	0.377964	0.377964	0	1.24228	1.67054	1.49551
YDL108W	1002	0.325349	0.217565	0.172655	0.284431	49	0.408163	0.142857	0.22449	0.22449	54	0.314815	0.148148	0.0925926	0.444444	19	16	12	19	4	19	9	13	7	22	30	20	13	14	20	16	16	5	13	19	-254.35	-1.17	-6.3	0.321	0.413	0.115	0.585	0.856	0.39022	0.39022	0	1.77781	2.55234	1.90042
YDR162C	711	0.368495	0.2391	0.157525	0.23488	132	0.378788	0.0833333	0.227273	0.310606	86	0.372093	0.186047	0.22093	0.22093	13	5	19	27	0	28	8	14	3	14	14	12	5	5	7	15	18	2	12	15	-165.21	-9.63	-11.8	0.045	0.38	0.11	0.558	0.849	0.396624	0.396624	0	0.545983	0.771001	1.76312
YDR035W	1113	0.314465	0.2354	0.18239	0.267745	37	0.324324	0.0810811	0.27027	0.324324	203	0.403941	0.103448	0.123153	0.369458	23	20	19	28	8	25	12	33	7	29	35	33	8	12	14	22	17	3	7	15	-305.88	-1.1	-29.7	0.294	0.599	0.287	0.734	0.846	0.41779	0.41779	0.035248	1.70828	2.01274	1.49521
YDL171C	6438	0.3032	0.219789	0.180646	0.296365	293	0.279863	0.112628	0.1843	0.423208	102	0.264706	0.0588235	0.0196078	0.656863	152	102	112	139	38	138	64	164	48	144	207	152	44	73	89	137	114	25	64	139	-1864.9	-43.61	-2.7	0.314	0.592	0.287	0.743	0.862	0.400435	0.400435	1.04268	2.63069	2.85121	3.5734
YDR119W	2307	0.288687	0.203294	0.182488	0.325531	87	0.229885	0.195402	0.137931	0.436782	55	0.345455	0.0909091	0.127273	0.436364	38	26	33	30	17	31	28	40	15	60	93	43	21	48	33	94	39	9	22	48	-620.51	-13.35	-2.99	0.005	0.427	0.123	0.58	0.833	0.385782	0.385782	1.03477	2.46943	2.55234	3.16889
YDL183C	963	0.366563	0.179647	0.19107	0.262721	68	0.323529	0.117647	0.191176	0.367647	106	0.283019	0.160377	0.216981	0.339623	10	12	12	9	2	22	13	11	6	24	45	39	4	7	18	30	19	4	19	14	-213.86	-6.8	-19.1	0.071	0.388	0.104	0.543	0.796	0.370717	0.370717	0.874238	2.15543	2.55234	3.15081
YDR243C	1767	0.356537	0.208829	0.170911	0.263724	45	0.444444	0.266667	0.177778	0.111111	1669	0.286399	0.177951	0.206711	0.328939	32	28	35	33	3	44	26	27	9	52	46	55	13	18	28	45	34	7	15	38	-453.54	-2.3	-444.6	0.004	0.481	0.162	0.617	0.839	0.37974	0.37974	0.673316	2.9124	2.85121	2.04981
YCR060W	336	0.294643	0.267857	0.229167	0.208333	21	0.428571	0.380952	0.142857	0.047619	12	0.666667	0.333333	0	0	9	5	3	3	2	9	14	8	2	5	10	6	3	2	4	7	4	0	7	8	-106.1	0	0	0.099	0.407	0.076	0.518	0.813	0.497024	0.497024	0	1.70916	1.35419	0.702857
YDR234W	2082	0.287704	0.237272	0.211816	0.263208	124	0.330645	0.177419	0.169355	0.322581	99	0.292929	0.10101	0.121212	0.484848	60	20	39	33	9	41	25	58	16	46	62	53	9	19	34	50	39	11	17	52	-642.31	-20.1	-8.5	0.339	0.541	0.2	0.644	0.823	0.449087	0.449087	1.48472	2.1109	2.62402	1.31867
YDR081C	2778	0.348092	0.183225	0.183225	0.285457	86	0.313953	0.209302	0.174419	0.302326	185	0.308108	0.12973	0.167568	0.394595	55	31	106	50	10	52	36	29	19	55	86	60	19	31	46	111	46	16	25	42	-673.5	-17.22	-23.5	0.057	0.404	0.13	0.616	0.841	0.366451	0.366451	1.47051	1.89129	2.67521	1.93071
YDR353W	960	0.291667	0.233333	0.222917	0.252083	70	0.414286	0.142857	0.185714	0.257143	227	0.325991	0.110132	0.193833	0.370044	36	10	10	15	4	24	8	29	5	22	24	24	9	11	13	19	28	2	9	17	-278.5	-11.3	-38.3	0.048	0.643	0.315	0.776	0.854	0.45625	0.45625	0.328483	0.703109	0.366539	3.18391
YDR005C	1268	0.339905	0.180599	0.18612	0.293375	134	0.335821	0.141791	0.208955	0.313433	159	0.314465	0.0754717	0.169811	0.440252	14	19	44	25	5	27	14	16	3	21	30	24	3	18	16	62	19	4	18	13	-309.05	-21.4	-14.3	0.021	0.351	0.119	0.572	0.837	0.366719	0.366719	0	2.23216	2.07373	1.6139
YDL063C	1863	0.341922	0.185722	0.170692	0.301664	111	0.297297	0.189189	0.207207	0.306306	203	0.403941	0.152709	0.103448	0.339901	25	20	53	35	8	41	32	23	9	60	81	37	12	26	20	60	26	6	13	33	-451.17	-20.8	-32.7	0.139	0.419	0.121	0.578	0.832	0.356414	0.356414	1.54611	2.34852	2.55234	3.5734
YDR221W	2109	0.332385	0.225699	0.167378	0.274538	13	0.384615	0.230769	0.153846	0.230769	207	0.338164	0.217391	0.202899	0.241546	32	30	47	54	18	68	26	38	10	37	72	52	10	29	19	61	24	3	31	41	-570.19	0	-53.5	0.262	0.454	0.152	0.608	0.822	0.393077	0.393077	0	2.5684	2.44802	1.23253
YDL184C	78	0.474359	0.307692	0.115385	0.102564	65	0.323077	0.0923077	0.246154	0.338462	202	0.29703	0.153465	0.153465	0.39604	2	10	0	0	0	0	0	0	0	0	1	7	1	0	0	1	1	1	0	1	-9.6	-3.6	-34.7	1	0.739	0.417	0.818	0.799	0.423077	0.423077	0	0	0	0
YDR206W	2655	0.331827	0.189831	0.187947	0.290395	337	0.367953	0.139466	0.15727	0.335312	153	0.300654	0.169935	0.117647	0.411765	49	26	73	39	6	37	52	38	13	53	85	64	32	51	39	107	40	11	32	37	-686.7	-54.76	-27.1	0.23	0.392	0.117	0.583	0.825	0.377778	0.377778	0.705798	1.91646	2.72834	2.51982
YDL125C	588	0.316327	0.205782	0.215986	0.261905	207	0.299517	0.241546	0.183575	0.275362	110	0.245455	0.136364	0.163636	0.454545	16	2	3	11	2	10	4	7	8	14	18	17	4	6	10	7	9	1	5	4	-152.04	-44.64	-20.3	0.058	0.527	0.231	0.714	0.855	0.421769	0.421769	2.15153	1.7006	2.01274	3.62384
YDR339C	570	0.370175	0.198246	0.189474	0.242105	33	0.454545	0.121212	0.151515	0.272727	134	0.283582	0.186567	0.134328	0.395522	11	12	9	11	6	6	9	9	4	15	19	24	5	6	10	6	9	0	6	12	-120.91	0	-22.11	0.458	0.473	0.154	0.627	0.837	0.387719	0.387719	0	0.758064	0.290921	1.7698
YDR068W	933	0.415863	0.227224	0.143623	0.21329	54	0.314815	0.222222	0.203704	0.259259	126	0.388889	0.190476	0.119048	0.301587	13	6	21	38	2	46	9	9	5	16	19	40	4	10	3	26	16	5	7	15	-207.17	-6.3	-17.7	0.421	0.462	0.181	0.644	0.818	0.370847	0.370847	0.623348	0.784512	0.699322	1.74604
YDL220C	2775	0.310631	0.203243	0.236036	0.25009	27	0.407407	0.185185	0.222222	0.185185	287	0.341463	0.278746	0.170732	0.209059	48	45	49	58	20	59	43	31	21	64	89	62	14	51	47	97	48	4	28	46	-739.16	-1.8	-72.61	0.143	0.395	0.103	0.545	0.821	0.439279	0.439279	1.71996	2.22273	1.53094	2.4553
YDL153C	1833	0.381888	0.243317	0.139662	0.235134	43	0.418605	0.302326	0.0232558	0.255814	85	0.411765	0.129412	0.117647	0.341176	37	32	35	65	1	93	24	35	8	24	43	65	11	19	11	41	24	3	19	20	-404.47	-0.4	-7.7	0.018	0.503	0.22	0.682	0.847	0.382979	0.382979	0.213854	0.663612	2.13561	1.4968
YDR012W	1089	0.24977	0.237833	0.244261	0.268136	44	0.363636	0.113636	0.159091	0.363636	76	0.289474	0.0657895	0.118421	0.526316	46	25	16	7	1	16	12	28	10	15	28	32	3	8	17	25	27	6	6	34	-340.9	-4.6	-6.4	0.018	0.907	0.812	0.969	0.904	0.482094	0.482094	0	0.887577	0	2.13294
YDL150W	1269	0.365642	0.252955	0.174153	0.20725	110	0.354545	0.209091	0.118182	0.318182	102	0.382353	0.127451	0.196078	0.294118	30	26	21	27	0	48	13	32	6	15	31	52	8	12	16	39	15	1	2	28	-342.48	-18.1	-11.8	0.042	0.467	0.139	0.592	0.771	0.427108	0.427108	0	1.11165	2.01274	2.22079
YDR398W	1932	0.321946	0.219979	0.197723	0.260352	130	0.384615	0.215385	0.1	0.3	115	0.513043	0.121739	0.147826	0.217391	35	24	39	46	7	54	26	34	13	36	69	41	8	17	17	61	41	10	18	47	-522.64	-31.4	-9.57	0.051	0.491	0.167	0.629	0.864	0.417702	0.417702	1.5692	2.23264	2.55234	3.09567
YDR262W	819	0.324786	0.21978	0.17094	0.284493	17	0.529412	0.0588235	0.294118	0.117647	181	0.254144	0.165746	0.127072	0.453039	11	10	19	17	1	20	10	13	4	17	28	20	4	12	14	27	11	2	9	23	-201.1	0	-24.2	0.026	0.41	0.118	0.569	0.815	0.39072	0.39072	0	1.38545	1.90842	1.41465
YDR072C	1584	0.270202	0.189394	0.214015	0.326389	191	0.356021	0.146597	0.209424	0.287958	2	0.5	0	0.5	0	29	18	31	25	5	16	13	26	19	42	54	24	11	56	27	41	29	14	19	28	-408.36	-29.92	0	0.118	0.448	0.135	0.645	0.866	0.403409	0.403409	2.48823	1.37815	2.19718	2.09724
YDR179C	489	0.421268	0.184049	0.132924	0.261759	28	0.428571	0.25	0.142857	0.178571	116	0.594828	0.137931	0.0517241	0.215517	2	7	8	9	3	22	7	2	3	15	19	16	5	6	4	11	8	2	7	6	-85.99	0	-2.35	0.032	0.355	0.109	0.568	0.827	0.316973	0.316973	0.06667	1.73328	1.89773	0.928984
YDL117W	2658	0.343491	0.199022	0.187359	0.270128	380	0.339474	0.110526	0.157895	0.392105	67	0.313433	0.104478	0.208955	0.373134	47	43	61	39	11	58	24	39	19	58	73	72	20	37	57	97	38	13	37	42	-686.11	-49.8	-3	0.042	0.432	0.136	0.614	0.849	0.386381	0.386381	3.37244	2.16611	2.1966	1.98737
YDR381W	1447	0.320663	0.210781	0.178991	0.289565	113	0.424779	0.115044	0.168142	0.292035	201	0.308458	0.129353	0.129353	0.432836	20	29	17	11	0	11	9	21	0	8	15	22	5	5	15	14	6	0	2	16	-397.05	-11.67	-31.9	0.277	0.449	0.282	0.733	0.862	0.389772	0.389772	0.397554	2.19748	1.34289	2.27757
YDR201W	498	0.355422	0.259036	0.14257	0.242972	32	0.40625	0.25	0.125	0.21875	167	0.257485	0.155689	0.149701	0.437126	7	9	7	15	1	20	8	5	0	3	25	17	8	1	4	12	9	0	3	11	-118.5	-0.2	-30.7	0.033	0.49	0.156	0.61	0.86	0.401606	0.401606	0.221469	0.781061	0.081365	0.158045
YDR349C	1791	0.290899	0.197655	0.21273	0.298716	97	0.247423	0.216495	0.164948	0.371134	89	0.393258	0.0898876	0.191011	0.325843	36	18	34	30	5	21	17	38	4	40	56	18	11	25	24	90	58	5	29	37	-470.42	-12.8	-7.59	0.111	0.429	0.116	0.574	0.833	0.410385	0.410385	1.01014	1.81069	1.89831	3.55832
YDR258C	2436	0.33908	0.220033	0.168309	0.272578	62	0.354839	0.16129	0.193548	0.290323	39	0.435897	0.153846	0.179487	0.230769	59	60	30	62	7	66	27	42	11	60	92	71	16	20	29	46	43	2	15	53	-624.94	-5.39	-3.5	0.09	0.511	0.207	0.671	0.834	0.388342	0.388342	1.02753	2.04382	1.4197	1.69874
YDL070W	1917	0.370892	0.191445	0.176839	0.260824	31	0.354839	0.258065	0.225806	0.16129	173	0.485549	0.179191	0.0982659	0.236994	27	26	57	49	3	50	17	20	16	39	58	60	16	21	32	74	29	2	19	23	-477.7	-1.7	-23.5	0.1	0.444	0.162	0.657	0.831	0.368284	0.368284	1.14004	1.77781	2.85121	1.69216
YDL093W	2232	0.271057	0.207437	0.185484	0.336022	28	0.321429	0.25	0.107143	0.321429	213	0.375587	0.150235	0.201878	0.2723	50	23	43	21	15	37	17	43	24	53	74	38	12	57	29	58	35	18	40	56	-603.36	-1.3	-37.3	0.184	0.473	0.155	0.633	0.832	0.392921	0.392921	0.985541	2.19748	1.89773	2.92567
YDR101C	1782	0.313131	0.200898	0.189113	0.296857	45	0.422222	0.0888889	0.244444	0.244444	86	0.511628	0.0813953	0.104651	0.302326	35	23	23	31	9	34	27	38	15	38	68	40	9	12	27	51	52	6	15	40	-458.14	0	-3.3	0.973	0.561	0.238	0.694	0.842	0.390011	0.390011	0.290283	2.11071	1.67054	2.81977
YCR084C	2142	0.302988	0.206816	0.248366	0.24183	250	0.336	0.128	0.248	0.288	329	0.31307	0.0820669	0.176292	0.428571	51	27	44	43	7	36	61	34	14	27	60	36	8	13	36	70	72	6	20	48	-600.36	-38.29	-37.97	0.365	0.521	0.181	0.629	0.842	0.455182	0.455182	1.45554	2.31992	2.67521	2.44547
YDR224C	396	0.330808	0.176768	0.232323	0.260101	121	0.355372	0.0991736	0.198347	0.347107	116	0.439655	0.103448	0.0344828	0.422414	18	6	3	3	0	8	4	4	2	8	6	20	2	2	5	18	12	0	5	5	-84.66	-12.2	-11.3	0.143	0.829	0.658	0.94	0.871	0.409091	0.409091	0	0.095449	0	1.0341
YDL174C	1764	0.301587	0.239796	0.20805	0.250567	40	0.425	0.175	0.25	0.15	77	0.298701	0.0909091	0.194805	0.415584	39	24	30	45	12	34	12	36	16	35	50	50	15	19	28	41	38	7	15	41	-526.22	-3.7	-3.23	0.229	0.558	0.202	0.657	0.842	0.447846	0.447846	0.663614	1.97759	2.01274	1.71586
YDR364C	1368	0.334795	0.20614	0.180556	0.278509	15	0.466667	0.333333	0.0666667	0.133333	418	0.34689	0.160287	0.138756	0.354067	13	22	23	37	7	26	16	29	21	27	30	38	3	20	21	52	23	8	19	20	-349.28	0	-81.6	0.821	0.408	0.136	0.607	0.82	0.386696	0.386696	0.224768	1.58318	1.76973	2.33033
YDR217C	3930	0.372774	0.201018	0.169211	0.256997	57	0.45614	0.22807	0.157895	0.157895	46	0.521739	0.130435	0.0652174	0.282609	49	63	106	87	14	120	51	61	21	98	109	102	20	46	51	133	84	11	30	53	-944.65	-3.8	-0.4	0.048	0.415	0.121	0.581	0.816	0.370229	0.370229	0.592222	2.29829	2.72834	2.6287
YDL010W	696	0.357759	0.215517	0.163793	0.262931	49	0.408163	0.142857	0.163265	0.285714	248	0.391129	0.209677	0.116935	0.282258	10	7	17	8	1	21	10	15	3	18	23	20	5	8	7	24	13	1	7	13	-166.2	-5.3	-54.1	0.065	0.44	0.109	0.554	0.78	0.37931	0.37931	1.41202	1.45741	2.62402	1.58364
YDL211C	1119	0.33244	0.171582	0.227882	0.268097	73	0.246575	0.164384	0.219178	0.369863	89	0.325843	0.168539	0.11236	0.393258	13	16	24	13	2	22	13	18	7	31	22	10	2	16	14	59	51	0	15	24	-243.58	-12.72	-12.15	0.231	0.446	0.113	0.567	0.843	0.399464	0.399464	1.27881	3.17998	2.1966	3.31181
YDR410C	720	0.272222	0.186111	0.190278	0.351389	54	0.222222	0.0925926	0.259259	0.425926	51	0.235294	0.254902	0.0196078	0.490196	10	7	8	6	3	14	5	12	11	21	32	14	4	23	8	18	11	4	13	15	-185.3	-5.3	-3.9	1	0.424	0.116	0.591	0.828	0.376389	0.376389	0	2.76216	0.718254	2.82327
YDR281C	315	0.301587	0.269841	0.146032	0.28254	104	0.365385	0.125	0.230769	0.278846	270	0.3	0.181481	0.144444	0.374074	4	4	2	6	3	11	5	6	1	9	13	6	4	5	1	6	6	0	4	8	-86.2	-10.59	-54.12	1	0.38	0.081	0.487	0.844	0.415873	0.415873	0.563304	1.21996	0.570688	0.761144
YDR270W	3015	0.305804	0.2199	0.173134	0.301161	94	0.297872	0.212766	0.138298	0.351064	36	0.472222	0.0833333	0.138889	0.305556	63	25	50	51	28	62	22	69	12	96	90	60	26	45	29	82	76	9	26	83	-804.53	-13.8	-1	1	0.464	0.135	0.589	0.81	0.393035	0.393035	2.15253	3.05629	2.50114	3.14868
YDL145C	3606	0.31198	0.204382	0.194953	0.288686	285	0.280702	0.14386	0.185965	0.389474	174	0.373563	0.12069	0.16092	0.344828	91	55	55	75	11	86	52	62	30	82	112	79	19	52	51	81	67	19	38	84	-963.91	-56.21	-17.01	1	0.543	0.237	0.706	0.855	0.399334	0.399334	1.61859	2.26524	1.84654	3.36857
YDL099W	1026	0.427875	0.221248	0.161793	0.189084	58	0.362069	0.172414	0.137931	0.327586	85	0.341176	0.152941	0.117647	0.388235	20	9	33	25	0	51	22	15	1	14	19	37	7	6	8	25	30	3	0	16	-219.3	-6.8	-9.1	0.229	0.432	0.143	0.607	0.834	0.383041	0.383041	0.381546	1.60826	0.958703	1.42803
YDR028C	3045	0.368473	0.196716	0.19376	0.241051	511	0.385519	0.183953	0.16047	0.270059	285	0.340351	0.185965	0.161404	0.312281	56	39	106	102	3	67	35	42	33	36	59	69	16	17	43	149	47	8	33	54	-742.82	-99.06	-53.74	0.169	0.423	0.146	0.627	0.843	0.390476	0.390476	4.78205	1.73928	2.85121	2.97404
YDR163W	528	0.409091	0.24053	0.176136	0.174242	67	0.358209	0.238806	0.238806	0.164179	62	0.354839	0.16129	0.112903	0.370968	13	12	10	7	1	21	9	11	8	3	13	20	3	3	3	13	13	1	4	7	-113.04	-9.1	-6.7	1	0.345	0.088	0.532	0.762	0.416667	0.416667	0	0	0.542255	0
YDR067C	675	0.361481	0.186667	0.161481	0.29037	62	0.370968	0.145161	0.193548	0.290323	128	0.359375	0.164062	0.171875	0.304688	7	13	13	11	6	15	3	3	5	18	20	21	5	9	12	19	14	2	9	19	-148.3	-9.5	-23.3	0.117	0.433	0.129	0.605	0.838	0.348148	0.348148	0.646679	1.97517	1.7816	2.43419
YDL185W	3216	0.277052	0.227612	0.18408	0.311256	106	0.45283	0.150943	0.150943	0.245283	167	0.39521	0.143713	0.125749	0.335329	80	55	38	61	12	81	27	83	20	63	87	71	23	41	45	87	64	10	43	80	-929.74	-13.33	-25.57	0.229	0.615	0.305	0.754	0.856	0.411692	0.411692	0.365206	2.22318	2.07431	2.65574
YDR049W	1899	0.363876	0.222222	0.171669	0.242233	27	0.259259	0.185185	0.333333	0.222222	59	0.288136	0.118644	0.118644	0.474576	38	36	45	36	5	57	33	26	13	34	63	68	15	22	18	51	30	5	16	21	-468.86	-3.3	-6.7	0.044	0.464	0.144	0.616	0.826	0.393892	0.393892	1.82727	1.89543	2.85121	2.26559
YDL078C	1032	0.295543	0.238372	0.20155	0.264535	65	0.538462	0.153846	0.153846	0.153846	152	0.263158	0.138158	0.203947	0.394737	23	11	17	15	1	20	11	28	6	23	38	31	7	13	15	28	16	0	7	33	-299.01	-5.8	-25.66	0.136	0.512	0.154	0.617	0.811	0.439922	0.439922	1.98632	1.80179	1.48158	2.57748
YDR325W	3108	0.343629	0.206885	0.159588	0.289897	17	0.235294	0.117647	0.470588	0.176471	12	0.333333	0.25	0.0833333	0.333333	60	49	81	81	15	90	36	28	18	92	109	63	18	42	24	82	52	6	23	66	-784.85	0	0	0.208	0.439	0.132	0.581	0.847	0.366474	0.366474	1.24716	2.76945	2.72834	2.94505
YDR204W	1008	0.302579	0.237103	0.200397	0.259921	44	0.5	0.295455	0.0909091	0.113636	93	0.322581	0.172043	0.182796	0.322581	29	28	15	12	3	24	8	16	9	22	43	24	11	9	20	11	19	4	15	13	-294	-1.9	-15.3	0.276	0.425	0.124	0.585	0.838	0.4375	0.4375	1.45879	2.19827	2.62402	1.77545
YDR372C	1038	0.346821	0.220617	0.142582	0.289981	300	0.3	0.14	0.173333	0.386667	151	0.417219	0.112583	0.139073	0.331126	19	23	22	25	3	32	7	17	3	26	43	22	10	11	7	27	17	3	9	19	-259	-53.24	-24.5	0.513	0.509	0.183	0.662	0.842	0.363198	0.363198	0	2.78799	2.02061	3.44219
YDR177W	648	0.324074	0.220679	0.195988	0.259259	114	0.421053	0.236842	0.0701754	0.27193	95	0.505263	0.157895	0.126316	0.210526	14	8	10	16	1	18	8	11	6	15	20	16	4	8	14	15	10	2	6	13	-169.5	-12.3	-9.2	0.032	0.464	0.158	0.61	0.848	0.416667	0.416667	0	0.548292	1.7255	2.19142
YDR300C	1287	0.324009	0.222999	0.170163	0.282828	74	0.337838	0.189189	0.148649	0.324324	80	0.4	0.1	0.15	0.35	31	18	25	31	3	23	14	32	11	30	49	32	10	10	16	21	28	3	10	31	-343.6	-7.7	-9.2	0.051	0.504	0.198	0.678	0.829	0.393162	0.393162	0	1.69503	1.87405	1.53505
YDR233C	888	0.306306	0.167793	0.236486	0.289414	60	0.35	0.0833333	0.216667	0.35	125	0.24	0.088	0.232	0.44	23	2	11	7	4	17	22	11	8	16	29	29	3	19	16	25	23	3	7	20	-208.12	-6.6	-6.8	0.082	0.682	0.398	0.806	0.889	0.404279	0.404279	2.14452	1.91233	1.25381	3.05997
YDR317W	1245	0.340562	0.206426	0.144578	0.308434	51	0.431373	0.156863	0.156863	0.254902	33	0.242424	0.212121	0.151515	0.393939	14	21	26	16	8	27	10	23	4	29	40	35	8	21	18	38	23	2	24	27	-294.14	-2.6	-3.5	0.091	0.436	0.133	0.608	0.817	0.351004	0.351004	1.42152	3.31513	2.19718	1.38542
YDR043C	696	0.386494	0.179598	0.189655	0.244253	198	0.252525	0.141414	0.242424	0.363636	43	0.209302	0.162791	0.209302	0.418605	7	15	20	10	7	15	13	9	9	9	17	17	4	7	10	25	16	1	12	8	-156.2	-29.3	-3.9	0.023	0.376	0.106	0.589	0.827	0.369253	0.369253	0.269238	1.92267	1.89831	1.37747
YDL127W	927	0.352751	0.167206	0.21575	0.264293	62	0.387097	0.145161	0.241935	0.225806	148	0.290541	0.162162	0.209459	0.337838	14	17	24	13	3	16	6	4	6	28	32	29	5	10	15	38	25	3	10	10	-200.12	-3.1	-27.5	0.33	0.467	0.13	0.592	0.836	0.382956	0.382956	0.426048	1.84606	2.55234	2.23151
YDR299W	1605	0.393769	0.202492	0.168847	0.234891	54	0.5	0.12963	0.166667	0.203704	70	0.385714	0.128571	0.114286	0.371429	35	23	46	48	1	68	24	17	7	32	47	52	4	16	12	43	22	3	14	20	-359.39	-7.7	-3.2	0.513	0.507	0.206	0.669	0.838	0.37134	0.37134	1.24056	2.28941	1.84654	1.6363
YDL216C	1323	0.364324	0.206349	0.168556	0.260771	14	0.214286	0.428571	0.285714	0.0714286	32	0.28125	0.15625	0.28125	0.28125	13	28	31	34	7	33	19	17	10	25	39	27	14	16	8	47	30	2	18	22	-312.77	-3.8	-4.1	0.028	0.384	0.11	0.598	0.855	0.374906	0.374906	1.52956	2.07796	2.02118	1.53285
YDR146C	2130	0.368075	0.19061	0.189671	0.251643	170	0.4	0.188235	0.147059	0.264706	29	0.413793	0.137931	0.103448	0.344828	22	39	63	38	9	48	34	37	13	34	59	57	14	22	44	83	43	2	20	28	-504.06	-31.52	-0.4	0.421	0.459	0.143	0.602	0.831	0.380282	0.380282	3.77967	1.35636	2.19718	2.27704
YDL212W	633	0.290679	0.221169	0.167457	0.320695	65	0.4	0.184615	0.215385	0.2	191	0.350785	0.115183	0.183246	0.350785	15	4	14	7	5	11	8	14	5	14	22	16	6	12	6	13	11	3	8	16	-166.2	-6.76	-26.5	0.062	0.542	0.239	0.707	0.853	0.388626	0.388626	0	0.809891	1.79341	1.90969
YDR421W	2853	0.352962	0.203996	0.183666	0.259376	83	0.361446	0.156627	0.168675	0.313253	185	0.383784	0.178378	0.156757	0.281081	51	55	73	56	14	75	25	38	13	67	95	66	18	38	45	88	58	12	28	35	-731.15	-14	-26.93	0.885	0.414	0.115	0.565	0.814	0.387662	0.387662	0.524368	2.29829	2.85121	3.53646
YDR312W	1362	0.381791	0.212188	0.160793	0.245228	40	0.3	0.15	0.275	0.275	119	0.310924	0.193277	0.218487	0.277311	20	31	21	32	2	43	22	18	12	25	37	52	12	13	20	37	21	0	5	30	-322.96	-1	-20.63	0.339	0.451	0.16	0.611	0.794	0.372981	0.372981	0.304952	2.36803	0.803883	2.13168
YCR079W	1329	0.279157	0.252069	0.225734	0.24304	51	0.352941	0.294118	0.156863	0.196078	29	0.275862	0.241379	0.344828	0.137931	28	22	29	33	9	20	16	33	10	25	48	29	7	21	18	35	23	7	12	17	-429.74	-4.1	-7.9	0.047	0.393	0.088	0.55	0.78	0.477803	0.477803	0	1.04027	1.03108	1.54163
YDR050C	747	0.26506	0.240964	0.202142	0.291834	39	0.615385	0	0.179487	0.205128	79	0.392405	0.101266	0.0759494	0.43038	25	8	12	15	2	17	7	22	3	15	19	21	1	11	7	16	12	3	6	26	-221.6	0	-4.8	0.174	0.893	0.817	0.983	0.927	0.443106	0.443106	0	1.44336	0	1.70072
YDR064W	995	0.303518	0.192965	0.186935	0.316583	39	0.487179	0.0769231	0.25641	0.179487	87	0.356322	0.0689655	0.0804598	0.494253	15	14	6	4	0	7	3	8	4	13	14	13	3	2	7	14	5	2	7	10	-257.97	-1.6	-7.7	0.482	0.384	0.776	0.984	0.915	0.379899	0.379899	0.450089	2.35943	2.32514	2.3202
YDR384C	828	0.217391	0.243961	0.214976	0.323671	98	0.438776	0.122449	0.153061	0.285714	163	0.398773	0.122699	0.116564	0.361963	16	7	16	13	9	7	6	28	2	13	38	5	8	22	10	25	21	5	11	13	-247.61	-10.8	-19.2	0.117	0.462	0.127	0.609	0.841	0.458937	0.458937	0	1.42586	2.07373	1.2548
YDR315C	846	0.36643	0.167849	0.171395	0.294326	7	0.428571	0.285714	0.142857	0.142857	60	0.25	0.133333	0.233333	0.383333	7	8	27	20	9	10	7	8	9	27	35	24	5	8	10	15	18	7	15	12	-167.31	0	-6.46	0.171	0.379	0.119	0.622	0.865	0.339243	0.339243	0.567404	2.92129	2.62402	0.881029
YDL160C	1521	0.318869	0.186719	0.205786	0.288626	283	0.360424	0.113074	0.176678	0.349823	605	0.276033	0.104132	0.157025	0.46281	29	23	28	23	7	28	41	24	15	36	49	30	13	25	34	24	35	2	14	26	-366.73	-40.1	-101.05	0.016	0.523	0.21	0.694	0.866	0.392505	0.392505	0	2.49045	2.67521	2.26466
YDL089W	1455	0.339519	0.178694	0.173883	0.307904	283	0.349823	0.233216	0.141343	0.275618	55	0.436364	0.109091	0.127273	0.327273	18	25	37	26	3	28	19	16	11	31	51	38	10	35	18	51	18	7	25	17	-338.82	-62.77	-2	0.142	0.445	0.145	0.637	0.869	0.352577	0.352577	1.45944	1.72139	2.72834	2.65931
YDL020C	1596	0.351504	0.190476	0.192982	0.265038	249	0.305221	0.15261	0.172691	0.369478	140	0.45	0.1	0.128571	0.321429	25	21	51	40	6	39	22	15	18	30	35	34	7	21	22	65	41	2	18	19	-384.91	-49.1	-12.6	0.247	0.429	0.141	0.602	0.856	0.383459	0.383459	0.220182	2.93852	2.13561	3.15081
YDR194C	1995	0.361905	0.196491	0.1599	0.281704	31	0.387097	0.225806	0.16129	0.225806	79	0.392405	0.202532	0.113924	0.291139	34	51	50	48	7	47	15	26	12	53	54	57	9	33	23	57	29	1	20	38	-475.35	-0.9	-12.24	1	0.509	0.205	0.684	0.853	0.356391	0.356391	1.26882	3.0413	2.67521	1.99342
YDR174W	741	0.327935	0.209177	0.226721	0.236167	26	0.384615	0.0769231	0.461538	0.0769231	178	0.331461	0.117978	0.185393	0.365169	20	8	11	17	0	23	8	7	5	12	19	34	1	6	17	25	13	2	6	12	-197.75	0	-32.7	0.973	0.638	0.314	0.723	0.872	0.435897	0.435897	0	0.919056	0.291418	1.85799
YDL054C	1461	0.258727	0.19165	0.220397	0.329227	96	0.3125	0.125	0.25	0.3125	52	0.442308	0.0576923	0.115385	0.384615	27	13	15	12	7	9	14	29	10	35	77	18	11	26	19	67	32	9	22	34	-385.6	-8.79	-3	0.361	0.395	0.094	0.547	0.817	0.412047	0.412047	0	1.64039	0.593734	2.59254
YDR047W	1089	0.279155	0.256198	0.183655	0.280992	433	0.314088	0.221709	0.166282	0.297921	39	0.333333	0.205128	0.025641	0.435897	20	21	10	20	6	26	16	29	6	25	31	24	14	21	21	16	11	8	10	27	-330.2	-101.2	-1.9	1	0.494	0.16	0.636	0.839	0.439853	0.439853	0	0.942905	1.8328	1.2295
YDL048C	1473	0.310251	0.171079	0.276986	0.241684	50	0.16	0.18	0.24	0.42	102	0.352941	0.0686275	0.245098	0.333333	21	20	34	23	13	16	16	14	26	20	39	34	6	18	43	76	38	2	13	18	-345.21	-7.86	-8.7	0.046	0.463	0.141	0.611	0.856	0.448065	0.448065	0.43576	0.96445	1.17819	3.03629
YDR350C	1836	0.319717	0.185185	0.183551	0.311547	35	0.2	0.142857	0.228571	0.428571	111	0.387387	0.18018	0.198198	0.234234	26	28	37	12	12	35	22	24	21	34	87	51	12	38	21	52	32	6	31	30	-456.14	-2.6	-12.9	0.124	0.379	0.106	0.556	0.811	0.368736	0.368736	3.10885	2.49934	1.76973	1.82086
YDL173W	888	0.338964	0.231982	0.210586	0.218468	38	0.315789	0.289474	0.210526	0.184211	19	0.526316	0.0526316	0.210526	0.210526	19	12	41	19	0	14	7	27	6	19	12	30	5	11	13	29	15	0	3	13	-243.09	-5.8	0	0.276	0.493	0.164	0.651	0.839	0.442568	0.442568	0	0.703851	1.7816	1.607
YDL192W	546	0.294872	0.230769	0.166667	0.307692	56	0.464286	0.178571	0.125	0.232143	175	0.474286	0.148571	0.142857	0.234286	11	12	12	7	1	14	5	15	2	11	19	9	6	8	3	12	12	5	5	12	-142.2	-4.6	-20.55	0.251	0.759	0.524	0.86	0.877	0.397436	0.397436	0	1.6149	0.472127	2.25081
YDL025C	1863	0.333333	0.186259	0.214707	0.2657	199	0.361809	0.211055	0.160804	0.266332	219	0.515982	0.127854	0.105023	0.251142	22	25	41	38	7	33	18	32	37	27	53	50	12	19	37	70	38	3	19	39	-482.86	-36.82	-24.1	0.045	0.46	0.154	0.612	0.829	0.400966	0.400966	0.00019	2.75123	2.1966	1.97583
YDL057W	987	0.320162	0.216819	0.199595	0.263425	33	0.484848	0.181818	0.121212	0.212121	13	0.461538	0	0.384615	0.153846	24	18	15	16	9	18	12	23	11	19	35	16	6	9	15	28	15	4	17	18	-260.88	-0.9	0	0.94	0.403	0.104	0.597	0.828	0.416413	0.416413	1.01639	1.60826	1.481	2.8611
YDR341C	1824	0.321272	0.212171	0.17489	0.291667	47	0.404255	0.12766	0.148936	0.319149	186	0.365591	0.129032	0.155914	0.349462	43	28	26	34	3	50	24	38	14	41	61	51	19	29	20	31	25	9	24	37	-483.01	-7.5	-24.1	1	0.585	0.285	0.757	0.861	0.387061	0.387061	2.64946	1.26706	1.7816	2.21118
YDL044C	1323	0.376417	0.210884	0.160998	0.251701	28	0.464286	0.178571	0.25	0.107143	82	0.365854	0.134146	0.146341	0.353659	21	28	40	26	6	42	13	13	8	29	48	37	9	13	9	30	19	2	19	28	-306.61	-1	-6.46	0.143	0.478	0.144	0.613	0.84	0.371882	0.371882	1.89636	2.52097	2.55234	1.58503
YDL077C	3150	0.350794	0.181905	0.175873	0.291429	189	0.343915	0.164021	0.216931	0.275132	102	0.313725	0.147059	0.127451	0.411765	32	47	64	71	17	73	35	30	30	80	123	91	22	48	32	86	58	13	50	47	-745.93	-34.54	-14.1	0.079	0.443	0.156	0.627	0.841	0.357778	0.357778	1.37447	1.96726	2.50114	2.48973
YDR113C	1122	0.376114	0.206774	0.197861	0.219251	111	0.306306	0.18018	0.207207	0.306306	24	0.333333	0.0416667	0.375	0.25	16	14	30	33	1	35	24	21	5	13	45	35	4	7	21	33	16	0	9	11	-251.14	-16.35	0	0.336	0.415	0.131	0.589	0.832	0.404635	0.404635	0.046162	1.40733	2.62402	0.672595
YDR030C	1521	0.363577	0.210388	0.157791	0.268245	29	0.206897	0.275862	0.206897	0.310345	91	0.318681	0.197802	0.164835	0.318681	12	31	44	36	10	30	25	31	8	31	42	33	15	20	12	48	26	8	18	26	-375	-6.3	-22.2	0.039	0.42	0.123	0.596	0.838	0.368179	0.368179	1.5927	1.89854	1.29319	1.41163
YDR373W	573	0.319372	0.223386	0.155323	0.30192	82	0.304878	0.182927	0.109756	0.402439	42	0.238095	0.190476	0.0952381	0.47619	7	7	7	17	2	15	5	12	4	11	18	15	7	16	5	12	13	2	7	8	-141.7	-12.1	-5.2	0.033	0.436	0.15	0.623	0.822	0.378709	0.378709	0.020306	0.683101	0.44839	1.92975
YDR351W	2595	0.361464	0.185742	0.186127	0.266667	229	0.218341	0.126638	0.196507	0.458515	137	0.357664	0.124088	0.153285	0.364964	21	36	54	48	17	58	40	27	23	55	84	79	24	32	33	109	55	10	22	37	-607.55	-28.7	-20.9	0.095	0.381	0.111	0.565	0.829	0.371869	0.371869	0.755836	2.89138	2.67521	3.66133
YDL168W	1161	0.281654	0.247201	0.180879	0.290267	67	0.432836	0.134328	0.134328	0.298507	149	0.395973	0.147651	0.167785	0.288591	38	11	9	25	15	22	10	43	9	27	22	33	6	16	12	17	29	2	8	32	-332.43	-3.82	-24.9	0.056	0.553	0.243	0.74	0.812	0.428079	0.428079	0	1.34311	1.89773	1.83686
YDL234C	2241	0.342704	0.19411	0.18697	0.276216	120	0.333333	0.133333	0.2	0.333333	96	0.364583	0.166667	0.21875	0.25	22	28	59	50	9	55	43	25	14	39	93	48	18	45	28	61	35	19	21	34	-540.55	-14.5	-10	0.008	0.463	0.153	0.618	0.862	0.38108	0.38108	0.160926	1.54312	2.50114	1.77737
YDL080C	1830	0.322951	0.210383	0.198907	0.26776	190	0.389474	0.147368	0.168421	0.294737	141	0.283688	0.148936	0.248227	0.319149	36	22	36	27	11	34	29	38	13	43	59	31	15	29	33	42	37	9	23	42	-502.07	-26.42	-21.64	0.054	0.421	0.103	0.568	0.827	0.40929	0.40929	1.8734	3.04795	1.36658	1.5441
YDL049C	807	0.318463	0.213135	0.213135	0.255266	99	0.454545	0.171717	0.121212	0.252525	199	0.386935	0.110553	0.0854271	0.417085	26	11	14	12	3	7	10	13	4	15	16	14	8	10	13	15	36	4	15	22	-220.59	-11.7	-24.63	0.038	0.461	0.121	0.605	0.833	0.42627	0.42627	0	1.46318	1.35494	2.83878
YDR170C	6030	0.334992	0.195854	0.183582	0.285572	210	0.357143	0.114286	0.185714	0.342857	121	0.31405	0.214876	0.123967	0.347107	115	85	132	152	26	175	85	69	34	128	201	116	39	95	61	206	116	15	43	116	-1536.08	-33.33	-18.8	0.06	0.508	0.193	0.654	0.842	0.379436	0.379436	1.88078	2.85524	2.13561	2.59405
YDL124W	939	0.330138	0.205538	0.203408	0.260916	82	0.341463	0.231707	0.170732	0.256098	20	0.35	0.15	0.15	0.35	21	8	14	16	1	24	18	15	5	21	32	28	4	14	16	21	16	4	16	18	-236.03	-13.7	0	0.031	0.53	0.197	0.658	0.823	0.408946	0.408946	1.04302	1.60826	1.01046	1.95875
YDR268W	1140	0.329825	0.211404	0.180702	0.27807	47	0.361702	0.170213	0.106383	0.361702	30	0.133333	0.266667	0.366667	0.233333	23	17	18	22	2	22	15	17	12	23	35	35	10	16	17	33	17	4	12	29	-293.4	-4.3	-5.1	0.025	0.416	0.126	0.595	0.808	0.392105	0.392105	2.09898	2.46943	1.96941	1.68436
YDR223W	1404	0.342593	0.215812	0.18661	0.254986	462	0.324675	0.203463	0.15368	0.318182	199	0.371859	0.21608	0.125628	0.286432	18	19	34	46	8	36	5	21	12	23	34	34	3	14	21	70	29	2	13	25	-372	-104.45	-41.2	0.248	0.355	0.104	0.553	0.827	0.402422	0.402422	1.96256	1.31809	2.67521	2.12386
YDR165W	1335	0.349064	0.17603	0.177528	0.297378	35	0.2	0.257143	0.171429	0.371429	127	0.370079	0.165354	0.133858	0.330709	21	12	31	33	7	26	17	18	13	40	35	42	3	26	16	46	17	5	13	23	-302.92	-3.5	-20.8	0.035	0.477	0.192	0.693	0.851	0.353558	0.353558	0.95795	2.63069	2.85121	2.51513
YDL209C	1020	0.332353	0.251961	0.14902	0.266667	35	0.371429	0.228571	0.0857143	0.314286	170	0.376471	0.152941	0.170588	0.3	18	19	23	24	6	25	11	25	5	14	34	32	7	18	14	25	12	5	7	15	-258.32	-0.6	-21.62	0.099	0.388	0.114	0.599	0.826	0.40098	0.40098	0.344408	3.11408	2.72834	0.88911
YDL079C	1798	0.340934	0.194661	0.181869	0.282536	81	0.345679	0.222222	0.148148	0.283951	178	0.252809	0.117978	0.252809	0.376404	17	23	29	34	9	33	16	18	18	37	44	47	10	19	23	33	29	1	23	38	-432.36	-11.2	-25.1	0.973	0.422	0.143	0.594	0.811	0.376529	0.376529	0.354646	2.1956	2.85121	1.50843
YDR128W	3447	0.332173	0.213229	0.178706	0.275892	33	0.242424	0.151515	0.242424	0.363636	241	0.369295	0.186722	0.13278	0.311203	47	55	79	84	26	72	35	61	30	72	89	73	15	56	56	120	58	26	40	54	-925.66	-0.9	-46.74	0.195	0.396	0.117	0.583	0.823	0.391935	0.391935	1.89896	3.43026	1.89773	2.14589
YDR326C	4317	0.356729	0.176511	0.188325	0.278434	188	0.335106	0.12766	0.175532	0.361702	128	0.320312	0.101562	0.101562	0.476562	55	56	144	104	6	68	44	69	40	106	97	113	21	65	64	176	104	9	30	67	-1020.45	-23.11	-20.71	0.055	0.424	0.146	0.618	0.842	0.364837	0.364837	2.41189	2.52023	2.44802	2.94636
YDR380W	1908	0.313941	0.198113	0.188155	0.29979	101	0.386139	0.108911	0.227723	0.277228	120	0.375	0.108333	0.166667	0.35	33	21	45	35	12	35	24	42	14	47	56	42	14	30	25	49	31	6	29	45	-488.65	-11.9	-12.9	0.038	0.468	0.16	0.653	0.826	0.386268	0.386268	0	1.81493	2.13561	2.34164
YCR093W	6327	0.332069	0.177493	0.186818	0.303619	75	0.386667	0.266667	0.146667	0.2	79	0.481013	0.0886076	0.101266	0.329114	124	84	125	111	13	127	130	58	34	163	275	134	44	115	87	159	124	19	48	134	-1525.13	-8.4	-3.61	0.279	0.487	0.169	0.633	0.854	0.364312	0.364312	2.2311	2.76945	2.72834	3.85109
YCR087C-A	462	0.361472	0.268398	0.183983	0.186147	35	0.342857	0.2	0.142857	0.314286	32	0.34375	0.1875	0.0625	0.40625	7	2	7	6	6	11	13	6	5	6	6	31	2	3	5	8	10	0	9	10	-119.17	-0.6	-2.6	0.144	0.464	0.131	0.525	0.812	0.452381	0.452381	0.342495	1.84606	0.211976	0.554667
YDL177C	513	0.368421	0.222222	0.179337	0.230019	76	0.368421	0.171053	0.0789474	0.381579	116	0.396552	0.103448	0.112069	0.387931	10	9	16	3	5	9	11	11	5	8	15	17	3	4	5	14	8	3	2	12	-125.94	-11.7	-19.9	0.035	0.47	0.14	0.588	0.843	0.401559	0.401559	0	1.42177	2.67521	2.23331
YDR060W	3078	0.368746	0.196231	0.176738	0.258285	78	0.346154	0.141026	0.141026	0.371795	69	0.492754	0.115942	0.101449	0.289855	56	31	65	96	2	97	45	37	17	52	96	108	11	46	28	100	51	5	31	51	-720.04	-8.7	-7.4	0.02	0.498	0.2	0.667	0.845	0.372969	0.372969	2.62872	1.4213	2.72834	2.50486
YDR247W	1386	0.319625	0.192641	0.199856	0.287879	352	0.329545	0.130682	0.144886	0.394886	351	0.210826	0.11396	0.210826	0.464387	11	13	31	29	12	27	9	22	15	30	44	39	11	19	17	56	25	2	21	28	-339.02	-48.24	-37.02	0.016	0.475	0.169	0.657	0.837	0.392496	0.392496	0.682556	1.05392	2.1966	2.24218
YDR195W	1602	0.367665	0.175406	0.196005	0.260924	250	0.388	0.196	0.176	0.24	5	0.2	0.2	0.2	0.4	23	17	39	37	3	24	18	18	10	32	56	73	11	17	32	58	30	0	12	23	-376.83	-46	0	0.021	0.444	0.149	0.614	0.816	0.371411	0.371411	1.69215	1.86143	2.55234	2.35008
YDL102W	3294	0.318761	0.20674	0.172435	0.302064	87	0.390805	0.16092	0.149425	0.298851	172	0.360465	0.197674	0.104651	0.337209	58	56	62	71	20	63	40	59	19	79	95	84	26	44	44	79	60	9	49	80	-863.54	-9.1	-30.3	0.016	0.476	0.176	0.657	0.831	0.379174	0.379174	0.595034	2.76945	2.02118	3.20635
YDR228C	1881	0.372142	0.171717	0.195641	0.2605	91	0.340659	0.153846	0.175824	0.32967	5	0.4	0.4	0.2	0	22	19	56	32	10	40	51	21	14	34	72	55	10	19	20	54	42	6	22	27	-415.34	-17.5	0	0.77	0.492	0.169	0.639	0.848	0.367358	0.367358	2.29543	2.24939	2.62402	2.49427
YDL141W	2073	0.299566	0.207429	0.194887	0.298119	230	0.273913	0.156522	0.165217	0.404348	234	0.350427	0.162393	0.149573	0.337607	42	22	49	28	9	34	26	51	15	32	71	36	14	34	40	51	46	5	32	53	-580.78	-36.8	-40.1	0.137	0.441	0.131	0.602	0.815	0.402315	0.402315	1.49549	3.0413	2.72834	1.86563
YDL159W	1548	0.345607	0.197674	0.184755	0.271964	48	0.145833	0.291667	0.145833	0.416667	117	0.324786	0.0940171	0.205128	0.376068	16	24	38	26	7	26	25	30	15	47	50	42	7	12	23	54	26	3	14	30	-388.2	-7	-14.7	0.455	0.424	0.12	0.572	0.812	0.382429	0.382429	2.4986	3.07806	2.85121	3.0179
YDR159W	3906	0.36892	0.173323	0.182796	0.274962	105	0.361905	0.219048	0.190476	0.228571	22	0.5	0.0909091	0.0909091	0.318182	54	60	93	68	13	88	71	35	31	83	130	117	26	57	60	134	78	7	43	53	-879.21	-22.9	0	0.217	0.432	0.141	0.601	0.836	0.356119	0.356119	2.29481	2.72512	2.62402	2.44547
YDR108W	2097	0.331903	0.190272	0.181211	0.296614	41	0.268293	0.170732	0.170732	0.390244	71	0.338028	0.112676	0.084507	0.464789	37	31	44	44	12	46	24	19	17	40	81	49	21	37	25	68	36	9	26	32	-514.4	-4.7	-7.05	0.026	0.407	0.127	0.588	0.847	0.371483	0.371483	0	2.15371	2.1966	3.29021
YDR058C	981	0.340469	0.198777	0.166157	0.294597	32	0.5	0.1875	0.0625	0.25	124	0.322581	0.185484	0.112903	0.379032	10	10	24	24	8	13	7	16	7	25	29	32	8	16	13	24	18	6	15	21	-233.86	-1.4	-26.91	0.135	0.42	0.136	0.621	0.834	0.364934	0.364934	0	3.00831	2.67521	2.08732
YDR239C	2364	0.352369	0.201354	0.197547	0.248731	45	0.355556	0.244444	0.111111	0.288889	80	0.275	0.1625	0.1625	0.4	42	37	66	58	1	52	26	36	20	36	54	63	6	23	37	125	47	0	17	41	-589.69	-2.7	-15.5	0.029	0.407	0.123	0.573	0.818	0.3989	0.3989	0.759217	1.19201	2.50114	3.26056
YDL115C	1132	0.360424	0.236749	0.138693	0.264134	47	0.234043	0.297872	0.12766	0.340426	70	0.328571	0.171429	0.128571	0.371429	13	21	19	46	0	38	13	18	10	24	24	27	2	14	11	34	10	1	12	16	-277.2	-7.8	-8.9	0.007	0.429	0.133	0.574	0.815	0.375442	0.375442	0	1.63079	1.7255	2.11952
YDL143W	1587	0.301197	0.234405	0.185255	0.279143	35	0.4	0.371429	0.0857143	0.142857	115	0.365217	0.121739	0.165217	0.347826	45	31	25	31	7	38	14	30	8	54	50	40	11	10	15	47	27	1	4	40	-450.46	-1.5	-18.3	0.182	0.579	0.225	0.686	0.839	0.41966	0.41966	1.71113	1.4213	1.6056	2.63167
YDL058W	5373	0.399218	0.198586	0.159315	0.242881	64	0.359375	0.140625	0.21875	0.28125	100	0.33	0.16	0.12	0.39	85	60	114	112	9	256	89	36	22	116	216	204	26	50	28	158	100	7	34	68	-1228.3	-6.3	-20.8	0.33	0.477	0.172	0.611	0.824	0.357901	0.357901	1.0788	2.33425	2.85121	3.3601
YDR257C	1485	0.358249	0.214815	0.146801	0.280135	15	0.4	0.333333	0.0666667	0.2	245	0.338776	0.204082	0.195918	0.261224	21	25	28	30	16	57	15	15	2	40	54	44	11	15	14	34	23	7	16	27	-350.46	0	-53.87	0.042	0.481	0.171	0.641	0.828	0.361616	0.361616	1.1567	3.66806	2.62402	2.91976
YDL189W	1374	0.360262	0.197962	0.201601	0.240175	247	0.271255	0.206478	0.161943	0.360324	180	0.405556	0.194444	0.0722222	0.327778	13	26	48	24	4	27	27	29	6	21	24	27	12	14	30	59	22	3	28	13	-326.42	-50.5	-26.5	0.015	0.416	0.121	0.585	0.824	0.399563	0.399563	0	1.38466	1.7255	2.48709
YDL180W	1644	0.30292	0.190998	0.194647	0.311436	167	0.329341	0.0898204	0.215569	0.365269	94	0.308511	0.202128	0.138298	0.351064	17	19	43	33	9	20	19	27	14	48	59	17	14	37	24	56	32	6	25	28	-409.03	-18.22	-17.4	0.051	0.404	0.108	0.572	0.869	0.385645	0.385645	1.90059	2.56908	2.85121	2.4471
YDL045C	921	0.325733	0.200869	0.191097	0.282302	125	0.416	0.208	0.128	0.248	83	0.361446	0.192771	0.0843373	0.361446	15	15	17	16	5	23	14	15	7	24	30	13	5	20	15	27	14	7	15	9	-231.04	-21.6	-15.69	0.072	0.456	0.135	0.606	0.891	0.391965	0.391965	0	1.62363	0.803883	2.69191
YDR087C	837	0.362007	0.238949	0.151732	0.247312	30	0.466667	0.133333	0.2	0.2	38	0.210526	0.263158	0.184211	0.342105	12	16	16	23	1	31	9	9	3	15	31	29	4	14	7	17	10	9	10	12	-207.52	-4	-4.7	0.058	0.457	0.157	0.607	0.837	0.390681	0.390681	0	0.991264	0.387975	1.4744
YDL018C	678	0.339233	0.20649	0.175516	0.278761	71	0.323944	0.225352	0.211268	0.239437	188	0.324468	0.159574	0.159574	0.356383	11	17	13	14	7	18	12	10	7	20	15	13	3	17	5	14	9	1	10	9	-168.16	-8.7	-38.1	0.736	0.471	0.141	0.65	0.881	0.382006	0.382006	0	2.4152	1.64685	1.23667
YDR164C	2175	0.347126	0.185287	0.183448	0.284138	49	0.285714	0.306122	0.183673	0.22449	161	0.360248	0.149068	0.15528	0.335404	39	37	49	46	5	50	31	23	18	62	73	57	8	42	41	49	30	3	25	36	-511.4	-8.4	-24.7	0.023	0.471	0.159	0.634	0.839	0.368736	0.368736	0.823656	2.02168	2.32514	1.86642
YDR197W	1170	0.338462	0.184615	0.178632	0.298291	47	0.489362	0.106383	0.191489	0.212766	96	0.333333	0.208333	0.166667	0.291667	15	20	29	17	5	19	17	16	9	29	52	33	6	21	17	37	14	2	13	18	-279.6	-4.5	-19.42	0.009	0.441	0.132	0.609	0.834	0.363248	0.363248	0.653612	1.93045	2.55234	1.15199
YDL121C	450	0.362222	0.208889	0.157778	0.271111	39	0.25641	0.230769	0.25641	0.25641	160	0.35625	0.11875	0.125	0.4	9	6	7	13	0	12	2	10	2	9	18	20	1	9	3	11	7	0	6	4	-95.73	-6.2	-21.8	0.015	0.446	0.151	0.621	0.813	0.366667	0.366667	0	2.13023	1.21944	1.8243
YCR067C	3198	0.301126	0.18324	0.217323	0.298311	108	0.259259	0.12963	0.259259	0.351852	127	0.370079	0.0866142	0.125984	0.417323	68	25	65	56	2	71	21	36	17	76	77	45	16	44	49	195	102	2	19	79	-833.12	-15.74	-18.2	0.006	0.462	0.134	0.583	0.836	0.400563	0.400563	2.6015	3.0413	2.85121	3.60784
YDL132W	2448	0.359477	0.195261	0.180964	0.264297	303	0.310231	0.122112	0.227723	0.339934	34	0.235294	0.264706	0.205882	0.294118	52	33	48	45	6	59	31	30	20	63	84	77	22	38	30	54	46	8	34	35	-602.79	-43.49	-6.7	0.314	0.471	0.158	0.64	0.851	0.376225	0.376225	1.43356	2.36803	2.44802	1.97292
YDL060W	2367	0.342205	0.220955	0.178285	0.258555	18	0.277778	0.222222	0.222222	0.277778	56	0.482143	0.125	0.0535714	0.339286	42	44	38	59	5	73	31	43	18	48	65	67	15	42	35	51	30	9	25	48	-620.87	0	-16	0.247	0.493	0.182	0.641	0.843	0.39924	0.39924	2.24696	1.14625	2.13561	2.80265
YCR069W	957	0.294671	0.202717	0.23093	0.271682	165	0.363636	0.187879	0.187879	0.260606	87	0.298851	0.137931	0.149425	0.413793	18	9	13	20	4	18	8	20	11	18	30	26	7	14	17	19	25	1	18	22	-245.9	-25.5	-7.6	1	0.477	0.181	0.634	0.796	0.433647	0.433647	0.914813	1.39238	0.46692	2.02072
YDL047W	936	0.278846	0.248932	0.201923	0.270299	458	0.329694	0.183406	0.220524	0.266376	247	0.412955	0.11336	0.202429	0.271255	16	14	14	18	10	23	13	22	9	15	29	15	8	16	13	15	15	6	14	26	-275.9	-97.1	-33.46	0.004	0.492	0.133	0.594	0.818	0.450855	0.450855	0	1.84143	1.99693	2.27813
YDR283C	4980	0.345984	0.200201	0.160643	0.293173	232	0.314655	0.0905172	0.172414	0.422414	125	0.296	0.216	0.176	0.312	74	87	109	114	7	113	65	65	29	120	164	121	37	79	61	166	89	19	55	85	-1240.52	-27	-25	0.008	0.427	0.138	0.611	0.847	0.360843	0.360843	2.15812	2.03233	2.72834	4.31849
YDR235W	1635	0.350459	0.179817	0.152905	0.31682	19	0.421053	0.157895	0.210526	0.210526	243	0.312757	0.193416	0.17284	0.320988	13	16	28	26	10	40	25	12	7	37	75	54	10	30	12	49	24	13	41	22	-385.32	0	-51.6	0.188	0.424	0.131	0.601	0.866	0.332722	0.332722	0.879427	3.14707	2.55234	2.97404
YDR062W	1686	0.285291	0.215302	0.182088	0.317319	399	0.348371	0.155388	0.137845	0.358396	204	0.47549	0.156863	0.127451	0.240196	31	34	19	33	14	29	17	41	12	39	58	33	14	24	30	40	29	4	26	34	-448.46	-78.49	-37.5	0.131	0.53	0.217	0.697	0.861	0.39739	0.39739	0.119603	2.5684	2.32514	2.22079
YDL065C	1029	0.396501	0.237123	0.134111	0.232264	40	0.5	0.2	0.175	0.125	52	0.557692	0.115385	0.0384615	0.288462	13	6	35	37	2	47	17	20	4	12	31	31	12	8	9	23	12	1	6	16	-208	-0.3	0	0.047	0.419	0.151	0.627	0.843	0.371234	0.371234	3.23065	1.73928	2.67521	1.83507
YDR292C	1866	0.348339	0.199893	0.172026	0.279743	150	0.333333	0.166667	0.14	0.36	145	0.37931	0.137931	0.151724	0.331034	32	19	46	42	4	33	35	43	13	30	60	54	11	30	13	52	41	5	15	43	-457.07	-23.52	-28.7	0.937	0.438	0.149	0.617	0.829	0.371919	0.371919	0.40657	2.18364	2.55234	2.48583
YDR225W	399	0.295739	0.235589	0.192982	0.275689	101	0.39604	0.0792079	0.178218	0.346535	157	0.280255	0.165605	0.133758	0.420382	19	10	8	3	0	5	6	14	3	7	17	11	1	1	5	8	5	0	3	6	-119.5	-7.1	-20.6	0.188	0.824	0.654	0.928	0.909	0.428571	0.428571	0	1.28003	0.803883	1.50593
YDL133W	1314	0.334094	0.203196	0.188737	0.273973	146	0.294521	0.164384	0.143836	0.39726	93	0.387097	0.129032	0.129032	0.354839	25	22	31	21	6	26	18	21	7	30	44	32	4	17	17	44	24	8	17	23	-337.4	-21.4	-9.2	0.029	0.431	0.133	0.595	0.831	0.391933	0.391933	0	1.14123	1.96941	1.93656
YDR127W	4767	0.300608	0.217118	0.185022	0.297252	80	0.3125	0.1625	0.1875	0.3375	34	0.352941	0	0.147059	0.5	113	53	71	81	23	110	44	113	38	106	146	112	31	61	69	116	108	17	45	131	-1349.75	-8.2	0	0.045	0.534	0.217	0.671	0.839	0.40214	0.40214	2.30107	2.98904	1.89773	2.38921
YCR065W	1695	0.326254	0.19292	0.225369	0.255457	36	0.638889	0	0.166667	0.194444	310	0.277419	0.129032	0.158065	0.435484	22	25	40	31	4	38	24	26	20	30	53	42	9	19	41	66	34	5	17	18	-425.55	0	-54.12	0.064	0.453	0.138	0.601	0.841	0.418289	0.418289	0.072145	1.968	1.65381	2.61661
YDL012C	410	0.295122	0.17561	0.268293	0.260976	544	0.341912	0.185662	0.222426	0.25	175	0.394286	0.125714	0.177143	0.302857	8	2	3	3	5	2	27	6	1	1	6	1	2	1	12	11	2	0	13	1	-86.8	-124.6	-24.2	0.03	0.437	0.133	0.597	0.86	0.443902	0.443902	0	2.5463	1.79341	1.53153
YDL134C	1110	0.312613	0.220721	0.195495	0.271171	530	0.315094	0.167925	0.154717	0.362264	89	0.359551	0.0674157	0.168539	0.404494	15	16	23	33	9	23	18	23	12	18	30	12	11	16	21	24	17	5	15	28	-311.06	-105.12	-8.7	0.421	0.459	0.146	0.598	0.852	0.416216	0.416216	0	2.14698	2.55234	1.04169
YDL053C	558	0.362007	0.197133	0.227599	0.213262	189	0.291005	0.0846561	0.153439	0.470899	182	0.472527	0.164835	0.10989	0.252747	20	8	11	5	1	4	14	10	2	3	9	21	3	2	10	24	22	2	5	9	-133.75	-12.8	-21.2	0.229	0.422	0.127	0.591	0.809	0.424731	0.424731	0	1.61693	2.32514	2.91061
YDL149W	2994	0.338343	0.194723	0.177355	0.289579	28	0.428571	0.142857	0.107143	0.321429	59	0.271186	0.135593	0.20339	0.389831	32	42	94	63	8	68	35	50	23	59	99	68	16	64	38	77	53	11	46	51	-726.48	0	-4.77	0.126	0.421	0.129	0.605	0.835	0.372077	0.372077	1.62487	2.76216	2.62402	3.25578
YDL130W	622	0.289389	0.226688	0.197749	0.286174	97	0.402062	0.154639	0.164948	0.278351	98	0.387755	0.0714286	0.153061	0.387755	24	0	4	11	0	11	0	12	1	6	8	5	2	5	1	7	3	1	1	4	-157.44	-13.2	-9.5	0.513	0.467	0.713	0.971	0.907	0.424437	0.424437	0.950098	2.44838	0.718254	1.24337
YDR082W	1485	0.338721	0.208754	0.160943	0.291582	102	0.352941	0.22549	0.127451	0.294118	46	0.26087	0.195652	0.26087	0.282609	10	18	23	30	8	36	29	24	11	31	62	35	12	22	14	41	27	8	25	28	-386.12	-19	-6.3	0.07	0.409	0.121	0.577	0.834	0.369697	0.369697	0.750277	2.626	0.826972	3.15047
YDR367W	767	0.301173	0.179922	0.172099	0.346806	75	0.44	0.16	0.173333	0.226667	15	0.6	0.133333	0.0666667	0.2	9	5	10	8	5	8	9	10	4	19	34	13	4	16	7	17	17	6	10	10	-171.37	-3.7	0	0.489	0.396	0.158	0.638	0.87	0.352021	0.352021	0.158741	1.71128	1.90842	1.86642
YDR145W	1620	0.393827	0.195062	0.201235	0.209877	86	0.325581	0.22093	0.186047	0.267442	79	0.329114	0.0759494	0.21519	0.379747	38	28	57	18	2	33	76	18	5	25	34	39	9	10	22	42	43	4	11	25	-378.03	-20.7	-3.8	0.042	0.435	0.115	0.562	0.851	0.396296	0.396296	0.696433	1.74204	2.67521	2.35464
YDR116C	858	0.333333	0.207459	0.207459	0.251748	43	0.488372	0.232558	0.0930233	0.186047	100	0.28	0.13	0.12	0.47	29	18	8	13	3	11	11	17	3	19	25	26	4	10	19	25	18	0	7	19	-211.32	-3.7	-12	0.339	0.413	0.124	0.59	0.804	0.414918	0.414918	0.058918	1.98125	1.01046	2.25151
YDR407C	3870	0.339793	0.18062	0.183721	0.295866	71	0.309859	0.239437	0.183099	0.267606	60	0.483333	0.116667	0.1	0.3	43	50	77	66	18	78	47	33	17	126	131	95	28	63	65	137	82	12	51	70	-931	-13.3	-5	0.193	0.46	0.142	0.605	0.845	0.364341	0.364341	2.76591	2.96825	2.13561	2.3154
YDR242W	1650	0.324848	0.209091	0.179394	0.286667	90	0.322222	0.233333	0.188889	0.255556	101	0.415842	0.148515	0.138614	0.29703	22	21	29	37	12	30	15	34	8	41	57	33	13	22	31	53	33	9	18	31	-443.31	-17.7	-7.8	0.092	0.446	0.134	0.607	0.844	0.388485	0.388485	1.41815	2.43505	2.55234	2.90591
YDL215C	3279	0.318695	0.191217	0.175358	0.31473	191	0.387435	0.125654	0.17801	0.308901	67	0.38806	0.149254	0.104478	0.358209	47	38	83	78	10	66	39	57	23	86	117	80	14	66	39	89	49	7	43	61	-846.79	-25.2	-5.1	0.077	0.513	0.208	0.67	0.846	0.366575	0.366575	1.73519	2.19798	2.55234	3.41808
YDL074C	2103	0.388493	0.197337	0.161198	0.252972	88	0.318182	0.215909	0.181818	0.284091	90	0.288889	0.0777778	0.2	0.433333	39	37	43	49	13	78	29	10	13	46	80	82	8	21	6	69	43	2	11	21	-477.27	-18.1	-8.6	0.049	0.425	0.141	0.599	0.828	0.358535	0.358535	1.45928	1.76476	2.07431	2.2601
YDR069C	2781	0.343402	0.164689	0.190579	0.30133	56	0.25	0.178571	0.160714	0.410714	228	0.311404	0.131579	0.192982	0.364035	33	27	78	49	20	43	42	32	29	79	91	73	18	42	43	106	50	6	33	32	-642.19	-5.9	-34.51	0.126	0.451	0.154	0.628	0.857	0.355268	0.355268	0.364682	2.66368	2.44802	4.43301
YDL001W	1293	0.358855	0.206497	0.167827	0.266821	71	0.380282	0.0704225	0.197183	0.352113	101	0.376238	0.0990099	0.138614	0.386139	17	26	19	30	3	39	22	16	13	32	43	28	10	14	17	35	19	4	17	26	-320.32	-4.92	-8.04	0.058	0.445	0.14	0.598	0.848	0.374323	0.374323	0	1.03756	2.02118	2.87021
YDR176W	2109	0.394026	0.201517	0.183973	0.220484	48	0.458333	0.291667	0.145833	0.104167	36	0.5	0.138889	0.138889	0.222222	34	30	56	65	1	60	37	34	6	38	62	70	11	21	43	52	40	5	12	25	-480.88	-1.1	-0.53	0.028	0.424	0.133	0.593	0.808	0.385491	0.385491	0.306397	2.23236	1.7255	1.78642
YDR222W	1248	0.325321	0.199519	0.168269	0.306891	25	0.36	0.16	0.16	0.32	144	0.270833	0.0694444	0.215278	0.444444	8	13	27	25	8	20	17	24	8	27	33	37	8	26	16	42	23	5	18	30	-312.23	-0.2	-8.6	0.023	0.493	0.185	0.667	0.847	0.367788	0.367788	1.46023	2.00513	2.67521	1.46015
YDR267C	993	0.298087	0.265861	0.154079	0.281974	51	0.254902	0.176471	0.156863	0.411765	165	0.345455	0.151515	0.193939	0.309091	25	10	9	32	6	27	6	22	9	19	25	22	3	10	3	29	15	16	11	31	-282.3	-5.14	-29.05	0.013	0.463	0.134	0.638	0.818	0.41994	0.41994	0.884044	1.92831	0.926422	1.50843
YDR284C	870	0.271264	0.2	0.198851	0.329885	310	0.354839	0.170968	0.164516	0.309677	69	0.434783	0.130435	0.130435	0.304348	12	17	10	17	3	12	7	14	9	21	42	7	9	23	19	18	18	5	12	14	-228.6	-59.8	-7.7	0.513	0.469	0.156	0.631	0.855	0.398851	0.398851	4.35853	2.73714	1.79341	1.54577
YDR427W	1182	0.348562	0.168359	0.168359	0.314721	40	0.325	0.25	0.25	0.175	59	0.474576	0.118644	0.186441	0.220339	14	14	19	35	1	23	18	11	8	28	57	35	8	23	9	35	19	5	14	17	-268.1	-7.9	-8.13	0.061	0.495	0.218	0.711	0.895	0.336717	0.336717	0	1.38213	1.99693	3.66338
YDR246W	660	0.359091	0.189394	0.234848	0.216667	19	0.526316	0.210526	0.0526316	0.210526	154	0.350649	0.175325	0.266234	0.207792	9	8	20	11	2	9	13	11	2	15	19	16	8	11	10	18	18	1	9	9	-149	0	-26.35	0.638	0.457	0.125	0.597	0.844	0.424242	0.424242	0	2.57929	2.13561	1.52648
YDR282C	1245	0.346988	0.214458	0.163855	0.274699	6	0.5	0.333333	0	0.166667	30	0.3	0.166667	0.0333333	0.5	12	23	26	27	7	30	12	22	5	33	48	30	9	17	11	45	25	4	13	15	-297.93	0	-1.8	0.077	0.401	0.107	0.571	0.834	0.378313	0.378313	0.45871	2.46577	2.85121	2.2161
YDL107W	1056	0.374053	0.207386	0.151515	0.267045	40	0.575	0.125	0.15	0.15	137	0.379562	0.145985	0.167883	0.306569	16	15	23	15	7	33	10	12	6	22	39	43	10	25	8	20	14	4	14	15	-240.84	0	-18.62	0.019	0.401	0.115	0.583	0.799	0.358902	0.358902	1.6447	1.22481	1.481	1.01108
YDR074W	2691	0.327388	0.202527	0.19398	0.276106	234	0.303419	0.141026	0.25641	0.299145	188	0.292553	0.12766	0.191489	0.388298	44	43	50	59	11	53	45	41	18	44	88	74	18	33	37	67	54	21	33	63	-725.49	-43.37	-28.7	0.681	0.55	0.236	0.697	0.845	0.396507	0.396507	0	3.53603	1.9015	2.93961
YDR411C	1026	0.272904	0.218324	0.222222	0.28655	63	0.428571	0.111111	0.206349	0.253968	48	0.291667	0.0416667	0.208333	0.458333	16	21	21	9	5	6	13	32	4	25	29	6	9	20	19	30	33	9	17	17	-296.62	-3.8	0	0.036	0.418	0.103	0.588	0.801	0.440546	0.440546	0	1.69503	2.13561	1.89792
YDR251W	2493	0.350983	0.185319	0.190132	0.273566	305	0.27541	0.134426	0.216393	0.37377	139	0.302158	0.122302	0.18705	0.388489	33	33	80	41	5	40	59	39	11	47	81	53	18	36	44	104	45	3	22	36	-582.25	-48.8	-20.7	0.006	0.418	0.126	0.592	0.858	0.375451	0.375451	0.817558	2.4334	2.67521	2.30288
YDR309C	1152	0.325521	0.166667	0.248264	0.259549	66	0.454545	0.136364	0.257576	0.151515	255	0.352941	0.101961	0.172549	0.372549	17	20	32	20	1	20	16	11	11	16	32	31	5	17	23	69	23	1	9	9	-259.28	-4.8	-32.81	0.066	0.477	0.152	0.578	0.826	0.414931	0.414931	0	0.511146	1.36658	3.62384
YDR245W	1182	0.341794	0.225042	0.164129	0.269036	83	0.373494	0.204819	0.120482	0.301205	152	0.309211	0.125	0.131579	0.434211	15	26	22	22	5	31	11	19	7	24	39	25	10	20	16	37	16	18	20	10	-307.52	-14.3	-18.61	0.376	0.425	0.127	0.625	0.867	0.389171	0.389171	0.327187	1.46595	2.02118	2.18889
YDL036C	1389	0.362131	0.213103	0.171346	0.25342	164	0.396341	0.170732	0.164634	0.268293	0	0	0	0	0	20	33	26	28	7	37	15	27	14	31	35	44	6	16	23	22	28	6	16	28	-348.35	0	-25.02	0.093	0.413	0.128	0.597	0.802	0.384449	0.384449	1.53025	1.77014	2.72834	2.10933
YDR057W	1629	0.360344	0.207489	0.16329	0.268877	44	0.181818	0.0681818	0.318182	0.431818	8	0.5	0.375	0.125	0	26	19	46	37	9	50	20	30	8	47	48	27	13	21	15	42	31	5	19	29	-399.5	0	0	0.33	0.412	0.117	0.577	0.826	0.37078	0.37078	0.88776	1.19201	2.62402	1.29034
YDR212W	1680	0.296429	0.229167	0.169643	0.304762	83	0.445783	0.228916	0.13253	0.192771	78	0.333333	0.102564	0.141026	0.423077	52	27	24	37	8	36	16	36	9	44	58	41	13	12	15	45	30	0	8	48	-484.69	-7.95	-3.8	0.043	0.555	0.244	0.7	0.827	0.39881	0.39881	0	1.81787	2.07373	2.81467
YDL175C	1035	0.347826	0.202899	0.191304	0.257971	31	0.225806	0.16129	0.354839	0.258065	207	0.386473	0.115942	0.164251	0.333333	13	24	31	21	15	18	12	17	15	14	13	29	3	7	23	39	13	2	20	15	-255.2	-0.77	-28.6	0.232	0.413	0.131	0.593	0.833	0.394203	0.394203	0.245426	2.33128	2.85121	1.86169
YDR065W	1098	0.386157	0.181239	0.168488	0.264117	44	0.5	0.159091	0.113636	0.227273	547	0.316271	0.160878	0.206581	0.316271	16	15	21	9	6	23	17	13	10	21	48	52	6	15	16	26	13	5	19	14	-246.3	-2.2	-122.17	0.376	0.429	0.135	0.601	0.802	0.349727	0.349727	0.756867	1.13568	0.655305	2.09731
YDR083W	1179	0.398643	0.214589	0.14419	0.242578	14	0.428571	0.0714286	0.0714286	0.428571	81	0.234568	0.0617284	0.148148	0.555556	22	24	21	20	5	42	17	16	5	23	30	57	9	22	17	16	16	5	7	18	-246.75	0	-4.7	0.136	0.497	0.194	0.678	0.822	0.358779	0.358779	1.87685	1.77062	2.55234	4.1433
YDR061W	1620	0.325309	0.22963	0.17716	0.267901	9	0.222222	0	0	0.777778	28	0.214286	0.321429	0.142857	0.321429	28	25	31	27	9	40	16	32	14	39	59	39	15	20	27	45	16	9	18	30	-454.32	0	-8.4	0.126	0.388	0.099	0.547	0.821	0.40679	0.40679	0.132838	1.59037	1.35813	1.70916
YDR152W	798	0.374687	0.243108	0.161654	0.220551	62	0.290323	0.193548	0.225806	0.290323	37	0.243243	0.135135	0.108108	0.513514	12	9	9	21	3	44	16	11	5	13	27	25	7	8	7	12	11	2	10	13	-179.42	-10.1	-7.5	0.3	0.512	0.182	0.639	0.888	0.404762	0.404762	0	1.41513	2.01274	1.4862
YDR216W	3972	0.33006	0.180514	0.181017	0.308409	526	0.306084	0.129278	0.176806	0.387833	447	0.295302	0.152125	0.201342	0.35123	57	61	120	86	22	75	37	46	37	74	147	86	29	75	48	151	71	4	49	48	-969.11	-92.19	-89.7	0.912	0.435	0.154	0.642	0.843	0.361531	0.361531	1.77751	3.02705	2.67521	2.82237
YCR082W	387	0.346253	0.206718	0.18863	0.258398	41	0.341463	0.195122	0.195122	0.268293	101	0.415842	0.128713	0.148515	0.306931	7	5	9	13	1	9	11	3	3	10	16	9	1	7	2	3	7	2	4	6	-87.7	-7.2	-15.8	0.123	0.496	0.159	0.636	0.865	0.395349	0.395349	0	1.43168	0	0.83085
YDR337W	861	0.357724	0.229965	0.157956	0.254355	50	0.36	0.16	0.22	0.26	66	0.348485	0.121212	0.0909091	0.439394	26	28	17	15	2	23	12	10	2	21	24	29	9	12	7	16	11	1	6	15	-215.69	-4.2	-2.56	0.025	0.417	0.132	0.599	0.814	0.387921	0.387921	0	2.19748	1.90842	0.577368
YDR404C	516	0.310078	0.215116	0.172481	0.302326	192	0.255208	0.135417	0.265625	0.34375	77	0.207792	0.12987	0.337662	0.324675	5	6	5	9	4	9	7	14	4	15	12	13	4	11	8	15	8	0	6	16	-119.9	-29	-3.13	0.07	0.479	0.152	0.598	0.801	0.387597	0.387597	0	2.60131	2.44802	1.8812
YDR046C	1815	0.266667	0.224793	0.191185	0.317355	111	0.306306	0.216216	0.135135	0.342342	75	0.413333	0.12	0.106667	0.36	45	25	29	20	9	29	13	48	11	44	52	28	21	43	20	53	27	10	27	50	-520.3	-26.8	-6.8	0.042	0.496	0.156	0.656	0.85	0.415978	0.415978	0	2.063	2.0088	2.98418
YDL073W	2955	0.349239	0.184433	0.158714	0.307614	172	0.267442	0.162791	0.197674	0.372093	18	0.5	0.166667	0.0555556	0.277778	31	39	82	52	16	65	34	30	23	81	107	82	20	57	27	96	53	14	28	47	-697.43	-32.5	0	0.154	0.42	0.135	0.615	0.846	0.343147	0.343147	1.53181	2.17215	2.85121	2.94505
YDR158W	1098	0.28051	0.222222	0.209472	0.287796	17	0.529412	0.117647	0.117647	0.235294	158	0.379747	0.14557	0.107595	0.367089	33	15	12	21	9	24	11	28	8	31	34	27	4	11	22	22	16	2	7	28	-328.36	0	-25.5	0.513	0.73	0.431	0.814	0.883	0.431694	0.431694	0.787262	1.85453	0.595002	1.95856
YDR052C	2115	0.38487	0.190071	0.189598	0.235461	150	0.306667	0.213333	0.146667	0.333333	160	0.2875	0.15625	0.2	0.35625	46	38	53	42	6	50	28	19	19	31	61	77	10	23	27	52	62	7	20	33	-464.92	-36	-33.54	0.513	0.429	0.137	0.61	0.829	0.379669	0.379669	0.898223	1.4764	2.13561	2.18664
YDR096W	2685	0.339665	0.165736	0.207449	0.287151	559	0.313059	0.161002	0.177102	0.348837	21	0.571429	0.142857	0.0952381	0.190476	31	30	124	40	13	39	37	43	20	50	72	49	19	38	57	120	52	7	24	29	-620.87	-106.25	-1	0.223	0.448	0.149	0.676	0.869	0.373184	0.373184	1.62005	2.23216	2.85121	3.52954
YCR092C	3057	0.344128	0.200851	0.167157	0.287864	26	0.346154	0.0769231	0.0769231	0.5	150	0.286667	0.126667	0.113333	0.473333	45	47	59	64	11	73	34	39	30	78	111	85	24	44	32	86	54	5	33	64	-737.64	-3.4	-18.2	0.003	0.397	0.117	0.576	0.812	0.368008	0.368008	2.06845	2.39654	2.55234	2.26559
YDR356W	2835	0.431746	0.200705	0.141799	0.22575	38	0.447368	0.184211	0.263158	0.105263	272	0.279412	0.169118	0.1875	0.363971	29	69	78	71	2	123	40	14	14	58	111	122	16	15	14	80	36	3	23	26	-586.84	-7.66	-56.5	0.033	0.432	0.153	0.593	0.82	0.342504	0.342504	1.10954	1.24966	1.76973	1.62237
YDL033C	1254	0.299043	0.23445	0.221691	0.244817	45	0.355556	0.222222	0.133333	0.288889	166	0.319277	0.192771	0.198795	0.289157	22	26	26	27	6	16	19	31	10	23	37	22	8	15	24	35	20	8	18	24	-353.83	-6.8	-28.3	0.005	0.431	0.113	0.593	0.815	0.45614	0.45614	1.73654	1.84696	2.67521	1.27865
YDR291W	3234	0.333952	0.209029	0.170068	0.286951	11	0.636364	0.363636	0	0	204	0.343137	0.147059	0.137255	0.372549	59	58	52	62	23	86	43	52	34	91	85	76	26	60	46	65	54	6	34	65	-826.48	0	-37.6	0.016	0.451	0.141	0.619	0.839	0.379097	0.379097	3.03774	2.80649	2.85121	1.77313
YDR051C	1005	0.340299	0.238806	0.151244	0.269652	43	0.418605	0.139535	0.162791	0.27907	9	0.333333	0.222222	0	0.444444	10	30	21	23	5	27	10	20	12	16	24	19	7	16	12	19	18	4	15	26	-270.74	-2	0	0.513	0.477	0.161	0.636	0.859	0.39005	0.39005	0.424453	2.48833	2.67521	1.64478
YDR168W	1521	0.379356	0.199211	0.157791	0.263642	36	0.444444	0.138889	0.222222	0.194444	36	0.25	0.222222	0.138889	0.388889	25	9	29	47	0	55	23	13	13	37	44	62	19	22	17	39	17	2	10	23	-366.57	-1.8	-4.2	0.115	0.474	0.201	0.66	0.833	0.357002	0.357002	0	1.86508	2.44802	2.24734
YDR180W	4482	0.346497	0.175814	0.171129	0.30656	138	0.195652	0.210145	0.166667	0.427536	13	0.307692	0.0769231	0.153846	0.461538	61	54	102	95	20	93	44	40	32	125	211	124	27	71	39	130	85	7	51	82	-1028.28	-35.2	0	0.014	0.429	0.141	0.6	0.836	0.346943	0.346943	1.43048	3.73708	2.32514	2.69159
YDL160C-A	243	0.337449	0.234568	0.152263	0.27572	29	0.310345	0.310345	0.137931	0.241379	233	0.32618	0.145923	0.180258	0.347639	3	3	3	8	0	7	4	5	2	8	12	6	5	1	2	6	0	0	1	4	-61.54	-3.6	-42	0.034	0.333	0.092	0.544	0.781	0.386831	0.386831	0.379797	0.436819	2.55234	1.58679
YDR153C	1236	0.369741	0.208738	0.194175	0.227346	133	0.390977	0.0902256	0.18797	0.330827	40	0.35	0.025	0.375	0.25	25	27	35	42	2	25	25	13	7	26	31	36	5	13	12	30	26	3	12	16	-300.8	-10.1	0	0.513	0.457	0.16	0.624	0.851	0.402913	0.402913	0	1.41513	2.32514	1.12707
YDR227W	4077	0.387049	0.180034	0.192298	0.240618	118	0.40678	0.186441	0.186441	0.220339	198	0.388889	0.126263	0.136364	0.348485	59	48	100	77	5	108	57	39	26	89	92	158	20	37	77	174	98	6	21	67	-938.32	-20.95	-26.2	0.191	0.429	0.136	0.58	0.806	0.372333	0.372333	1.86597	1.45434	2.0088	2.58654
YDL042C	1689	0.329781	0.189461	0.207223	0.273535	64	0.28125	0.171875	0.265625	0.28125	120	0.35	0.108333	0.125	0.416667	29	19	35	34	11	26	17	27	17	41	53	49	13	22	35	42	30	3	22	37	-414.63	-6.6	-21.3	0.176	0.451	0.148	0.628	0.813	0.396684	0.396684	1.15709	1.38213	2.67521	2.13168
YDR405W	792	0.32702	0.238636	0.238636	0.195707	73	0.534247	0.123288	0.178082	0.164384	80	0.2875	0.1	0.3625	0.25	14	20	14	13	2	21	9	13	6	17	22	24	7	11	18	13	13	3	10	13	-208.41	-3.3	-3.65	0.072	0.383	0.086	0.51	0.765	0.477273	0.477273	1.48993	2.32951	0.155685	1.71199
YDR336W	945	0.355556	0.196825	0.17037	0.277249	15	0.4	0.266667	0.2	0.133333	57	0.280702	0.140351	0.192982	0.385965	11	14	24	15	6	14	8	16	7	18	36	35	6	16	13	22	23	2	7	21	-212.38	-0.8	-9.6	0.247	0.448	0.129	0.572	0.778	0.367196	0.367196	0.798194	3.02705	2.62402	2.12695
YDR229W	1362	0.351689	0.22467	0.200441	0.223201	100	0.47	0.17	0.1	0.26	43	0.372093	0.162791	0.0697674	0.395349	22	18	37	39	3	33	20	29	10	18	45	31	7	11	13	60	29	2	11	15	-350.65	-11.8	-7.1	0.051	0.381	0.107	0.535	0.81	0.42511	0.42511	3.23012	1.73928	2.50114	3.20423
YCR083W	384	0.320312	0.21875	0.195312	0.265625	24	0.416667	0.208333	0.166667	0.208333	113	0.424779	0.106195	0.0530973	0.415929	7	5	4	8	4	5	5	6	1	10	12	13	6	6	8	5	9	1	4	8	-97.9	0	-18.4	1	0.467	0.157	0.621	0.81	0.414062	0.414062	0	1.64474	0.704097	1.52946
YDR044W	987	0.291793	0.218845	0.222898	0.266464	231	0.277056	0.151515	0.220779	0.350649	103	0.281553	0.0970874	0.165049	0.456311	18	21	9	23	3	21	16	26	12	14	25	19	8	15	22	13	24	8	14	17	-293.44	-37.94	-8	0.052	0.708	0.448	0.819	0.893	0.441743	0.441743	0.331277	1.25555	0.343588	2.03227
YDR086C	243	0.329218	0.242798	0.148148	0.279835	102	0.372549	0.166667	0.186275	0.27451	192	0.390625	0.15625	0.15625	0.296875	7	3	2	1	1	8	3	6	1	10	4	11	1	3	3	2	2	0	3	9	-61.9	-13.2	-27.6	0.193	0.747	0.441	0.818	0.923	0.390947	0.390947	0	0.714136	0.143813	1.3671
YDR387C	1668	0.266787	0.198441	0.198441	0.336331	132	0.363636	0.19697	0.181818	0.257576	81	0.234568	0.283951	0.148148	0.333333	40	27	21	20	10	18	11	32	5	53	68	15	17	35	21	59	39	6	23	35	-444	-20.2	-22.7	1	0.449	0.123	0.597	0.845	0.396882	0.396882	2.03344	3.44716	2.62402	4.06973
YDR321W	1146	0.289703	0.212042	0.196335	0.30192	41	0.268293	0.243902	0.243902	0.243902	110	0.345455	0.172727	0.109091	0.372727	23	9	20	23	10	19	15	29	7	34	30	23	7	11	20	35	19	0	17	30	-336.77	-3.6	-18.2	0.264	0.535	0.221	0.699	0.861	0.408377	0.408377	0.306858	1.68996	0.063726	3.11513
YDR425W	1878	0.355698	0.148562	0.215122	0.280618	91	0.494505	0.186813	0.153846	0.164835	8	0.5	0.125	0.125	0.25	26	15	53	23	4	43	24	14	22	63	67	46	11	24	29	88	37	6	17	13	-374.6	-9.44	0	0.513	0.475	0.152	0.609	0.842	0.363685	0.363685	0.973462	1.39298	2.1966	3.71508
YDL142C	852	0.31338	0.191315	0.198357	0.296948	91	0.406593	0.197802	0.131868	0.263736	114	0.333333	0.140351	0.114035	0.412281	18	16	11	10	3	9	7	15	2	24	38	18	6	15	16	21	22	3	15	14	-209.5	-9.3	-18.9	0.172	0.343	0.082	0.539	0.802	0.389671	0.389671	0.482545	1.96078	1.03108	1.94054
YDR169C	1542	0.351492	0.185473	0.227626	0.235409	367	0.373297	0.171662	0.190736	0.264305	308	0.353896	0.0909091	0.162338	0.392857	34	24	43	25	2	34	23	17	16	27	34	34	8	13	35	79	32	3	5	25	-363.73	-69.7	-29.68	0.016	0.39	0.108	0.545	0.816	0.4131	0.4131	2.14139	1.46318	2.85121	2.65033
YDR371W	1536	0.357422	0.1875	0.16276	0.292318	72	0.333333	0.208333	0.166667	0.291667	97	0.350515	0.134021	0.123711	0.391753	16	18	41	30	5	28	13	35	16	40	41	43	11	33	16	47	18	9	29	22	-380.95	-16.9	-15.2	0.065	0.393	0.137	0.64	0.822	0.35026	0.35026	0.790726	2.06595	2.55234	2.39718
YDR293C	3753	0.334932	0.193978	0.206768	0.264322	849	0.290931	0.14841	0.213192	0.347468	239	0.230126	0.108787	0.242678	0.41841	76	70	94	74	6	76	67	62	36	64	113	79	16	43	70	132	67	8	33	64	-977.14	-174.88	-34	0.973	0.503	0.186	0.657	0.848	0.400746	0.400746	0.021579	3.20936	2.67521	3.24789
YDL031W	2988	0.355087	0.220549	0.16834	0.256024	40	0.325	0.075	0.25	0.35	77	0.467532	0.12987	0.142857	0.25974	72	59	57	71	2	74	43	52	13	47	93	111	24	42	39	70	44	6	27	49	-763.38	-0.29	-4.3	0.028	0.496	0.192	0.669	0.833	0.388889	0.388889	0.347095	1.62415	1.79341	2.94161
YDL217C	624	0.294872	0.251603	0.179487	0.274038	167	0.371257	0.167665	0.173653	0.287425	410	0.380488	0.156098	0.163415	0.3	24	5	8	7	2	10	10	27	1	10	12	11	11	12	11	13	14	0	9	10	-192.6	-29.6	-82.6	0.048	0.398	0.104	0.563	0.794	0.43109	0.43109	2.10745	1.98954	0.316496	1.06084
YDR117C	1698	0.35159	0.194935	0.17609	0.277385	45	0.355556	0.222222	0.177778	0.244444	50	0.42	0.12	0.16	0.3	24	13	30	30	6	40	20	26	15	42	51	69	10	30	23	47	37	3	14	35	-402	-1.4	-3.3	0.111	0.491	0.176	0.634	0.815	0.371025	0.371025	0.852664	2.98904	1.79341	2.3176
YDR333C	2172	0.336556	0.196593	0.180018	0.286832	26	0.423077	0.115385	0.115385	0.346154	283	0.328622	0.190813	0.14841	0.332155	38	34	49	56	5	49	40	27	18	45	81	50	17	41	30	68	25	12	17	21	-534.32	0	-55.4	0.054	0.439	0.154	0.627	0.858	0.376611	0.376611	2.12953	1.15868	1.76973	2.99924
YDR124W	975	0.355897	0.203077	0.174359	0.266667	575	0.281739	0.253913	0.165217	0.29913	91	0.406593	0.241758	0.131868	0.21978	12	14	14	22	5	25	12	7	4	25	36	35	10	16	21	26	13	3	9	15	-228.9	-169.09	-20	0.516	0.344	0.092	0.537	0.79	0.377436	0.377436	3.03486	1.26706	1.9015	1.85322
YDL112W	4311	0.32939	0.189051	0.175829	0.30573	66	0.378788	0.121212	0.181818	0.318182	152	0.243421	0.157895	0.190789	0.407895	63	42	78	90	23	93	48	51	31	113	192	115	26	76	37	123	81	19	59	76	-1052.27	-10.3	-21.26	0.161	0.442	0.147	0.607	0.834	0.364881	0.364881	1.40576	2.65639	2.85121	2.90722
YCR097W	487	0.412731	0.156057	0.143737	0.287474	9	0.555556	0.222222	0.222222	0	17	0.235294	0.117647	0.117647	0.529412	4	8	14	3	2	11	5	3	4	12	10	14	4	5	3	10	6	1	2	5	-105.8	0	-0.2	0.821	0.418	0.141	0.628	0.834	0.299795	0.299795	0	3.02705	1.99693	1.00366
YDR105C	1422	0.270042	0.222925	0.178622	0.328411	62	0.467742	0.0322581	0.258065	0.241935	85	0.376471	0.0941176	0.164706	0.364706	36	12	23	17	13	16	14	31	6	32	50	13	13	25	13	47	39	13	22	38	-417	-1.8	-6.1	1	0.418	0.108	0.594	0.828	0.401547	0.401547	0.164659	2.54366	2.44802	2.5594
YDR179W-A	1392	0.336207	0.166667	0.175287	0.321839	101	0.435644	0.19802	0.158416	0.207921	85	0.305882	0.152941	0.141176	0.4	17	21	33	26	12	19	15	12	11	39	58	33	10	27	17	43	27	5	21	17	-339.51	-15.1	-12.2	0.029	0.397	0.132	0.618	0.843	0.341954	0.341954	1.86219	2.02168	1.84654	4.24835
YDR276C	168	0.220238	0.196429	0.214286	0.369048	102	0.431373	0.147059	0.147059	0.27451	427	0.264637	0.126464	0.189696	0.419204	5	1	1	4	1	0	1	3	0	9	9	1	2	3	3	2	2	2	2	4	-37.1	-11.9	-72.5	0.043	0.608	0.338	0.794	0.908	0.410714	0.410714	0.705995	1.3143	0	0.971363
YDR011W	4506	0.292055	0.211052	0.184199	0.312694	318	0.383648	0.179245	0.176101	0.261006	169	0.349112	0.118343	0.159763	0.372781	112	60	61	66	26	85	51	103	28	99	129	93	46	92	50	134	81	17	80	88	-1226.22	-65.7	-22.3	0.039	0.496	0.18	0.662	0.84	0.395251	0.395251	0.549958	3.24611	2.72834	4.10416
YDL075W	763	0.373526	0.187418	0.167759	0.271298	33	0.575758	0.121212	0.151515	0.151515	53	0.566038	0.0188679	0.0754717	0.339623	10	11	4	5	0	10	2	6	3	4	11	13	2	3	4	4	4	1	3	13	-154.75	0	-4.9	0.044	0.491	0.737	0.953	0.913	0.355177	0.355177	0	1.98181	2.44802	1.73391
YDL061C	171	0.28655	0.210526	0.239766	0.263158	479	0.36952	0.19833	0.135699	0.296451	223	0.300448	0.134529	0.130045	0.434978	2	8	3	2	4	2	2	4	4	2	2	4	1	4	1	4	1	1	2	3	-35	-106.6	-39.41	0.513	0.889	0.76	0.99	0.945	0.450292	0.450292	0	0	0	0.798634
YDL083C	864	0.303241	0.204861	0.188657	0.303241	40	0.475	0.225	0.15	0.15	257	0.307393	0.101167	0.210117	0.381323	12	10	3	5	0	6	6	12	3	8	11	17	1	6	6	11	6	0	6	14	-226.17	-5	-29.2	1	0.635	0.764	0.964	0.921	0.393519	0.393519	0	0.496425	2.62402	2.44547
YDL226C	1059	0.321058	0.236072	0.201133	0.241737	24	0.291667	0.208333	0.166667	0.333333	190	0.331579	0.142105	0.147368	0.378947	27	15	22	21	6	29	22	25	7	8	23	28	4	20	19	31	22	6	6	11	-305.3	0	-26.1	0.033	0.462	0.149	0.616	0.825	0.437205	0.437205	0.329395	2.22273	1.90842	1.19177
YDL240W	3054	0.345449	0.188278	0.179437	0.286837	182	0.346154	0.17033	0.230769	0.252747	309	0.278317	0.12945	0.174757	0.417476	44	41	63	50	30	65	40	34	23	70	106	87	26	43	42	85	68	8	42	50	-749.55	-31.6	-47.8	0.111	0.43	0.139	0.608	0.819	0.367714	0.367714	1.79943	2.90148	2.62402	2.86899
YDR188W	1641	0.269957	0.272395	0.2078	0.249848	56	0.410714	0.321429	0.0535714	0.214286	104	0.490385	0.0865385	0.125	0.298077	46	27	24	42	5	33	20	37	8	33	66	39	13	16	17	31	37	1	11	40	-529.5	-1.2	-7.6	0.104	0.556	0.177	0.606	0.809	0.480195	0.480195	1.0421	1.34845	0.524159	2.66872
YDR026C	1713	0.383538	0.230006	0.157618	0.228838	146	0.294521	0.19863	0.219178	0.287671	86	0.430233	0.151163	0.162791	0.255814	28	45	31	42	7	48	14	24	11	33	41	66	16	10	19	48	31	11	20	25	-418.47	-26.4	-11.21	1	0.455	0.155	0.628	0.833	0.387624	0.387624	1.43986	1.75931	1.8328	2.00013
YDR296W	681	0.320117	0.25257	0.208517	0.218796	63	0.428571	0.269841	0.142857	0.15873	73	0.452055	0.164384	0.136986	0.246575	10	17	13	10	4	15	15	6	6	9	19	20	3	8	12	17	7	7	11	17	-203.19	-6.2	-6.64	0.161	0.444	0.107	0.514	0.817	0.461087	0.461087	0	0.730089	0.017622	2.39718
YDR261C	1689	0.314979	0.194198	0.205447	0.285376	72	0.222222	0.236111	0.194444	0.347222	104	0.346154	0.192308	0.144231	0.317308	35	12	43	33	6	27	23	33	11	35	57	32	4	29	16	48	50	17	26	25	-417.21	-17.3	-16.6	0.049	0.457	0.15	0.625	0.826	0.399645	0.399645	1.88318	2.13337	2.02118	1.96641
YDL046W	522	0.296935	0.208812	0.226054	0.268199	79	0.367089	0.139241	0.265823	0.227848	248	0.189516	0.125	0.254032	0.431452	10	5	10	9	4	18	3	12	1	16	19	8	1	6	15	5	10	0	7	14	-130.4	-7.9	-29.27	0.454	0.587	0.228	0.687	0.853	0.434866	0.434866	0	1.24152	0.078173	1.0922
YDL144C	1071	0.281046	0.265173	0.221289	0.232493	49	0.326531	0.244898	0.22449	0.204082	97	0.257732	0.123711	0.216495	0.402062	24	19	16	17	5	27	12	25	8	33	32	22	6	11	12	23	18	4	12	30	-343.4	-10	-13.77	0.088	0.477	0.118	0.532	0.784	0.486461	0.486461	0	0.165228	1.2437	2.76299
YDR275W	708	0.316384	0.221751	0.163842	0.298023	663	0.300151	0.250377	0.174962	0.27451	238	0.415966	0.193277	0.163866	0.226891	9	10	13	14	5	19	3	12	5	22	28	15	7	12	5	26	10	1	7	12	-179.69	-185.87	-41.3	0.111	0.41	0.116	0.566	0.855	0.385593	0.385593	0	1.00211	2.07373	2.31077
YDR295C	2025	0.373333	0.181728	0.193086	0.251852	258	0.484496	0.170543	0.112403	0.232558	70	0.357143	0.171429	0.1	0.371429	32	27	55	39	6	47	33	19	16	40	83	68	9	18	27	66	37	3	25	24	-460.08	-28.8	-5.9	0.276	0.409	0.128	0.584	0.833	0.374815	0.374815	0.071668	1.70916	2.44802	2.10144
YDR382W	333	0.246246	0.282282	0.195195	0.276276	95	0.410526	0.136842	0.147368	0.305263	149	0.362416	0.0939597	0.120805	0.422819	23	1	2	7	0	16	2	14	0	4	9	7	2	3	2	8	2	0	2	6	-97.34	-11	-20.96	0.117	0.824	0.762	1.002	0.904	0.477477	0.477477	0	0	0.291418	0
YDL027C	1263	0.342835	0.164687	0.193191	0.299287	40	0.525	0.15	0.175	0.15	202	0.386139	0.138614	0.143564	0.331683	14	17	23	12	3	20	12	16	5	33	41	45	9	40	19	49	25	3	13	21	-271.67	-4.3	-40.4	0.513	0.412	0.119	0.577	0.811	0.357878	0.357878	2.20635	2.65611	2.1966	2.43333
YDR409W	2715	0.343278	0.179374	0.213628	0.26372	33	0.272727	0.151515	0.181818	0.393939	237	0.341772	0.113924	0.206751	0.337553	29	45	100	56	10	43	36	32	19	53	73	49	16	22	76	106	69	6	20	44	-665.56	-4.8	-38.1	0.048	0.4	0.116	0.576	0.827	0.393002	0.393002	1.66112	1.89076	2.67521	3.80976
YDR041W	612	0.336601	0.202614	0.19281	0.267974	32	0.5	0.25	0.15625	0.09375	157	0.382166	0.203822	0.0828025	0.33121	11	14	10	13	1	11	6	9	5	12	24	16	4	8	11	15	11	2	10	10	-142.12	-0.3	-22	0.077	0.426	0.129	0.562	0.828	0.395425	0.395425	2.33637	2.46933	2.55234	1.39045
YDR365C	1887	0.387387	0.232114	0.146794	0.233704	58	0.362069	0.224138	0.137931	0.275862	8	0.375	0.25	0.25	0.125	30	30	35	70	3	76	17	26	9	24	30	90	12	24	18	50	31	2	17	34	-431.15	-7.3	0	1	0.502	0.229	0.676	0.831	0.378908	0.378908	1.32567	1.36286	2.55234	2.22578
YDR288W	912	0.360746	0.211623	0.151316	0.276316	54	0.333333	0.203704	0.166667	0.296296	115	0.356522	0.234783	0.130435	0.278261	13	12	21	19	1	26	9	18	6	32	30	23	7	10	7	31	13	0	9	16	-226.63	-10.8	-24.3	0.081	0.416	0.122	0.588	0.841	0.362939	0.362939	0.589716	0.889924	2.55234	2.19832
YDL205C	984	0.321138	0.234756	0.180894	0.263211	252	0.388889	0.18254	0.142857	0.285714	229	0.253275	0.0524017	0.19214	0.502183	16	15	7	25	8	25	10	25	8	25	39	30	12	7	13	18	16	1	10	17	-267.75	-45.47	-9.68	0.136	0.535	0.184	0.645	0.807	0.41565	0.41565	0.230902	1.99069	1.89831	2.49427
YDR307W	1989	0.310709	0.175968	0.181498	0.331825	52	0.461538	0.173077	0.134615	0.230769	112	0.330357	0.107143	0.205357	0.357143	22	24	29	31	12	33	26	27	12	64	73	36	10	55	25	64	33	19	36	31	-491.61	-6.1	-9.5	1	0.45	0.137	0.622	0.846	0.357466	0.357466	0	3.07834	2.62402	2.60854
YDL081C	321	0.242991	0.271028	0.196262	0.28972	91	0.483516	0.120879	0.153846	0.241758	85	0.341176	0.105882	0.129412	0.423529	20	0	5	8	0	15	1	10	0	5	11	5	2	4	2	8	3	1	1	5	-97.8	-7.2	-10.41	1	0.825	0.714	0.999	0.908	0.46729	0.46729	0	0.062727	0.07674	0
YDR390C	1911	0.341183	0.189953	0.182627	0.286238	34	0.5	0.235294	0.205882	0.0588235	56	0.357143	0.178571	0.107143	0.357143	36	23	48	48	11	43	24	25	7	61	59	47	9	27	32	50	40	4	12	30	-468.07	-1.3	-2.4	0.513	0.453	0.151	0.629	0.843	0.37258	0.37258	0.992636	2.37129	2.72834	2.99846
YDL201W	861	0.349593	0.225319	0.175377	0.24971	64	0.328125	0.203125	0.125	0.34375	28	0.428571	0.107143	0.178571	0.285714	14	16	16	14	4	24	11	15	9	16	23	31	9	14	15	13	11	3	12	16	-206.66	-11.7	0	0.513	0.496	0.19	0.653	0.822	0.400697	0.400697	2.21128	1.73979	0.37647	1.06545
YDR210W	228	0.333333	0.201754	0.223684	0.241228	61	0.491803	0.213115	0.163934	0.131148	288	0.350694	0.190972	0.135417	0.322917	0	0	1	2	7	3	21	8	0	0	6	2	1	1	9	3	0	0	8	3	-46.81	-7.2	-60.42	0.055	0.649	0.29	0.765	0.966	0.425439	0.425439	0	0	0	1.22094
YDR022C	591	0.360406	0.201354	0.165821	0.27242	96	0.34375	0.177083	0.197917	0.28125	26	0.461538	0.269231	0.153846	0.115385	5	6	18	25	1	18	8	6	2	11	22	9	4	5	4	23	9	0	7	13	-132.9	-13.7	-0.2	0.011	0.417	0.137	0.596	0.868	0.367174	0.367174	0	2.73714	1.89773	0.94102
YDR080W	2979	0.352467	0.191675	0.153743	0.302115	37	0.405405	0.108108	0.135135	0.351351	465	0.382796	0.197849	0.144086	0.275269	34	31	62	95	12	70	30	44	22	95	97	75	17	49	31	87	53	12	31	45	-697.09	-1.3	-97	0.109	0.43	0.152	0.63	0.837	0.345418	0.345418	2.22352	3.31614	2.67521	2.82581
YDL146W	1476	0.321138	0.185637	0.178184	0.315041	181	0.303867	0.0828729	0.165746	0.447514	200	0.28	0.16	0.185	0.375	18	19	34	31	9	29	16	11	7	34	67	34	18	21	23	45	27	2	23	23	-358.69	-17.2	-33	0.003	0.471	0.159	0.637	0.849	0.363821	0.363821	1.63386	2.36803	2.85121	1.90545
YDR147W	1605	0.346417	0.195016	0.164486	0.294081	427	0.344262	0.189696	0.168618	0.297424	9	0.222222	0.222222	0.222222	0.333333	16	17	34	42	11	34	17	24	14	38	55	45	12	24	21	47	29	12	20	22	-380.98	-87.72	0	0.039	0.396	0.134	0.619	0.826	0.359502	0.359502	2.99128	2.78799	1.17819	0.698469
YDR089W	2610	0.337165	0.179693	0.177395	0.305747	124	0.241935	0.177419	0.185484	0.395161	67	0.328358	0.164179	0.104478	0.402985	31	39	65	62	14	54	32	29	16	76	107	54	12	43	28	101	42	5	22	37	-615.54	-20.7	-6.5	0.117	0.419	0.131	0.605	0.857	0.357088	0.357088	0.347422	2.83174	2.44802	2.96541
YCR075C	783	0.254151	0.229885	0.203065	0.312899	31	0.612903	0.16129	0.193548	0.0322581	3	0.333333	0	0.666667	0	10	10	12	12	5	2	10	15	6	20	33	9	12	17	8	24	14	10	14	17	-233.71	-1.2	0	0.042	0.382	0.088	0.569	0.828	0.43295	0.43295	0.667901	1.40933	1.76973	1.05083
YDR017C	3153	0.352363	0.199175	0.184269	0.264193	115	0.252174	0.0782609	0.147826	0.521739	149	0.395973	0.120805	0.147651	0.33557	45	54	84	76	16	75	41	45	38	54	85	84	20	37	44	112	58	8	30	44	-783.37	-9.18	-18.8	0.799	0.422	0.144	0.616	0.826	0.383444	0.383444	1.53828	3.07806	2.72834	4.17773
YDR085C	1863	0.363929	0.199678	0.181965	0.254428	186	0.365591	0.193548	0.177419	0.263441	56	0.339286	0.142857	0.142857	0.375	17	40	47	45	7	42	17	25	17	31	47	56	14	23	30	69	40	4	23	26	-448.36	-30.19	-3.3	0.005	0.42	0.131	0.605	0.851	0.381643	0.381643	2.45237	1.48796	0.704097	1.6595
YDR013W	627	0.350877	0.210526	0.140351	0.298246	4	0.5	0	0.25	0.25	74	0.351351	0.0945946	0.189189	0.364865	6	11	13	19	4	12	17	9	2	12	29	14	6	6	3	13	8	1	10	13	-154.64	0	-5.6	0.414	0.398	0.131	0.598	0.852	0.350877	0.350877	0	1.94608	2.72834	0.259121
YDL235C	504	0.363095	0.180556	0.174603	0.281746	119	0.386555	0.159664	0.168067	0.285714	114	0.385965	0.0614035	0.210526	0.342105	8	6	13	15	1	13	10	7	2	21	19	11	4	7	2	12	8	2	3	3	-112.5	-24.3	-15.66	0.033	0.534	0.201	0.696	0.865	0.355159	0.355159	0.515274	0.811453	2.1966	1.08796
YDL105W	1209	0.370554	0.197684	0.174524	0.257237	44	0.522727	0.227273	0.113636	0.136364	68	0.191176	0.161765	0.147059	0.5	19	27	27	27	1	27	21	16	12	28	30	36	11	18	12	43	24	2	7	14	-288.86	-1.4	-8.71	1	0.455	0.149	0.607	0.839	0.372208	0.372208	0	0.818528	2.67521	2.51173
YDR111C	1524	0.301181	0.219816	0.202756	0.276247	236	0.313559	0.15678	0.190678	0.338983	257	0.428016	0.151751	0.11284	0.307393	32	23	18	29	8	37	26	35	10	36	52	32	9	22	28	32	31	3	18	26	-443.82	-43.83	-33.4	0.229	0.499	0.158	0.624	0.82	0.422572	0.422572	1.37786	1.968	0.290841	2.13044
YDL002C	612	0.397059	0.235294	0.143791	0.223856	107	0.429907	0.205607	0.121495	0.242991	258	0.306202	0.189922	0.135659	0.368217	6	17	14	14	2	26	7	8	1	7	23	24	5	2	8	15	6	1	8	9	-127.32	-13.6	-54.9	0.19	0.401	0.103	0.538	0.786	0.379085	0.379085	0.916123	1.86223	2.55234	1.16831
YDR172W	2058	0.345967	0.219145	0.193878	0.241011	64	0.328125	0.140625	0.265625	0.265625	167	0.419162	0.0958084	0.131737	0.353293	43	18	45	30	5	57	53	60	13	32	35	66	19	16	30	35	39	4	35	50	-538.44	-5.3	-21.46	0.01	0.63	0.315	0.749	0.878	0.413022	0.413022	1.10774	2.65611	1.7255	1.97154
YDR099W	822	0.3309	0.181265	0.217762	0.270073	947	0.317846	0.144667	0.190074	0.347413	168	0.380952	0.14881	0.166667	0.303571	23	12	7	14	1	31	28	8	5	14	24	17	5	5	7	31	16	2	12	11	-198.9	-180.62	-25.5	0.233	0.658	0.385	0.778	0.873	0.399027	0.399027	0	0.847891	0.343588	1.80243
YDR211W	2139	0.339878	0.212716	0.158018	0.289388	66	0.5	0.166667	0.106061	0.227273	108	0.398148	0.175926	0.157407	0.268519	32	30	40	69	14	53	23	31	13	62	60	45	16	24	18	60	43	10	26	43	-543.8	-8.5	-15.3	1	0.5	0.198	0.673	0.862	0.370734	0.370734	1.03749	2.20694	0.958703	2.15829
YDL126C	2508	0.304226	0.242823	0.175439	0.277512	77	0.363636	0.12987	0.220779	0.285714	120	0.341667	0.075	0.125	0.458333	81	51	42	69	4	73	20	59	11	51	69	49	23	28	41	40	39	3	18	64	-745.2	-6.7	-4.9	1	0.602	0.307	0.743	0.862	0.418262	0.418262	0	1.43984	2.67521	1.98251
YDR173C	1068	0.337079	0.233146	0.152622	0.277154	40	0.275	0.2	0.15	0.375	61	0.393443	0.196721	0.0819672	0.327869	15	16	16	43	2	28	9	21	5	19	41	28	9	14	11	32	16	2	14	14	-257.71	-4.4	-7.5	0.397	0.36	0.111	0.571	0.796	0.385768	0.385768	1.71484	2.02168	2.02118	0.966285
YDL006W	846	0.327423	0.238771	0.144208	0.289598	340	0.338235	0.141176	0.158824	0.361765	23	0.304348	0.26087	0.26087	0.173913	19	16	15	26	5	18	7	16	7	16	25	13	7	11	5	19	19	4	7	26	-218.5	-64.65	-0.1	0.037	0.385	0.119	0.606	0.822	0.382979	0.382979	1.28781	1.15192	1.89831	4.22724
YDR103W	2754	0.330792	0.176834	0.194989	0.297386	562	0.36121	0.183274	0.151246	0.30427	45	0.466667	0.111111	0.177778	0.244444	36	41	72	63	16	56	28	33	20	68	93	50	10	41	51	112	58	6	20	43	-650.82	-122.6	-1.7	0.113	0.43	0.135	0.588	0.847	0.371823	0.371823	0.905876	3.04795	2.44802	2.5594
YDL233W	1377	0.307916	0.204793	0.216412	0.270879	20	0.45	0.15	0.15	0.25	204	0.372549	0.215686	0.151961	0.259804	25	18	33	19	2	20	28	22	6	26	29	24	17	27	42	38	33	3	15	31	-352.91	-1.5	-42.5	0.16	0.436	0.119	0.605	0.823	0.421206	0.421206	2.18496	2.00513	2.72834	1.81402
YDR190C	1392	0.328305	0.239224	0.166667	0.265805	62	0.322581	0.225806	0.0967742	0.354839	131	0.419847	0.0992366	0.167939	0.312977	36	24	16	22	3	43	12	36	6	34	48	34	8	7	19	25	33	0	12	45	-366.83	-6.9	-9.7	0.044	0.521	0.19	0.653	0.846	0.405891	0.405891	0.482883	1.94521	1.066	2.01411
YCR091W	2163	0.347203	0.188165	0.211281	0.253352	50	0.3	0.24	0.2	0.26	908	0.321586	0.148678	0.193833	0.335903	33	38	52	40	15	45	22	31	21	43	63	58	16	35	42	80	42	4	18	22	-515.74	-8	-174.52	0.123	0.424	0.129	0.597	0.822	0.399445	0.399445	0.409832	2.20694	1.36658	4.28279
YDR109C	2148	0.315642	0.234171	0.171322	0.278864	189	0.380952	0.195767	0.190476	0.232804	0	0	0	0	0	49	36	37	35	18	50	28	53	12	44	59	45	18	30	25	65	39	8	18	46	-605.16	-31.25	0	0.058	0	0.119	0.594	0.814	0.405493	0.405493	0	2.96825	1.29319	1.9557
YDR386W	1899	0.365456	0.206424	0.16693	0.26119	15	0.333333	0.2	0.266667	0.2	103	0.417476	0.116505	0.126214	0.339806	30	33	34	30	12	59	19	32	13	43	64	65	12	22	20	51	38	5	22	28	-467.31	0	-13.5	0.314	0.41	0.118	0.56	0.811	0.373354	0.373354	1.16949	2.36366	2.50114	2.96567
YDR354W	1143	0.285214	0.217848	0.206474	0.290464	118	0.364407	0.110169	0.194915	0.330508	60	0.35	0.133333	0.116667	0.4	25	6	14	19	5	22	7	29	17	22	49	28	6	13	19	38	21	4	11	25	-327.5	-9.41	-3.6	0.161	0.478	0.142	0.614	0.809	0.424322	0.424322	0	0.942473	1.4197	2.44661
YDL155W	1284	0.327103	0.215732	0.199377	0.257788	140	0.371429	0.157143	0.121429	0.35	145	0.386207	0.110345	0.206897	0.296552	31	26	23	28	5	39	15	10	16	28	44	19	7	10	18	38	17	8	22	23	-335.1	-18.2	-16.01	0.169	0.437	0.13	0.609	0.859	0.415109	0.415109	4.71123	1.56934	2.32514	1.41465
YDR240C	1479	0.346856	0.188641	0.179851	0.284652	33	0.454545	0.0909091	0.151515	0.30303	17	0.294118	0.294118	0.176471	0.235294	18	27	33	19	8	27	32	26	13	39	38	37	11	23	22	48	23	3	22	23	-372.81	-4.7	-1.2	0.035	0.439	0.121	0.593	0.854	0.368492	0.368492	1.85241	3.63131	1.96941	2.42031
YDR196C	726	0.355372	0.230028	0.151515	0.263085	42	0.428571	0.166667	0.142857	0.261905	1	0	1	0	0	13	14	11	12	4	16	11	13	3	14	30	18	8	6	9	18	9	1	11	20	-176.74	-2.5	0	0.013	0	0.121	0.579	0.808	0.381543	0.381543	0.895717	2.39903	1.0197	1.86768
YDL088C	1587	0.356648	0.169502	0.2092	0.26465	106	0.264151	0.122642	0.188679	0.424528	148	0.331081	0.0945946	0.148649	0.425676	21	21	79	27	3	20	33	30	13	32	30	27	8	23	28	63	36	5	11	18	-361.41	-13.06	-13.3	0.232	0.454	0.139	0.657	0.86	0.378702	0.378702	0.653678	2.46996	2.85121	2.79051
YDL237W	1173	0.300085	0.211424	0.176471	0.31202	32	0.375	0.21875	0.15625	0.25	236	0.309322	0.220339	0.148305	0.322034	21	13	20	32	6	21	8	20	10	24	52	27	7	19	15	36	16	7	18	18	-320.24	-0.6	-54.7	0.011	0.444	0.151	0.628	0.826	0.387894	0.387894	0	2.43329	0.876328	1.65645
YDL195W	3822	0.308216	0.187598	0.234171	0.270016	119	0.277311	0.168067	0.243697	0.310924	140	0.3	0.114286	0.15	0.435714	107	27	100	59	7	75	57	53	22	60	110	82	20	43	111	142	93	19	25	61	-992.19	-16.59	-12.7	0.136	0.532	0.204	0.672	0.86	0.421769	0.421769	1.66901	2.07303	2.72834	3.41564
YDL178W	1593	0.319523	0.221594	0.165097	0.293785	33	0.424242	0.151515	0.212121	0.212121	23	0.478261	0.130435	0.0869565	0.304348	26	20	32	29	3	39	15	42	11	27	55	39	13	20	20	46	17	3	27	46	-454.9	-1.9	-2.2	0.339	0.494	0.193	0.668	0.837	0.386692	0.386692	0.11098	2.09536	1.36658	3.66133
YDR334W	4545	0.364356	0.215622	0.165237	0.254785	207	0.352657	0.164251	0.149758	0.333333	33	0.181818	0.212121	0.333333	0.272727	78	85	82	120	14	132	72	60	41	66	158	137	24	63	44	115	83	10	47	83	-1176.99	-37	-4	0.414	0.442	0.145	0.599	0.829	0.380858	0.380858	1.1387	2.31992	2.72834	3.20676
YDL052C	912	0.281798	0.224781	0.198465	0.294956	46	0.326087	0.217391	0.173913	0.282609	67	0.41791	0.104478	0.179104	0.298507	18	11	14	10	5	13	9	20	7	21	30	29	10	13	15	19	18	3	11	27	-254.79	-3.4	-7.2	0.02	0.552	0.213	0.668	0.852	0.423246	0.423246	1.63881	2.14357	0.192601	1.2905
YDR310C	3189	0.357792	0.1963	0.211352	0.234556	285	0.322807	0.161404	0.150877	0.364912	191	0.413613	0.13089	0.193717	0.26178	60	56	99	71	3	79	34	42	19	61	84	79	23	28	48	125	84	6	15	46	-790.18	-52.8	-27.91	0.016	0.439	0.134	0.595	0.82	0.407651	0.407651	1.82727	1.65293	2.67521	2.55687
YDR161W	1164	0.344502	0.232818	0.160653	0.262027	47	0.425532	0.191489	0.148936	0.234043	134	0.350746	0.201493	0.171642	0.276119	28	6	23	20	4	48	22	29	1	29	46	25	10	12	13	23	14	3	12	19	-319.61	-7.7	-32.9	0.015	0.428	0.122	0.585	0.835	0.393471	0.393471	0.140773	2.09661	2.0088	1.17538
YDL137W	546	0.294872	0.230769	0.188645	0.285714	520	0.292308	0.211538	0.184615	0.311538	143	0.300699	0.195804	0.104895	0.398601	9	12	13	7	1	14	6	15	2	12	19	9	6	7	3	12	11	5	6	12	-157.66	-128.39	-23.7	1	0.7	0.387	0.81	0.905	0.419414	0.419414	0	1.6149	0.472127	2.5594
YDL241W	372	0.314516	0.209677	0.182796	0.293011	442	0.319005	0.142534	0.183258	0.355204	755	0.337748	0.180132	0.182781	0.299338	9	1	8	2	4	7	3	11	3	6	8	8	2	9	5	8	16	0	8	5	-77.75	-91.47	-179.39	0.263	0.38	0.096	0.591	0.829	0.392473	0.392473	0	1.23706	1.89831	1.38907
YDR141C	5097	0.325682	0.189327	0.172062	0.312929	43	0.418605	0.232558	0.186047	0.162791	181	0.298343	0.154696	0.198895	0.348066	58	71	94	94	19	125	45	64	26	130	262	115	27	79	55	164	91	24	61	94	-1246.93	-5.8	-28	0.454	0.423	0.127	0.578	0.825	0.361389	0.361389	1.6675	2.54366	2.62402	2.9185
YDL147W	1338	0.373692	0.201794	0.156951	0.267564	51	0.294118	0.235294	0.176471	0.294118	140	0.328571	0.185714	0.128571	0.357143	20	15	24	25	2	45	24	10	11	35	61	46	8	8	9	33	19	5	18	27	-304.31	-6.9	-26.4	0.33	0.47	0.172	0.619	0.848	0.358744	0.358744	0	2.12824	1.17819	1.06991
YDL035C	2886	0.353084	0.182606	0.182606	0.281705	284	0.31338	0.193662	0.183099	0.309859	127	0.338583	0.19685	0.125984	0.338583	45	36	125	58	11	49	26	41	17	72	86	68	18	55	42	80	45	21	37	29	-712.14	-54.84	-17.4	0.011	0.395	0.122	0.621	0.832	0.365211	0.365211	2.39141	1.90985	2.67521	3.40426
YCR094W	1176	0.344388	0.192177	0.17602	0.287415	56	0.392857	0.196429	0.125	0.285714	265	0.388679	0.177358	0.135849	0.298113	17	14	22	24	6	22	15	19	8	33	33	33	7	22	24	25	28	6	18	15	-298.96	-8.5	-52.3	0.414	0.421	0.13	0.627	0.863	0.368197	0.368197	0.791734	1.4379	2.50114	2.65574
YDL100C	1065	0.320188	0.204695	0.192488	0.282629	45	0.466667	0.177778	0.155556	0.2	131	0.381679	0.160305	0.152672	0.305344	18	9	23	25	7	25	17	27	7	22	39	24	13	17	11	23	23	2	6	16	-273.62	-0.6	-19.87	0.097	0.628	0.322	0.767	0.894	0.397183	0.397183	0	2.46928	0.959266	2.08983
YDR320C-A	219	0.360731	0.200913	0.210046	0.228311	31	0.516129	0.258065	0.0645161	0.16129	103	0.349515	0.0970874	0.194175	0.359223	4	3	13	1	1	6	4	2	2	7	7	4	2	1	3	4	2	0	1	5	-49.3	-1.8	-11.6	0.158	0.414	0.092	0.505	0.807	0.410959	0.410959	0	0.89479	1.99693	0.715043
YDR301W	4074	0.337261	0.196858	0.177221	0.28866	75	0.253333	0.133333	0.28	0.333333	92	0.391304	0.130435	0.195652	0.282609	52	58	89	90	12	83	47	75	25	111	134	90	32	63	54	108	89	7	48	90	-1028.1	-7.7	-14	0.037	0.46	0.153	0.623	0.836	0.37408	0.37408	2.27863	2.47408	2.62402	2.75607
YDL207W	1617	0.3624	0.209647	0.184292	0.243661	31	0.290323	0.290323	0.16129	0.258065	41	0.390244	0.0731707	0.170732	0.365854	38	30	34	18	5	56	33	14	10	35	57	53	10	21	25	34	27	8	6	24	-379.51	-3	-1.2	0.126	0.388	0.113	0.553	0.798	0.393939	0.393939	0.641753	2.20238	2.67521	2.48069
YDR034C	2373	0.35019	0.185419	0.175727	0.288664	146	0.246575	0.184932	0.212329	0.356164	66	0.272727	0.19697	0.106061	0.424242	31	29	73	51	14	45	28	34	16	44	84	63	15	33	31	84	44	7	26	38	-571.55	-20.7	-11.5	0.036	0.417	0.13	0.611	0.823	0.361146	0.361146	0.492574	3.43026	2.13561	1.6363
YDR144C	1791	0.295366	0.196538	0.21273	0.295366	139	0.345324	0.215827	0.151079	0.28777	87	0.344828	0.137931	0.183908	0.333333	34	7	32	39	5	23	17	41	8	35	46	28	12	29	18	88	67	4	27	36	-462.83	-25.56	-16	0.161	0.452	0.145	0.612	0.845	0.409269	0.409269	1.29668	2.46629	2.55234	2.39419
YDR238C	2922	0.321013	0.203285	0.184805	0.290897	41	0.439024	0.146341	0.195122	0.219512	254	0.38189	0.153543	0.125984	0.338583	76	37	53	63	10	73	34	33	20	76	112	74	20	33	33	65	56	5	23	77	-755.76	-1.9	-42.71	0.087	0.535	0.218	0.673	0.83	0.38809	0.38809	0.605448	2.90818	2.55234	2.85086
YDL030W	1593	0.354049	0.214689	0.163214	0.268048	80	0.2875	0.25	0.175	0.2875	40	0.275	0.2	0.1	0.425	20	36	26	31	7	61	25	18	12	27	58	49	11	27	20	38	17	4	26	17	-407.47	-20	-4	0.124	0.435	0.134	0.588	0.83	0.377903	0.377903	0.261232	1.90933	2.55234	3.42921
YDL104C	1224	0.329248	0.223039	0.168301	0.279412	9	0.111111	0	0.111111	0.777778	32	0.8125	0.03125	0.0625	0.09375	21	25	19	26	8	21	13	30	10	34	46	23	10	19	18	32	21	6	5	20	-303.2	0	0	0.135	0.402	0.114	0.575	0.811	0.39134	0.39134	0	1.59973	2.72834	1.05484
YDR198C	1440	0.339583	0.190278	0.172222	0.297917	37	0.513514	0.108108	0.108108	0.27027	92	0.293478	0.195652	0.228261	0.282609	12	17	31	30	8	38	9	18	13	47	53	32	4	23	18	44	20	10	28	24	-343.42	0	-15.7	0.126	0.413	0.125	0.588	0.846	0.3625	0.3625	0.78561	2.36351	2.01274	3.50076
YDR119W-A	201	0.263682	0.273632	0.169154	0.293532	34	0.382353	0.0882353	0.117647	0.411765	214	0.35514	0.14486	0.140187	0.359813	7	7	0	0	1	3	2	6	0	5	4	3	1	5	3	7	2	3	2	5	-53	-1.7	-33.61	0.513	0.581	0	0	0	0.442786	0.442786	0	0.98136	0.638587	0.868869
YDR007W	675	0.291852	0.25037	0.17037	0.287407	193	0.305699	0.26943	0.150259	0.274611	301	0.315615	0.192691	0.182724	0.30897	14	7	13	15	4	12	7	21	3	14	23	15	2	8	11	20	7	3	4	21	-188.62	-57.7	-60.9	0.145	0.425	0.121	0.582	0.816	0.420741	0.420741	0.171907	1.60009	0.950995	2.41273
YDL043C	801	0.367041	0.210986	0.1598	0.262172	45	0.422222	0.111111	0.222222	0.244444	251	0.318725	0.131474	0.183267	0.366534	10	9	21	14	4	21	15	20	5	16	20	28	4	10	9	23	8	2	8	19	-186.53	-3.77	-41.8	0.513	0.454	0.153	0.626	0.842	0.370787	0.370787	0.315922	2.857	1.89831	2.3567
YDL131W	1323	0.313681	0.213152	0.210128	0.263039	80	0.3125	0.1375	0.2125	0.3375	70	0.328571	0.142857	0.142857	0.385714	35	20	27	37	8	24	8	27	12	38	32	33	6	17	15	27	26	1	12	35	-368.39	-10.2	-5.7	1	0.642	0.329	0.776	0.89	0.42328	0.42328	2.30415	1.18605	0.316496	2.14575
YDR014W-A	489	0.386503	0.212679	0.206544	0.194274	44	0.477273	0.227273	0.181818	0.113636	21	0.333333	0.333333	0.0952381	0.238095	6	11	13	6	2	9	10	10	1	5	15	21	2	2	11	15	7	0	6	10	-116.8	-6.4	-3.1	0.182	0.475	0	0	0	0.419223	0.419223	0	0.739066	2.13561	2.34634
YDL086W	822	0.257908	0.242092	0.226277	0.273723	20	0.5	0.25	0.1	0.15	71	0.507042	0.140845	0.15493	0.197183	14	16	9	19	7	15	13	23	8	17	27	13	4	19	12	12	18	0	11	16	-247.9	0	-2.51	0.229	0.543	0.179	0.649	0.859	0.46837	0.46837	0.457897	0.708075	1.15451	2.81214
YDR280W	918	0.320261	0.235294	0.168845	0.275599	134	0.328358	0.134328	0.171642	0.365672	29	0.62069	0.103448	0.103448	0.172414	19	15	12	19	10	29	10	20	7	29	23	18	8	14	10	21	14	1	4	22	-242.3	-15.4	0	0.681	0.459	0.136	0.588	0.829	0.404139	0.404139	1.24761	3.73708	1.7816	2.13196
YCR077C	2391	0.30573	0.21079	0.223756	0.259724	42	0.428571	0.261905	0.166667	0.142857	128	0.210938	0.09375	0.132812	0.5625	50	37	47	40	0	44	60	51	11	55	76	47	25	30	54	76	37	4	21	31	-658.2	-5.8	-9.6	0.074	0.527	0.181	0.634	0.858	0.434546	0.434546	0.817843	1.79277	2.01274	2.57797
YDR400W	1023	0.308895	0.208211	0.188661	0.294233	66	0.30303	0.287879	0.181818	0.227273	120	0.25	0.166667	0.175	0.408333	26	10	21	24	7	18	6	24	8	30	29	21	8	18	22	18	17	5	14	14	-274.2	-16.2	-20.12	0.973	0.44	0.138	0.621	0.827	0.396872	0.396872	0	1.42586	0.998196	1.85492
YDR346C	1446	0.333333	0.228907	0.165284	0.272476	198	0.348485	0.176768	0.121212	0.353535	269	0.334572	0.137546	0.152416	0.375465	27	10	27	34	3	64	11	29	13	37	19	33	9	23	18	41	28	8	16	31	-391.39	-38.4	-40.4	0.054	0.573	0.254	0.714	0.866	0.394191	0.394191	1.86945	1.34207	0.822574	2.19273
YDR137W	1992	0.35994	0.193775	0.170181	0.276104	103	0.320388	0.213592	0.165049	0.300971	122	0.327869	0.180328	0.139344	0.352459	19	25	40	39	6	55	24	32	12	49	60	56	14	32	26	68	42	4	20	40	-480.03	-23.5	-21.4	0.423	0.394	0.112	0.539	0.81	0.363956	0.363956	1.98211	3.14707	2.85121	2.28651
YDR001C	2256	0.319592	0.213209	0.194149	0.27305	250	0.404	0.176	0.16	0.26	71	0.352113	0.0985915	0.169014	0.380282	51	44	37	43	6	50	26	51	16	37	65	50	17	36	39	46	48	12	42	35	-602.89	-45.75	-13.8	0.076	0.481	0.168	0.636	0.835	0.407358	0.407358	0	1.09599	2.44802	3.6044
YCR089W	4830	0.285093	0.151139	0.266667	0.297101	288	0.326389	0.170139	0.170139	0.333333	27	0.259259	0.111111	0.148148	0.481481	90	12	50	32	25	57	56	47	13	80	100	42	15	42	77	425	291	12	40	103	-1090.58	-59.14	-5.4	0.24	0.48	0.132	0.556	0.831	0.417805	0.417805	0.564606	1.53898	2.1966	2.28651
YDL084W	1341	0.313945	0.204325	0.184937	0.296793	164	0.268293	0.189024	0.146341	0.396341	96	0.520833	0.15625	0.0625	0.260417	35	25	20	30	6	41	20	25	11	31	39	31	6	21	15	23	24	0	13	30	-353.61	-26.8	-7.7	0.015	0.63	0.374	0.819	0.876	0.389262	0.389262	0	1.69629	2.67521	2.81035
YDL232W	111	0.252252	0.171171	0.243243	0.333333	22	0.454545	0.227273	0.272727	0.0454545	292	0.349315	0.113014	0.181507	0.356164	2	0	2	2	0	1	1	1	1	5	3	1	4	1	1	4	3	0	1	3	-21.9	0	-39	1	0.75	0.462	0.87	0.973	0.414414	0.414414	0	0.560731	0.144915	1.28261
YDR091C	1827	0.310892	0.193213	0.180624	0.315271	66	0.333333	0.151515	0.272727	0.242424	340	0.291176	0.144118	0.176471	0.388235	35	33	26	37	14	35	28	36	9	55	58	51	10	29	34	37	24	1	16	40	-467.72	-7.9	-61.74	0.04	0.64	0.369	0.789	0.862	0.373837	0.373837	0.117596	3.15841	1.7255	3.12732
YCR076C	753	0.285525	0.269588	0.211155	0.233732	9	0.555556	0.111111	0.111111	0.222222	95	0.305263	0.221053	0.0526316	0.421053	11	10	8	15	2	16	9	32	3	9	17	12	7	10	25	24	15	3	7	15	-247.3	0	-11.5	0.099	0.375	0.084	0.527	0.746	0.480744	0.480744	0	1.35178	0	1.36796
YDR379W	3030	0.366337	0.190759	0.192739	0.250165	114	0.350877	0.157895	0.140351	0.350877	49	0.530612	0.142857	0.0612245	0.265306	40	54	76	73	21	63	36	30	28	56	96	86	13	26	48	135	60	3	19	46	-722.4	-13.21	-1.3	0.064	0.39	0.116	0.57	0.83	0.383498	0.383498	1.17702	1.33154	1.34232	2.15829
YDL182W	1287	0.306138	0.218337	0.222999	0.252525	28	0.25	0.25	0.178571	0.321429	38	0.263158	0.0526316	0.263158	0.421053	42	19	25	34	8	22	8	25	11	37	31	36	6	16	15	24	22	1	12	34	-368.41	-3.3	0	0.33	0.639	0.321	0.767	0.877	0.441336	0.441336	2.91964	1.22048	0.945449	2.14575
YDR143C	1833	0.331151	0.193126	0.240044	0.235679	158	0.272152	0.126582	0.177215	0.424051	2	0.5	0	0.5	0	40	35	80	35	6	36	31	42	13	20	32	14	3	17	45	80	45	2	8	26	-472.92	-19.99	0	0.259	0	0.154	0.648	0.847	0.43317	0.43317	0.63602	1.36709	2.85121	2.37135
YDL208W	471	0.360934	0.218684	0.197452	0.22293	47	0.425532	0.276596	0.12766	0.170213	115	0.417391	0.113043	0.130435	0.33913	13	4	7	7	1	13	2	9	3	7	9	29	2	4	9	11	4	0	3	19	-111.21	-4.3	-9.9	0.065	0.675	0.36	0.774	0.841	0.416136	0.416136	0	0.00748	0.106972	2.84438
YDL164C	2268	0.324515	0.215168	0.184744	0.275573	47	0.255319	0.191489	0.148936	0.404255	182	0.318681	0.120879	0.214286	0.346154	37	37	33	46	16	55	26	45	10	42	83	65	22	29	35	65	46	3	23	37	-601.34	-4.9	-28.04	0.047	0.484	0.16	0.607	0.811	0.399912	0.399912	0.102958	2.11741	2.13561	2.35385
YDR393W	1371	0.379285	0.200584	0.174325	0.245806	56	0.267857	0.267857	0.107143	0.357143	142	0.352113	0.105634	0.197183	0.34507	24	29	29	20	1	45	25	13	7	26	51	43	9	19	9	39	27	8	16	16	-324.96	-6.9	-13.7	0.111	0.453	0.146	0.596	0.819	0.374909	0.374909	1.84794	2.46933	2.55234	1.35921
YDR189W	2001	0.345827	0.183408	0.202899	0.267866	51	0.372549	0.117647	0.215686	0.294118	101	0.425743	0.148515	0.128713	0.29703	34	19	53	46	2	42	23	28	7	57	71	51	11	27	26	59	52	4	21	33	-492.21	-2.4	-15.3	1	0.518	0.188	0.666	0.852	0.386307	0.386307	0.818853	2.14261	1.9015	3.71639
YDL014W	984	0.243902	0.288618	0.185976	0.281504	147	0.367347	0.115646	0.197279	0.319728	238	0.331933	0.151261	0.130252	0.386555	25	35	5	12	3	20	6	62	7	18	16	18	8	10	16	24	6	1	8	27	-310.3	-17.76	-35.63	0.01	0.742	0.492	0.89	0.909	0.474593	0.474593	0	1.83653	1.6056	1.5582
YDR151C	978	0.356851	0.170757	0.210634	0.261759	173	0.283237	0.16185	0.242775	0.312139	218	0.270642	0.110092	0.169725	0.449541	12	11	33	15	9	18	9	11	5	17	32	30	3	8	25	32	30	3	16	6	-209.28	-31.56	-26.73	0.111	0.404	0.122	0.58	0.84	0.381391	0.381391	0.908867	1.63894	2.32514	0.628993
YDR264C	2295	0.298039	0.211329	0.188235	0.302397	118	0.364407	0.186441	0.161017	0.288136	260	0.338462	0.188462	0.126923	0.346154	44	24	46	46	12	40	21	51	21	49	87	40	14	49	31	50	49	15	22	53	-630.28	-17	-54.6	0.134	0.431	0.133	0.606	0.81	0.399564	0.399564	0.064745	2.26838	2.50114	1.86299
YDL139C	672	0.410714	0.22619	0.18006	0.183036	47	0.382979	0.212766	0.234043	0.170213	98	0.336735	0.163265	0.173469	0.326531	9	13	14	25	1	23	1	9	7	18	15	32	4	1	5	18	11	2	6	9	-151.91	-6.3	-19.9	0.074	0.419	0.14	0.581	0.784	0.40625	0.40625	2.33837	0.847872	0.017622	1.72278
YDL087C	786	0.321883	0.249364	0.215013	0.21374	22	0.363636	0.181818	0.318182	0.136364	73	0.424658	0.232877	0.0821918	0.260274	12	22	9	13	6	20	19	15	8	11	27	21	10	8	6	15	14	0	8	17	-220.09	-0.7	-6.5	0.31	0.382	0.091	0.52	0.787	0.464377	0.464377	0	0.91325	0.592861	3.17751
YDR415C	1125	0.312889	0.213333	0.191111	0.282667	40	0.475	0.15	0.175	0.2	52	0.288462	0.153846	0.173077	0.384615	21	14	18	22	2	27	9	21	13	28	28	22	9	20	17	29	29	5	17	23	-295.02	-3.5	-5.3	0.054	0.456	0.143	0.6	0.823	0.404444	0.404444	0	2.74113	2.85121	5.09195
YDL188C	1134	0.311287	0.22575	0.189594	0.273369	183	0.251366	0.147541	0.240437	0.360656	36	0.277778	0.0277778	0.25	0.444444	13	17	22	38	9	24	17	25	13	19	29	15	12	17	21	23	19	5	15	24	-309.75	-30.71	0	0.216	0.472	0.16	0.634	0.854	0.415344	0.415344	0	2.14698	2.55234	1.33445
YDL190C	2886	0.322245	0.185031	0.190229	0.302495	205	0.331707	0.17561	0.170732	0.321951	70	0.4	0.157143	0.142857	0.3	59	42	57	61	10	71	34	35	18	65	108	69	18	67	44	72	45	1	35	50	-704.18	-38.66	-10.9	1	0.469	0.177	0.652	0.843	0.37526	0.37526	1.05574	2.46943	2.55234	2.41103
YDR055W	1335	0.277154	0.177528	0.236704	0.308614	68	0.485294	0.147059	0.191176	0.176471	158	0.436709	0.113924	0.120253	0.329114	36	1	36	17	4	8	14	30	3	33	47	33	4	18	5	87	40	1	3	24	-331.91	-3.2	-21.6	0.376	0.613	0.267	0.71	0.869	0.414232	0.414232	1.11766	1.393	1.29319	2.31564
YDL161W	1365	0.38315	0.215385	0.194872	0.206593	17	0.470588	0.235294	0.235294	0.0588235	171	0.298246	0.175439	0.187135	0.339181	22	29	30	28	2	31	69	26	5	19	38	24	10	14	15	34	24	2	17	15	-311.28	0	-31.67	0.039	0.475	0.14	0.584	0.864	0.410256	0.410256	0	2.826	1.53094	2.18889
YDR332W	2070	0.357488	0.194686	0.169565	0.278261	36	0.416667	0.25	0.111111	0.222222	47	0.382979	0.12766	0.170213	0.319149	41	35	32	48	10	35	28	26	17	58	66	62	17	27	15	62	41	6	23	40	-498.87	-2.6	-2.6	0.23	0.396	0.118	0.579	0.797	0.364251	0.364251	3.67025	2.47762	2.55234	1.607
YDR129C	2040	0.306863	0.225	0.17598	0.292157	21	0.52381	0.142857	0.238095	0.0952381	140	0.3	0.128571	0.192857	0.378571	47	33	36	46	4	46	26	39	12	44	78	41	7	23	25	36	38	9	11	41	-552.75	-0.9	-15	0.086	0.545	0.234	0.693	0.857	0.40098	0.40098	0	3.27911	2.1966	1.69185
YDL138W	2292	0.291449	0.210297	0.215969	0.282286	286	0.325175	0.153846	0.216783	0.304196	111	0.333333	0.117117	0.198198	0.351351	57	24	58	31	9	30	24	55	13	71	59	26	14	35	35	81	44	8	33	56	-632.32	-45	-7.2	1	0.452	0.119	0.589	0.812	0.426265	0.426265	0	1.81405	1.96941	2.85037
YDR294C	1770	0.30339	0.219209	0.19774	0.279661	61	0.278689	0.180328	0.229508	0.311475	34	0.470588	0.0588235	0.147059	0.323529	37	21	26	29	9	29	15	47	19	37	59	40	18	24	29	43	31	7	27	42	-500.53	-16.9	0	0.024	0.47	0.161	0.642	0.841	0.416949	0.416949	1.03958	0.638025	1.96941	2.36181
YDR207C	2511	0.329749	0.187176	0.257268	0.225806	199	0.326633	0.236181	0.291457	0.145729	91	0.483516	0.10989	0.0989011	0.307692	58	46	88	48	9	31	33	38	21	29	47	62	10	20	60	123	68	3	17	25	-637.2	-48	-3.08	0.009	0.47	0.145	0.627	0.818	0.444444	0.444444	0	2.04733	2.02118	1.78867
YDL231C	3378	0.30521	0.203375	0.193014	0.298401	121	0.31405	0.190083	0.181818	0.31405	70	0.4	0.1	0.0571429	0.442857	67	66	53	50	18	61	38	47	30	89	119	69	18	73	43	112	53	25	42	52	-918.91	-21.1	-4.55	0.07	0.455	0.141	0.609	0.838	0.396388	0.396388	1.87181	2.02168	2.01274	2.71088
YDR419W	1899	0.336493	0.212744	0.176409	0.274355	17	0.647059	0.117647	0.176471	0.0588235	309	0.349515	0.152104	0.161812	0.33657	32	24	27	44	17	39	23	33	12	42	62	67	10	28	20	59	32	8	19	34	-494.47	0	-55.51	0.104	0.375	0.111	0.568	0.813	0.389152	0.389152	2.81877	2.39903	2.19718	1.75456
YDR266C	1920	0.350521	0.177604	0.207813	0.264062	210	0.314286	0.161905	0.204762	0.319048	111	0.468468	0.108108	0.108108	0.315315	26	33	49	31	19	40	27	29	22	24	56	60	7	30	32	66	42	2	22	22	-464.93	-33.68	-9.6	0.042	0.478	0.171	0.653	0.831	0.385417	0.385417	0.65929	2.50231	1.89831	2.99806
YDR352W	954	0.287212	0.212788	0.202306	0.297694	180	0.377778	0.144444	0.172222	0.305556	195	0.276923	0.153846	0.241026	0.328205	20	13	14	11	6	19	14	23	3	23	42	8	3	17	14	33	22	3	17	12	-268.96	-27.5	-32.6	0.031	0.405	0.104	0.566	0.847	0.415094	0.415094	1.63114	1.19498	1.0197	2.42086
YDR021W	1200	0.37	0.198333	0.154167	0.2775	98	0.469388	0.112245	0.183673	0.234694	55	0.418182	0.163636	0.2	0.218182	21	19	17	29	5	20	24	22	4	34	36	39	13	17	8	27	22	3	9	30	-279.44	-8.22	-3.17	0.084	0.47	0.166	0.646	0.842	0.3525	0.3525	0	1.68908	2.02118	1.36684
YDL098C	585	0.362393	0.213675	0.160684	0.263248	16	0.5	0.1875	0.125	0.1875	112	0.455357	0.142857	0.142857	0.258929	9	11	10	16	3	15	6	6	5	10	18	23	4	11	4	16	12	1	7	7	-130.82	0	-7.9	0.058	0.37	0.121	0.589	0.843	0.374359	0.374359	0	2.39853	2.02061	1.37972
YDL005C	1296	0.401235	0.178241	0.205247	0.215278	48	0.333333	0.1875	0.229167	0.25	201	0.313433	0.154229	0.169154	0.363184	18	8	90	32	1	34	26	24	2	13	31	27	9	13	9	42	30	1	6	15	-263.7	-8.81	-33.97	0.008	0.485	0.168	0.651	0.856	0.383488	0.383488	0.00019	1.94298	2.67521	1.93746
YDR422C	2448	0.331699	0.194444	0.205882	0.267974	60	0.233333	0.266667	0.183333	0.316667	293	0.262799	0.146758	0.197952	0.392491	45	42	61	58	4	46	31	30	34	40	66	46	18	24	44	111	52	3	23	37	-612.51	-10.09	-55.9	0.058	0.413	0.129	0.598	0.843	0.400327	0.400327	0.472453	1.39723	1.90842	2.8633
YDL051W	828	0.355072	0.221014	0.183575	0.240338	39	0.358974	0.230769	0.153846	0.25641	222	0.405405	0.0990991	0.13964	0.355856	15	20	19	15	2	33	12	8	4	11	19	31	3	18	12	22	10	1	5	15	-214	-7.3	-30.7	0.126	0.557	0.25	0.677	0.824	0.404589	0.404589	0	1.21729	1.4197	1.30536
YDR084C	600	0.266667	0.193333	0.201667	0.338333	68	0.294118	0.191176	0.176471	0.338235	230	0.33913	0.13913	0.16087	0.36087	10	8	13	9	4	3	9	9	2	13	23	8	4	18	10	15	11	8	9	13	-145.76	-8.4	-43.19	1	0.428	0.119	0.625	0.826	0.395	0.395	0	3.00831	2.85121	2.33911
YDR090C	933	0.27224	0.220793	0.178992	0.327974	114	0.315789	0.131579	0.192982	0.359649	330	0.348485	0.136364	0.20303	0.312121	24	11	10	18	8	11	9	20	4	33	27	14	10	20	14	25	10	8	10	24	-246.46	-15.27	-53.19	0.126	0.486	0.155	0.645	0.833	0.399786	0.399786	0	1.40088	2.50114	2.05567
YDL056W	2502	0.365308	0.183853	0.196643	0.254197	108	0.398148	0.138889	0.231481	0.231481	55	0.509091	0.109091	0.109091	0.272727	43	40	62	39	1	49	59	32	22	58	66	63	20	25	43	86	60	3	21	41	-567.39	-13.5	-3.1	0.072	0.437	0.132	0.591	0.822	0.380496	0.380496	0.816728	2.33441	2.67521	3.75421
YDR252W	450	0.377778	0.206667	0.188889	0.226667	7	0.571429	0	0.285714	0.142857	896	0.261161	0.157366	0.19308	0.388393	10	3	17	5	2	10	11	9	6	4	18	15	4	3	5	7	8	0	3	9	-101.6	0	-185.2	0.226	0.393	0.121	0.623	0.879	0.395556	0.395556	0.039501	0.873159	1.84654	0.478069
YDR077W	1017	0.285152	0.133727	0.334317	0.246804	46	0.456522	0.130435	0.195652	0.217391	322	0.251553	0.152174	0.192547	0.403727	24	0	14	8	6	22	2	16	1	9	15	8	2	5	33	42	99	0	10	22	-187.49	-0.2	-63.67	0.481	0.813	0.52	0.848	0.903	0.468043	0.468043	0.139835	1.9063	0	2.37865
YDR306C	1437	0.331246	0.196242	0.172582	0.29993	46	0.391304	0.108696	0.282609	0.217391	70	0.271429	0.157143	0.1	0.471429	18	15	27	22	13	28	13	21	10	31	58	45	9	20	21	49	30	6	22	20	-353.37	-0.8	-8.3	0.01	0.419	0.124	0.589	0.812	0.368824	0.368824	0.947256	2.06639	2.1966	2.03926
YDR033W	963	0.266874	0.19107	0.206646	0.33541	336	0.33631	0.0654762	0.178571	0.419643	478	0.282427	0.115063	0.158996	0.443515	24	9	12	11	10	7	7	21	6	29	24	23	10	28	19	20	22	9	13	16	-257.2	-35.72	-76.64	0.033	0.764	0.508	0.86	0.895	0.397715	0.397715	0	2.71136	1.89773	3.52389
YDL179W	915	0.343169	0.169399	0.215301	0.272131	186	0.344086	0.209677	0.150538	0.295699	124	0.322581	0.0887097	0.209677	0.379032	11	19	26	11	3	13	13	8	9	24	31	16	7	12	18	32	22	4	8	17	-209.24	-34.7	-9.26	0.121	0.437	0.115	0.576	0.831	0.384699	0.384699	0	2.30137	2.85121	2.40918
YDR303C	2658	0.340105	0.168924	0.177577	0.313394	303	0.29703	0.145215	0.244224	0.313531	24	0.541667	0.166667	0.166667	0.125	29	34	85	41	12	53	45	24	16	74	110	64	17	49	35	85	49	5	25	33	-613.37	-49.5	0	0.034	0.461	0.154	0.625	0.851	0.346501	0.346501	1.40352	2.92426	2.67521	2.53659
YDR139C	307	0.345277	0.218241	0.153094	0.283388	44	0.409091	0.181818	0.181818	0.227273	170	0.376471	0.147059	0.152941	0.323529	1	2	1	4	0	8	5	6	3	6	12	8	2	1	2	3	5	0	1	7	-70.12	-9	-26	0.041	0.473	0.111	0.51	0.832	0.371336	0.371336	0	1.31985	1.34232	0.963544
YDR045C	333	0.297297	0.24024	0.15015	0.312312	145	0.406897	0.165517	0.158621	0.268966	179	0.385475	0.178771	0.122905	0.312849	3	5	6	8	8	7	4	9	1	5	7	6	3	5	6	7	7	2	6	5	-98.2	-23.84	-28.7	0.013	0.438	0.144	0.612	0.894	0.39039	0.39039	2.22837	1.38885	0.107615	1.03589
YDR130C	876	0.385845	0.205479	0.187215	0.221461	18	0.555556	0.0555556	0.111111	0.277778	291	0.285223	0.19244	0.175258	0.347079	6	19	25	14	2	21	15	12	5	21	29	32	8	9	16	28	18	0	1	10	-197.6	0	-62.5	0.294	0.378	0.088	0.498	0.799	0.392694	0.392694	0.300571	1.93841	2.32514	1.24691
YDL140C	5202	0.298539	0.205498	0.203191	0.292772	604	0.349338	0.110927	0.192053	0.347682	123	0.349593	0.0731707	0.130081	0.447154	98	83	71	102	21	117	66	115	35	97	143	93	44	58	124	163	115	13	58	117	-1401.03	-95.42	-11.45	0.042	0.514	0.209	0.656	0.843	0.408689	0.408689	1.8303	1.73328	2.44802	3.02989
YCR073C	3996	0.332082	0.217718	0.174925	0.275275	95	0.357895	0.242105	0.115789	0.284211	94	0.382979	0.191489	0.0957447	0.329787	71	64	85	78	14	85	50	68	22	83	151	101	49	62	43	93	68	19	50	75	-1060.68	-19.7	-11.9	0.049	0.447	0.129	0.602	0.836	0.392643	0.392643	2.11374	3.31614	1.90842	3.36911
YDR255C	1266	0.368088	0.183254	0.172986	0.275671	43	0.372093	0.302326	0.186047	0.139535	220	0.286364	0.122727	0.222727	0.368182	12	10	23	21	10	34	17	9	16	27	45	50	9	24	16	35	25	3	15	20	-293.22	-2	-31.21	0.182	0.418	0.137	0.607	0.839	0.35624	0.35624	2.13029	2.49147	2.1966	1.47578
YDL223C	3141	0.341929	0.200255	0.225724	0.232092	64	0.375	0.171875	0.265625	0.1875	116	0.310345	0.0775862	0.25	0.362069	67	33	84	83	0	61	44	75	47	30	23	83	17	18	56	141	103	3	37	41	-810.94	-6.8	-8.95	0.309	0.485	0.187	0.659	0.824	0.425979	0.425979	1.88982	2.46577	2.85121	2.52496
YDR121W	591	0.370558	0.255499	0.167513	0.20643	133	0.353383	0.157895	0.135338	0.353383	45	0.222222	0.177778	0.377778	0.222222	13	7	7	19	1	21	15	10	4	9	17	21	2	3	7	13	8	1	3	15	-150.31	-21.6	-5.5	0.182	0.425	0.125	0.558	0.816	0.423012	0.423012	0.209487	0.917221	0.18106	1.30691
YDR338C	2088	0.28592	0.209291	0.19636	0.308429	55	0.545455	0.127273	0.109091	0.218182	130	0.346154	0.123077	0.138462	0.392308	53	32	29	33	9	41	19	45	15	54	84	20	15	41	27	63	33	10	32	40	-555.87	-2.31	-18.1	0.513	0.424	0.118	0.582	0.828	0.405651	0.405651	2.13877	2.12824	2.32514	2.54055
YDR362C	2019	0.322437	0.228826	0.1684	0.280337	96	0.302083	0.166667	0.1875	0.34375	158	0.367089	0.164557	0.126582	0.341772	42	30	37	47	11	40	13	38	15	39	54	50	8	29	27	65	41	6	23	57	-549.2	-11	-27.2	0.006	0.395	0.11	0.572	0.818	0.397226	0.397226	2.12806	1.72991	2.32514	1.73423
YDR131C	1671	0.335129	0.171753	0.183722	0.309396	92	0.445652	0.195652	0.130435	0.228261	22	0.227273	0.318182	0.136364	0.318182	16	22	43	33	12	34	15	17	12	37	70	43	11	40	24	40	28	7	27	25	-370.28	-12.8	-3.9	0.031	0.403	0.132	0.614	0.82	0.355476	0.355476	0.829699	1.98181	2.13561	2.38118
YDR107C	2019	0.271917	0.203071	0.180783	0.34423	6	0.166667	0.333333	0.166667	0.333333	200	0.265	0.14	0.12	0.475	32	22	26	27	11	28	15	44	15	50	78	33	14	54	28	59	36	14	34	52	-539.08	0	-29.03	0.011	0.432	0.129	0.606	0.823	0.383853	0.383853	1.86659	3.0413	2.72834	3.50932
YDL019C	3852	0.34865	0.218847	0.185099	0.247404	243	0.345679	0.156379	0.168724	0.329218	154	0.207792	0.149351	0.155844	0.487013	75	59	73	90	6	103	51	62	33	61	122	123	15	37	59	103	78	23	37	73	-1028.21	-42	-20.7	0.376	0.444	0.148	0.602	0.809	0.403946	0.403946	0.382712	2.42144	2.0088	2.96615
YDR335W	3675	0.331429	0.198367	0.169252	0.300952	363	0.297521	0.187328	0.15427	0.360882	91	0.406593	0.208791	0.0879121	0.296703	54	53	71	88	23	83	44	38	18	94	158	84	34	59	45	87	57	24	45	65	-932.33	-73.26	-11.46	0.053	0.443	0.154	0.622	0.836	0.367619	0.367619	0.388407	2.37824	2.85121	2.91192
YDR297W	1050	0.280952	0.209524	0.213333	0.29619	154	0.253247	0.194805	0.162338	0.38961	141	0.255319	0.156028	0.198582	0.390071	30	11	16	12	1	22	12	17	18	20	34	25	14	31	15	10	20	6	17	18	-287.25	-31.8	-23.9	0.075	0.544	0.209	0.705	0.848	0.422857	0.422857	0.093411	1.77014	1.29319	3.44522
YDR412W	708	0.416667	0.237288	0.146893	0.199153	72	0.25	0.263889	0.138889	0.347222	149	0.268456	0.208054	0.154362	0.369128	11	19	16	19	0	27	14	7	3	10	18	36	2	9	3	10	14	1	6	10	-143.89	-16	-31.5	0.483	0.47	0.16	0.602	0.826	0.384181	0.384181	0	1.64676	0.803883	0.626208
YDL029W	1299	0.280216	0.231717	0.178599	0.309469	43	0.604651	0.0465116	0.139535	0.209302	259	0.420849	0.146718	0.0888031	0.343629	22	25	10	26	3	28	13	28	7	20	39	21	13	16	23	28	17	5	14	33	-360.8	0	-44.5	0.021	0.505	0.209	0.671	0.848	0.410316	0.410316	1.18937	1.19193	2.02118	1.39834
YDR110W	1701	0.357437	0.206937	0.168136	0.26749	58	0.293103	0.327586	0.0862069	0.293103	186	0.376344	0.182796	0.129032	0.311828	21	34	31	40	9	49	22	31	13	27	53	45	12	23	24	43	32	3	27	27	-420.56	-9.5	-42.4	0.006	0.399	0.129	0.595	0.821	0.375073	0.375073	0.499859	2.33128	2.55234	3.55832
YFR040W	3009	0.359588	0.189099	0.176138	0.275174	313	0.316294	0.166134	0.182109	0.335463	71	0.295775	0.0985915	0.0704225	0.535211	28	38	108	97	5	78	40	37	20	82	94	60	21	45	30	91	52	6	29	41	-698.08	-60.97	-11.52	0.022	0.441	0.157	0.639	0.847	0.365238	0.365238	1.45708	1.99455	2.67521	3.54205
YER038C	1395	0.34767	0.18853	0.15914	0.304659	57	0.438596	0.210526	0.122807	0.22807	1013	0.272458	0.17769	0.193485	0.356367	10	16	33	39	9	34	12	14	8	36	44	41	7	37	18	45	21	1	16	23	-339.68	-9.1	-257.02	0.042	0.414	0.156	0.629	0.836	0.34767	0.34767	0.779323	3.00831	1.84654	3.72767
YGR129W	648	0.416667	0.243827	0.145062	0.194444	21	0.333333	0.190476	0.142857	0.333333	332	0.379518	0.216867	0.138554	0.26506	12	15	11	18	0	20	14	10	2	7	13	31	3	4	4	20	10	1	8	12	-129.6	0	-66.4	0.103	0.436	0.128	0.569	0.819	0.388889	0.388889	0.412526	1.56846	1.9015	1.02076
YEL064C	1443	0.302841	0.199584	0.173943	0.323631	46	0.413043	0.130435	0.195652	0.26087	296	0.300676	0.185811	0.141892	0.371622	24	17	28	19	11	15	10	35	11	50	53	24	19	34	13	37	37	4	10	29	-369.6	-1.96	-64.33	0.018	0.442	0.12	0.592	0.836	0.373527	0.373527	0.429765	2.03732	2.1966	1.2557
YGL067W	1155	0.307359	0.194805	0.191342	0.306494	90	0.322222	0.244444	0.133333	0.3	36	0.388889	0.138889	0.0833333	0.388889	16	16	27	20	13	23	10	20	6	29	33	23	4	23	17	35	26	5	16	22	-279.06	-23.2	0	0.223	0.453	0.152	0.631	0.854	0.386147	0.386147	0	2.54366	2.62402	1.58972
YER173W	1980	0.34899	0.203535	0.179798	0.267677	19	0.157895	0.210526	0.157895	0.473684	58	0.362069	0.103448	0.224138	0.310345	19	35	53	44	11	48	24	28	13	47	65	49	16	27	28	69	28	7	21	27	-505.76	-1.3	-4.3	0.253	0.382	0.113	0.57	0.808	0.383333	0.383333	0.718761	1.44512	2.85121	2.07613
YHL034C	885	0.344633	0.251977	0.176271	0.227119	128	0.460938	0.164062	0.171875	0.203125	140	0.271429	0.135714	0.192857	0.4	17	25	14	21	1	33	10	33	7	19	8	20	6	20	11	12	17	0	3	17	-224.01	-12.7	-24.7	0.193	0.691	0.346	0.788	0.878	0.428249	0.428249	0	0.89479	1.6056	1.5578
YGR162W	2859	0.361315	0.218608	0.194474	0.225603	56	0.392857	0.142857	0.178571	0.285714	422	0.317536	0.14218	0.14455	0.395735	59	57	59	50	4	109	42	54	14	36	55	88	17	25	56	85	74	7	23	38	-759.83	-11.42	-70.85	0.008	0.598	0.254	0.692	0.854	0.413081	0.413081	0.657854	0.940911	2.0088	2.70015
YGR097W	3441	0.331299	0.183958	0.223191	0.261552	236	0.385593	0.144068	0.211864	0.258475	212	0.221698	0.20283	0.150943	0.424528	72	37	87	53	7	45	67	58	32	61	80	90	25	41	67	140	89	5	43	47	-862.25	-34.33	-48.6	0.174	0.46	0.148	0.619	0.834	0.407149	0.407149	2.51173	2.27877	2.85121	3.82524
YGL070C	369	0.306233	0.216802	0.178862	0.298103	36	0.388889	0.138889	0.277778	0.194444	324	0.395062	0.182099	0.126543	0.296296	2	12	7	7	8	9	6	4	3	4	8	5	3	9	5	11	9	0	3	7	-97.54	-2.62	-57.41	0.947	0.462	0.16	0.636	0.78	0.395664	0.395664	0	1.97759	0	2.12047
YHR152W	522	0.396552	0.195402	0.206897	0.201149	96	0.427083	0.135417	0.15625	0.28125	103	0.485437	0.0873786	0.203883	0.223301	10	9	19	11	1	13	5	3	5	8	13	22	4	7	5	18	11	0	4	5	-108.33	-7.9	-4.3	0.054	0.402	0.118	0.576	0.846	0.402299	0.402299	0	0.640821	1.17819	3.12837
YFL041W	1869	0.285714	0.224184	0.198502	0.2916	26	0.538462	0.230769	0.192308	0.0384615	162	0.407407	0.0987654	0.12963	0.364198	33	23	37	39	4	42	26	40	27	36	59	20	19	29	38	27	36	8	31	48	-546.93	0	-15.1	0.182	0.471	0.145	0.608	0.839	0.422686	0.422686	0.80446	2.12172	2.67521	4.28279
YGR085C	525	0.32	0.226667	0.198095	0.255238	76	0.342105	0.131579	0.236842	0.289474	136	0.345588	0.139706	0.198529	0.316176	8	16	7	11	1	10	6	15	3	10	11	17	4	7	5	10	12	1	5	15	-142.71	-8.7	-19.5	0.885	0.87	0.727	0.939	0.92	0.424762	0.424762	0	0.642201	0	1.03361
YGR003W	2235	0.343177	0.193289	0.163758	0.299776	9	0.222222	0.222222	0.222222	0.333333	253	0.332016	0.193676	0.158103	0.316206	23	30	30	40	10	60	25	25	15	69	84	59	24	29	20	79	38	8	36	40	-548.96	0	-56.2	0.06	0.424	0.125	0.58	0.812	0.357047	0.357047	0.159693	1.95319	2.85121	2.26559
YGR271W	5904	0.327744	0.203591	0.17124	0.297425	13	0.230769	0.307692	0.307692	0.153846	108	0.37963	0.111111	0.12963	0.37963	103	93	83	128	21	124	95	94	52	151	200	133	60	100	77	135	113	20	60	125	-1550.8	0	-10.4	0.048	0.444	0.154	0.63	0.851	0.374831	0.374831	2.3076	2.72024	2.62402	2.96236
YGL060W	1926	0.334891	0.178609	0.192627	0.293873	118	0.322034	0.271186	0.135593	0.271186	101	0.29703	0.128713	0.178218	0.39604	32	18	45	30	12	52	19	18	14	53	82	41	18	24	25	50	44	4	27	33	-449.94	-26	-12.5	0.77	0.459	0.148	0.628	0.852	0.371236	0.371236	0.550844	2.5941	1.90842	3.41808
YGR173W	1107	0.325203	0.236676	0.165312	0.272809	35	0.485714	0.0857143	0.257143	0.171429	171	0.380117	0.210526	0.116959	0.292398	24	20	14	24	5	24	14	30	10	24	33	33	6	8	10	20	20	2	14	33	-321.33	-0.5	-34.8	0.513	0.519	0.206	0.662	0.843	0.401987	0.401987	1.52867	1.84313	2.01274	2.12874
YEL009C	846	0.310875	0.193853	0.217494	0.277778	602	0.360465	0.0996678	0.162791	0.377076	89	0.292135	0.0674157	0.123596	0.516854	19	13	13	22	0	24	8	6	4	9	27	23	5	11	20	31	20	1	4	21	-216.62	-86.82	-7.37	0.171	0.545	0.233	0.681	0.83	0.411348	0.411348	0	1.23154	0.18106	2.87188
YER104W	627	0.350877	0.210526	0.194577	0.244019	33	0.454545	0.212121	0.151515	0.181818	365	0.271233	0.19726	0.210959	0.320548	9	19	16	14	2	23	13	6	6	6	16	10	10	6	7	23	10	2	5	5	-140.42	-3.5	-93	0.171	0.449	0.154	0.631	0.852	0.405104	0.405104	0.687324	0.985185	2.55234	2.0489
YEL015W	1656	0.346618	0.207126	0.186594	0.259662	36	0.5	0.111111	0.194444	0.194444	133	0.368421	0.210526	0.157895	0.263158	30	22	37	45	7	22	50	33	8	40	52	40	10	19	17	52	27	5	7	28	-416.34	-0.7	-23.1	0.048	0.457	0.153	0.619	0.849	0.39372	0.39372	0.734051	2.08867	2.02118	2.01027
YGR161C	792	0.315657	0.189394	0.268939	0.22601	107	0.429907	0.102804	0.149533	0.317757	150	0.273333	0.153333	0.18	0.393333	19	27	12	15	2	15	5	8	10	13	25	15	7	4	16	40	19	0	3	8	-189.46	-8.8	-25.47	0.04	0.492	0.144	0.562	0.819	0.458333	0.458333	0	1.38134	1.87405	1.38392
YHR209W	876	0.323059	0.204338	0.160959	0.311644	441	0.353741	0.188209	0.192744	0.265306	4	0	0.5	0	0.5	15	15	18	16	5	23	6	12	4	22	23	20	5	17	14	27	12	7	15	15	-202.33	-94.3	0	0.319	0.391	0.123	0.61	0.811	0.365297	0.365297	0.374215	1.56875	1.29319	2.24183
YDR476C	675	0.217778	0.247407	0.274074	0.260741	50	0.32	0.24	0.22	0.22	180	0.277778	0.188889	0.255556	0.277778	13	11	7	12	3	13	4	13	6	18	34	11	2	11	11	7	20	3	7	18	-209.5	-8.3	-41.7	0.016	0.457	0.099	0.51	0.816	0.521481	0.521481	0	0.566029	0.823204	0.799178
YER048W-A	285	0.378947	0.189474	0.17193	0.259649	85	0.329412	0.211765	0.129412	0.329412	327	0.293578	0.16208	0.168196	0.376147	3	8	9	3	0	4	7	3	1	2	9	9	4	8	4	4	6	0	4	6	-60.02	-9.87	-68.1	0.361	0.578	0.202	0.664	0.886	0.361404	0.361404	0	0.175112	1.18646	1.08668
YER075C	2787	0.33728	0.175457	0.205239	0.282024	166	0.349398	0.126506	0.240964	0.283133	120	0.316667	0.133333	0.133333	0.416667	30	32	74	57	13	46	41	26	22	67	90	68	20	40	52	113	59	5	32	41	-659.07	-19.93	-15.3	1	0.434	0.136	0.595	0.847	0.380696	0.380696	1.28538	1.99367	2.67521	2.67559
YGR216C	1830	0.302732	0.171585	0.178142	0.347541	65	0.353846	0.215385	0.169231	0.261538	122	0.229508	0.172131	0.0983607	0.5	29	23	40	16	10	26	21	18	11	51	81	36	15	44	27	54	30	5	35	37	-442.61	-10.8	-16.1	0.376	0.413	0.119	0.586	0.834	0.349727	0.349727	1.56663	2.55019	1.90842	2.01969
YHR164C	4569	0.357409	0.203546	0.172248	0.266798	92	0.391304	0.217391	0.195652	0.195652	12	0.416667	0.416667	0.0833333	0.0833333	64	73	105	94	25	117	62	70	21	117	146	126	29	45	57	141	78	5	45	102	-1125.61	-18.3	0	0.028	0.415	0.12	0.577	0.815	0.375793	0.375793	3.24243	2.95804	2.72834	3.16376
YER054C	1647	0.36612	0.202793	0.185185	0.245902	443	0.367946	0.205418	0.155756	0.27088	31	0.451613	0.387097	0.0967742	0.0645161	24	28	56	35	5	35	15	30	13	26	37	50	9	26	33	47	25	4	20	30	-391.48	-93.94	-0.8	0.023	0.413	0.136	0.617	0.825	0.387978	0.387978	4.82078	1.96387	2.55234	2.56889
YGR278W	1734	0.352364	0.201845	0.17474	0.27105	9	0.444444	0.111111	0.444444	0	66	0.363636	0.136364	0.257576	0.242424	19	39	31	30	7	53	29	20	13	48	74	40	13	26	14	48	34	5	14	20	-432.68	0	-7.19	0.314	0.445	0.127	0.58	0.826	0.376586	0.376586	1.26146	2.267	1.7816	2.3559
YEL052W	1530	0.290196	0.223529	0.193464	0.29281	34	0.382353	0.205882	0.117647	0.294118	5	0.2	0	0.6	0.2	29	30	16	35	9	25	18	25	14	28	41	37	10	29	25	35	36	4	25	38	-417.82	-5.8	0	0.513	0.424	0.139	0.601	0.811	0.416993	0.416993	0.490667	2.02168	0.945449	3.72767
YGL167C	2853	0.314756	0.199439	0.181213	0.304592	427	0.302108	0.147541	0.217799	0.332553	145	0.282759	0.151724	0.17931	0.386207	60	35	58	57	14	58	22	55	13	74	105	63	31	43	35	75	66	4	12	70	-757.1	-72.85	-24.91	0.037	0.509	0.196	0.67	0.849	0.380652	0.380652	2.10291	2.65639	2.67521	2.57537
YHR119W	3243	0.357385	0.19519	0.182855	0.26457	282	0.251773	0.187943	0.198582	0.361702	108	0.324074	0.166667	0.175926	0.333333	63	70	68	57	13	90	41	45	34	67	83	100	14	38	52	107	47	4	47	40	-807.71	-62.94	-17.9	0.19	0.44	0.146	0.61	0.831	0.378045	0.378045	3.80951	1.48796	2.55234	3.05792
YFR026C	510	0.321569	0.209804	0.205882	0.262745	1004	0.309761	0.212151	0.164343	0.313745	71	0.366197	0.140845	0.126761	0.366197	9	5	19	6	6	9	6	11	2	9	17	9	3	5	10	14	10	2	9	8	-128.5	-241.3	-5.7	0.048	0.396	0.093	0.558	0.84	0.415686	0.415686	3.6091	2.56456	1.15451	1.69136
YGR240C	2964	0.287449	0.22031	0.195344	0.296896	280	0.360714	0.114286	0.153571	0.371429	221	0.285068	0.126697	0.117647	0.470588	86	49	45	59	12	67	28	82	23	62	86	63	14	40	28	76	63	12	21	71	-853.32	-42.75	-33.2	0.33	0.723	0.466	0.841	0.883	0.415655	0.415655	0.909793	1.75261	1.07089	2.47202
YGL127C	384	0.299479	0.216146	0.247396	0.236979	48	0.3125	0.166667	0.354167	0.166667	113	0.415929	0.0353982	0.212389	0.336283	5	2	12	3	3	10	10	5	0	8	16	5	4	5	10	8	5	4	7	5	-92.32	-3.3	-11.2	0.01	0.445	0.097	0.536	0.844	0.463542	0.463542	0	0.794656	0.167494	1.02162
YDR472W	852	0.303991	0.188967	0.214789	0.292254	117	0.384615	0.213675	0.17094	0.230769	104	0.403846	0.134615	0.144231	0.317308	17	17	13	12	4	16	17	17	6	17	27	11	7	17	11	37	16	1	10	10	-207.5	-16.2	-10.4	0.937	0.469	0.129	0.618	0.843	0.403756	0.403756	0	1.06608	1.2437	2.7053
YER052C	1584	0.299242	0.198864	0.193813	0.308081	135	0.266667	0.103704	0.2	0.42963	162	0.314815	0.104938	0.154321	0.425926	37	19	26	30	10	33	18	28	12	41	49	39	9	21	23	45	30	2	12	43	-417.72	-14.8	-25.2	0.483	0.566	0.258	0.717	0.853	0.392677	0.392677	0.671536	1.22094	1.7816	3.41808
YGR178C	2169	0.325035	0.229599	0.191793	0.253573	224	0.3125	0.160714	0.169643	0.357143	128	0.398438	0.164062	0.117188	0.320312	44	30	51	40	1	50	23	66	21	30	34	54	30	29	47	83	43	4	15	27	-623.26	-39.9	-16.13	0.376	0.471	0.168	0.661	0.826	0.421392	0.421392	0.938496	3.07806	1.76973	2.0064
YGL263W	1143	0.307087	0.184602	0.176728	0.331584	13	0.230769	0.230769	0.384615	0.153846	37	0.405405	0.135135	0.108108	0.351351	19	14	21	13	8	23	12	14	7	26	35	27	8	34	10	34	23	14	19	19	-280.03	-1.3	-4.14	0.032	0.43	0.122	0.613	0.83	0.36133	0.36133	0.366221	1.57574	0.875226	2.4257
YFR019W	6837	0.345327	0.188679	0.198625	0.267369	21	0.333333	0.190476	0.380952	0.0952381	47	0.319149	0.0851064	0.148936	0.446809	93	105	184	133	26	130	79	88	60	140	190	174	42	83	106	279	165	19	79	103	-1695.05	0	-6.3	0.104	0.443	0.142	0.616	0.825	0.387304	0.387304	1.55058	2.16123	2.67521	3.44522
YEL007W	2001	0.347326	0.149925	0.231884	0.270865	395	0.255696	0.129114	0.207595	0.407595	141	0.255319	0.0992908	0.170213	0.475177	44	11	110	19	1	20	33	34	18	36	31	25	13	16	52	79	64	2	35	23	-414.64	-53.66	-13.9	0.744	0.442	0.141	0.649	0.868	0.381809	0.381809	1.73654	1.89432	2.67521	1.70072
YER130C	1332	0.345345	0.189189	0.191441	0.274024	87	0.356322	0.183908	0.195402	0.264368	206	0.412621	0.150485	0.145631	0.291262	11	23	48	30	7	34	16	13	10	25	36	30	6	25	19	61	23	0	7	19	-311.3	-12.02	-25.9	0.072	0.467	0.148	0.607	0.867	0.380631	0.380631	0.410495	2.30137	2.72834	1.42446
YER076C	909	0.277228	0.238724	0.209021	0.275028	323	0.371517	0.148607	0.19195	0.287926	161	0.267081	0.186335	0.167702	0.378882	26	10	21	16	9	15	14	19	6	15	17	7	5	14	7	30	27	9	13	22	-271.44	-56.17	-28.2	0.513	0.455	0.136	0.628	0.869	0.447745	0.447745	0	2.43607	2.32514	0.876404
YGR195W	741	0.327935	0.221323	0.192982	0.25776	111	0.405405	0.0990991	0.198198	0.297297	77	0.493506	0.103896	0.12987	0.272727	12	18	14	13	0	19	5	16	6	20	29	15	9	5	7	24	12	1	5	16	-187	-13.5	-7.03	0.129	0.462	0.139	0.58	0.833	0.414305	0.414305	0	1.19618	1.53094	1.1952
YGR225W	1875	0.325333	0.192	0.187733	0.294933	102	0.421569	0.117647	0.137255	0.323529	57	0.508772	0.0877193	0.192982	0.210526	28	29	38	22	16	40	17	30	15	43	47	41	5	30	25	74	33	9	22	29	-476.27	-17.1	-1.01	0.193	0.428	0.131	0.591	0.813	0.379733	0.379733	0	2.36803	2.44802	2.79867
YGR266W	2106	0.330484	0.208452	0.182811	0.278253	62	0.435484	0.16129	0.193548	0.209677	153	0.300654	0.183007	0.156863	0.359477	27	30	36	43	12	50	21	42	27	56	62	55	16	29	29	47	35	15	34	35	-560.36	-3.7	-24.4	0.073	0.482	0.168	0.652	0.847	0.391263	0.391263	0	1.34207	2.50114	3.69323
YER053C-A	114	0.263158	0.192982	0.157895	0.385965	55	0.509091	0.0545455	0.218182	0.218182	336	0.244048	0.136905	0.175595	0.443452	2	2	2	2	0	1	2	1	1	3	3	1	2	6	1	2	1	0	2	3	-21	-0.6	-53	0.223	0.657	0.381	0.831	1.015	0.350877	0.350877	0	0.334181	0	0.974416
YHR155W	3687	0.349607	0.179007	0.17738	0.294006	85	0.223529	0.164706	0.152941	0.458824	141	0.29078	0.163121	0.177305	0.368794	48	56	78	72	19	80	46	29	24	81	138	104	24	72	38	107	73	17	56	66	-874.9	-14.2	-27.3	0.044	0.432	0.141	0.612	0.83	0.356387	0.356387	4.69227	1.79031	1.8328	2.94505
YER070W	2667	0.296963	0.199475	0.208849	0.294713	213	0.333333	0.13615	0.178404	0.352113	361	0.32687	0.152355	0.157895	0.362881	77	42	43	50	14	58	32	50	17	59	69	53	27	31	43	64	58	10	43	48	-696.84	-29.5	-62.33	1	0.603	0.312	0.764	0.867	0.408324	0.408324	0.794682	2.93751	2.55234	3.00185
YER004W	696	0.260057	0.267241	0.211207	0.261494	243	0.292181	0.246914	0.201646	0.259259	214	0.252336	0.158879	0.196262	0.392523	22	13	8	12	2	11	10	23	5	13	26	16	4	9	8	14	12	1	6	16	-224.6	-68.2	-35.2	0.017	0.465	0.119	0.603	0.829	0.478448	0.478448	0	1.22072	1.25381	0.684562
YDR459C	1125	0.287111	0.208889	0.192889	0.311111	102	0.323529	0.176471	0.215686	0.284314	198	0.368687	0.161616	0.106061	0.363636	19	19	13	16	13	16	11	18	10	37	36	20	7	18	15	36	19	10	19	22	-305.15	-21.3	-32	0.055	0.431	0.117	0.569	0.819	0.401778	0.401778	0.798771	0.880185	2.32514	2.65574
YGL014W	2667	0.326959	0.176228	0.214098	0.282715	402	0.251244	0.144279	0.164179	0.440299	44	0.227273	0.113636	0.204545	0.454545	51	21	90	48	11	38	43	45	29	52	76	52	26	32	76	86	49	2	23	38	-644.25	-74.07	-1	1	0.444	0.152	0.645	0.853	0.390326	0.390326	0.879564	2.2285	2.72834	2.98075
YHR153C	597	0.333333	0.201005	0.159129	0.306533	20	0.35	0.25	0.1	0.3	144	0.340278	0.173611	0.0763889	0.409722	7	10	16	11	1	17	11	5	3	18	20	10	3	15	5	15	8	2	5	16	-139.09	-0.1	-22.2	0.144	0.394	0.113	0.563	0.827	0.360134	0.360134	0.698696	1.13604	2.72834	1.22339
YGL153W	1026	0.371345	0.232943	0.175439	0.220273	38	0.473684	0.263158	0.0789474	0.184211	9	0.222222	0.111111	0.333333	0.333333	26	12	20	28	0	37	14	14	1	25	23	36	12	9	14	28	15	4	6	17	-261.94	-2.2	0	0.006	0.428	0.138	0.604	0.81	0.408382	0.408382	0	1.20176	2.01274	2.44457
YGR171C	1728	0.337384	0.192708	0.185185	0.284722	32	0.46875	0.25	0.09375	0.1875	57	0.350877	0.122807	0.140351	0.385965	19	28	34	31	8	35	26	28	15	44	54	48	9	29	28	48	23	11	25	32	-423.57	-3.9	-3.9	1	0.445	0.141	0.623	0.838	0.377894	0.377894	0.55872	1.53468	2.62402	2.5645
YGR035C	351	0.387464	0.173789	0.210826	0.22792	105	0.457143	0.104762	0.152381	0.285714	97	0.257732	0.0927835	0.278351	0.371134	8	11	10	5	1	6	3	1	2	7	6	9	3	2	3	22	12	0	1	4	-71.84	-9.2	-9.14	0.062	0.442	0.14	0.63	0.831	0.384615	0.384615	0	0	1.4197	2.28357
YEL065W	1887	0.265501	0.207737	0.192899	0.333863	32	0.375	0.125	0.1875	0.3125	58	0.396552	0.0689655	0.241379	0.293103	47	22	20	19	11	28	11	42	14	69	64	29	15	45	24	47	38	15	26	42	-515.51	0	-0.3	0.128	0.547	0.191	0.681	0.858	0.400636	0.400636	0.769589	2.44838	1.90842	2.7566
YHR206W	1869	0.34778	0.17924	0.226324	0.246656	280	0.257143	0.132143	0.207143	0.403571	284	0.28169	0.105634	0.165493	0.447183	33	23	74	28	5	29	42	26	19	32	59	30	14	21	34	56	54	2	11	30	-448.69	-44.7	-44.09	0.27	0.47	0.141	0.612	0.859	0.405564	0.405564	2.74194	2.83174	1.8328	2.85037
YDR483W	1329	0.315275	0.202408	0.196388	0.285929	40	0.325	0.2	0.25	0.225	104	0.298077	0.115385	0.134615	0.451923	32	13	27	26	8	38	13	18	10	23	32	36	7	26	20	34	20	12	28	19	-361.12	-3	-10.4	0.214	0.579	0.279	0.754	0.868	0.398796	0.398796	0	1.4879	1.01046	2.23096
YGR127W	939	0.332268	0.194888	0.177849	0.294995	219	0.328767	0.159817	0.173516	0.3379	155	0.290323	0.109677	0.225806	0.374194	12	16	16	27	4	17	7	14	5	20	29	26	5	16	13	33	17	4	13	18	-217.52	-47.01	-21.34	0.061	0.373	0.124	0.579	0.832	0.372737	0.372737	0	0.992732	1.96941	1.72229
YFR018C	1092	0.251832	0.270147	0.251832	0.22619	63	0.47619	0.333333	0.0793651	0.111111	118	0.237288	0.228814	0.262712	0.271186	34	22	18	19	3	30	12	23	15	16	46	7	5	16	14	19	21	7	14	22	-387.21	-4.8	-29.7	0.005	0.328	0.063	0.489	0.755	0.521978	0.521978	0	1.25244	0.04949	3.2193
YDR443C	4263	0.342482	0.186488	0.201736	0.269294	79	0.329114	0.253165	0.0886076	0.329114	307	0.2443	0.250814	0.211726	0.29316	65	38	116	95	15	82	60	55	35	101	141	102	33	61	87	137	78	12	41	66	-1043.57	-10.9	-88.57	0.076	0.425	0.125	0.597	0.827	0.388224	0.388224	1.56596	1.73979	2.85121	2.88406
YGR227W	1578	0.301648	0.158428	0.203422	0.336502	72	0.361111	0.180556	0.25	0.208333	239	0.271967	0.16318	0.167364	0.39749	17	20	22	10	8	17	13	18	11	60	64	26	13	51	34	26	43	14	27	31	-339.67	-5.6	-44.2	0.022	0.446	0.127	0.601	0.845	0.36185	0.36185	1.75924	2.27877	2.50114	2.28357
YGL092W	3954	0.330046	0.198533	0.1826	0.288821	95	0.315789	0.157895	0.189474	0.336842	56	0.428571	0.125	0.0714286	0.375	72	47	101	71	14	84	53	84	12	68	134	91	19	68	58	154	85	11	35	56	-1014.91	-13	-5.9	0.088	0.425	0.134	0.606	0.835	0.381133	0.381133	2.86518	3.63131	2.85121	2.65534
YGL159W	1113	0.345013	0.187781	0.157233	0.309973	14	0.285714	0.142857	0.214286	0.357143	194	0.345361	0.149485	0.0979381	0.407216	14	10	33	16	11	28	10	19	10	38	48	27	8	15	6	33	18	1	9	16	-279.3	0	-35.8	0.799	0.485	0.17	0.631	0.853	0.345013	0.345013	2.47043	2.04418	2.32514	2.03406
YER002W	696	0.409483	0.252874	0.126437	0.211207	34	0.5	0.117647	0.176471	0.205882	95	0.357895	0.126316	0.157895	0.357895	14	20	14	20	0	25	9	12	1	11	16	32	4	3	6	11	9	3	7	14	-140.1	-2.5	-11.7	0.033	0.478	0.18	0.627	0.833	0.37931	0.37931	0	1.66563	0.646575	1.01518
YER045C	1470	0.346259	0.168027	0.242857	0.242857	256	0.328125	0.148438	0.152344	0.371094	107	0.252336	0.140187	0.196262	0.411215	34	15	47	21	8	23	40	15	16	30	33	32	14	13	33	58	22	2	15	18	-327.25	-46.74	-13.94	0.145	0.48	0.16	0.642	0.843	0.410884	0.410884	1.63823	1.65293	2.85121	3.52389
YGR113W	1032	0.35562	0.205426	0.195736	0.243217	50	0.36	0.12	0.26	0.26	303	0.349835	0.20132	0.194719	0.254125	16	24	32	19	1	25	13	18	6	19	31	26	8	9	13	44	19	1	6	13	-263.24	-6	-66.76	0.037	0.44	0.133	0.595	0.815	0.401163	0.401163	0	0.958382	2.67521	2.68977
YEL063C	1773	0.262267	0.210378	0.200226	0.327129	243	0.37037	0.152263	0.160494	0.316872	249	0.337349	0.13253	0.196787	0.333333	50	22	20	19	5	28	12	49	8	57	46	29	13	50	25	41	38	16	21	41	-491.02	-42.9	-45.5	0.008	0.56	0.218	0.705	0.859	0.410603	0.410603	0	1.83152	1.7816	2.91061
YGL008C	2757	0.248821	0.231411	0.192601	0.327167	245	0.428571	0.0734694	0.142857	0.355102	519	0.319846	0.102119	0.165703	0.412331	90	33	26	59	9	54	27	76	14	64	86	48	24	38	36	59	57	15	22	81	-797.6	-42.9	-73.55	0.365	0.856	0.734	0.947	0.912	0.424012	0.424012	0	2.04189	0.803883	2.21789
YGR121C	1479	0.256254	0.258959	0.198783	0.286004	424	0.332547	0.207547	0.181604	0.278302	122	0.213115	0.155738	0.163934	0.467213	45	18	21	20	8	23	10	50	8	34	47	15	15	25	14	39	26	16	25	33	-461.34	-93.3	-17.31	0.245	0.423	0.109	0.591	0.82	0.457742	0.457742	0	3.07806	2.72834	1.71765
YEL032W	2916	0.305213	0.226337	0.213992	0.254458	40	0.45	0.1	0.275	0.175	197	0.243655	0.147208	0.137056	0.472081	77	67	49	78	2	68	32	59	22	57	90	47	16	32	48	75	64	3	22	63	-868.77	-0.6	-27.4	0.309	0.515	0.184	0.628	0.826	0.440329	0.440329	0.481	1.51669	2.07431	2.10788
YHL038C	1893	0.340201	0.19757	0.192816	0.269414	40	0.35	0.35	0.15	0.15	108	0.398148	0.148148	0.138889	0.314815	27	33	38	32	8	43	34	20	12	47	63	56	16	40	23	46	34	9	22	27	-464.27	-5.79	-16.6	0.134	0.469	0.137	0.588	0.829	0.390386	0.390386	1.46631	1.93453	2.62402	3.59939
YDR457W	9807	0.326501	0.197308	0.175181	0.301009	137	0.394161	0.145985	0.116788	0.343066	97	0.319588	0.14433	0.195876	0.340206	161	157	171	265	36	241	94	120	72	237	377	213	73	168	120	272	176	22	113	180	-2549.15	-21.4	-5.3	0.038	0.444	0.155	0.617	0.839	0.372489	0.372489	2.39679	2.5941	2.72834	3.30842
YGL097W	1449	0.298137	0.246377	0.195307	0.260179	51	0.45098	0.137255	0.137255	0.27451	117	0.512821	0.145299	0.136752	0.205128	38	19	24	37	9	29	16	44	15	20	40	35	11	19	23	30	21	8	11	33	-437.35	-3.2	-9.1	0.233	0.514	0.204	0.694	0.826	0.441684	0.441684	0.105527	1.88597	0.315476	2.70501
YGL100W	1050	0.306667	0.224762	0.187619	0.280952	39	0.461538	0.179487	0.153846	0.205128	88	0.386364	0.159091	0.113636	0.340909	25	15	13	30	8	20	12	19	11	18	35	22	5	9	12	43	14	12	9	17	-285.12	-0.05	-12.7	0.054	0.407	0.143	0.617	0.835	0.412381	0.412381	0	1.93841	1.7255	2.2819
YER123W	1575	0.352381	0.184762	0.184127	0.27873	188	0.351064	0.234043	0.132979	0.281915	390	0.294872	0.135897	0.166667	0.402564	24	31	47	34	13	21	28	28	18	35	35	37	11	19	28	46	20	4	29	16	-360.2	-36.2	-68.97	0.111	0.462	0.166	0.674	0.836	0.368889	0.368889	2.22132	2.80649	2.62402	3.12937
YIL035C	1119	0.355675	0.196604	0.152815	0.294906	137	0.343066	0.233577	0.124088	0.29927	385	0.405195	0.150649	0.145455	0.298701	10	20	19	29	2	25	10	13	13	30	32	38	12	20	16	14	17	7	22	23	-262.7	-35.7	-59.43	0.063	0.465	0.178	0.668	0.831	0.349419	0.349419	1.5506	1.67453	2.01274	2.2912
YGR055W	1725	0.255652	0.218551	0.183188	0.342609	22	0.545455	0.318182	0.136364	0	118	0.338983	0.0762712	0.211864	0.372881	48	13	31	17	6	22	20	54	5	55	50	27	10	42	19	40	27	13	27	48	-479.15	0	-14.1	0.005	0.579	0.238	0.712	0.839	0.401739	0.401739	1.38325	2.20225	2.07373	3.04192
YGL105W	1131	0.328028	0.218391	0.204244	0.249337	50	0.4	0.2	0.14	0.26	124	0.370968	0.112903	0.177419	0.33871	33	11	13	29	3	28	18	15	11	17	28	47	6	14	21	24	17	3	7	31	-298.01	-3.2	-14.29	0.074	0.668	0.388	0.796	0.882	0.422635	0.422635	0.023481	1.25555	0.822574	1.72578
YGR090W	3714	0.336564	0.171513	0.189822	0.3021	275	0.305455	0.138182	0.174545	0.381818	68	0.470588	0.117647	0.132353	0.279412	59	39	80	66	11	71	42	53	29	80	141	108	15	79	57	114	78	8	45	62	-889.06	-51.14	-3.5	0.414	0.487	0.187	0.652	0.844	0.361335	0.361335	1.55553	2.46629	2.62402	2.81161
YER187W	426	0.293427	0.267606	0.183099	0.255869	637	0.288854	0.229199	0.194662	0.287284	42	0.285714	0.214286	0.238095	0.261905	13	4	11	14	2	8	8	17	1	8	6	4	2	7	4	12	6	3	8	3	-142.1	-180.5	-2.2	0.012	0.375	0.096	0.542	0.868	0.450704	0.450704	0.265473	1.82519	2.1966	0.865961
YHR066W	1362	0.380323	0.213656	0.166667	0.239354	30	0.466667	0.133333	0.166667	0.233333	57	0.280702	0.175439	0.263158	0.280702	21	30	21	29	2	44	22	19	12	23	39	55	11	13	20	37	20	0	5	30	-321.29	0	-4.1	0.681	0.505	0.189	0.651	0.831	0.380323	0.380323	0.710011	2.36803	2.01274	2.13168
YFL046W	624	0.365385	0.217949	0.160256	0.25641	70	0.442857	0.228571	0.0857143	0.242857	155	0.406452	0.2	0.135484	0.258065	9	14	10	13	2	17	13	9	7	14	24	16	6	9	2	11	15	1	3	12	-162.2	-4.2	-19.3	0.028	0.405	0.126	0.58	0.853	0.378205	0.378205	1.22257	2.27912	0.646575	1.37891
YHR088W	888	0.385135	0.211712	0.155405	0.247748	30	0.5	0.133333	0.1	0.266667	147	0.29932	0.14966	0.163265	0.387755	6	23	22	12	1	32	12	13	8	25	24	32	4	18	12	8	19	1	8	15	-199.54	0	-21.1	0.367	0.517	0.184	0.633	0.869	0.367117	0.367117	0.696837	2.06595	1.01046	2.13719
YEL068C	333	0.318318	0.213213	0.21021	0.258258	11	0.454545	0.272727	0.0909091	0.181818	273	0.347985	0.14652	0.172161	0.333333	7	7	7	12	4	4	2	3	4	6	8	6	1	5	6	4	9	4	5	6	-83.1	0	-48.2	0.074	0.39	0.129	0.662	0.836	0.423423	0.423423	0	0.489781	2.07431	1.90991
YGL071W	2073	0.351182	0.176073	0.224795	0.24795	465	0.369892	0.156989	0.202151	0.270968	159	0.352201	0.0754717	0.169811	0.402516	28	25	63	44	8	39	38	23	38	34	48	47	7	28	46	79	44	2	14	35	-491.72	-83.73	-17.74	0.042	0.439	0.133	0.604	0.846	0.400868	0.400868	3.90506	1.96387	2.0088	2.30288
YGR047C	3078	0.342105	0.220923	0.154646	0.282326	42	0.357143	0.238095	0.166667	0.238095	65	0.461538	0.0769231	0.0769231	0.384615	71	67	52	79	9	102	41	29	18	56	110	75	21	51	22	74	33	11	51	53	-798.02	-3.7	-2.7	0.065	0.411	0.135	0.597	0.83	0.375569	0.375569	0.696641	3.18411	2.55234	2.7497
YER140W	1671	0.332735	0.199282	0.177139	0.290844	44	0.431818	0.0909091	0.25	0.227273	62	0.241935	0.225806	0.209677	0.322581	25	39	20	22	5	29	17	14	12	43	73	43	18	27	17	57	30	7	24	34	-411.33	-3.3	-10.9	0.202	0.392	0.101	0.541	0.8	0.376421	0.376421	1.11139	2.71136	1.64685	2.41452
YHR207C	1581	0.349779	0.223276	0.159393	0.267552	83	0.481928	0.156627	0.180723	0.180723	105	0.466667	0.12381	0.0666667	0.342857	25	29	29	36	15	49	16	29	18	35	44	46	5	21	13	35	29	9	15	28	-405.75	-10.63	-21.6	0.027	0.43	0.144	0.615	0.819	0.382669	0.382669	3.00712	1.45121	1.7816	2.57246
YER154W	1209	0.275434	0.200165	0.266336	0.258065	19	0.315789	0.157895	0.421053	0.105263	61	0.409836	0.131148	0.196721	0.262295	36	20	22	12	1	12	24	18	9	30	41	24	11	19	20	39	29	8	7	20	-333.9	0	-2.96	0.023	0.509	0.156	0.614	0.823	0.466501	0.466501	0	0.847303	1.8328	2.12591
YDR479C	1665	0.317117	0.206607	0.19039	0.285886	39	0.282051	0.153846	0.230769	0.333333	73	0.315068	0.136986	0.164384	0.383562	17	26	30	29	2	38	19	26	10	41	60	33	17	25	33	53	36	10	21	28	-450	-3.12	-7.9	0.912	0.412	0.109	0.553	0.854	0.396997	0.396997	1.28206	2.21415	2.67521	1.81962
YGR041W	1644	0.333333	0.196472	0.20438	0.265815	340	0.267647	0.0852941	0.241176	0.405882	57	0.245614	0.140351	0.280702	0.333333	26	32	35	31	4	32	22	36	13	39	34	26	14	26	34	69	33	3	14	24	-421.22	-33.29	-5.8	0.075	0.425	0.117	0.581	0.824	0.400852	0.400852	0.32376	2.8469	1.78554	3.01611
YHR097C	1225	0.36	0.206531	0.222857	0.210612	92	0.326087	0.130435	0.184783	0.358696	28	0.0714286	0.142857	0.214286	0.571429	18	26	32	25	1	16	16	23	18	9	20	34	4	10	21	36	30	0	4	23	-296.76	-14.1	-2.6	0.068	0.482	0.125	0.593	0.817	0.429388	0.429388	0	1.42891	2.1966	1.66931
YGR016W	573	0.342059	0.190227	0.153578	0.314136	10	0.3	0	0.2	0.5	786	0.330789	0.178117	0.178117	0.312977	9	11	12	10	4	10	4	5	3	19	32	14	4	8	2	13	6	3	9	12	-132.62	0	-183.51	0.292	0.448	0.134	0.601	0.833	0.343805	0.343805	2.72168	2.31918	1.87405	0.636776
YHR127W	732	0.362022	0.228142	0.189891	0.219945	32	0.4375	0.25	0.1875	0.125	197	0.335025	0.126904	0.22335	0.314721	14	19	21	12	0	10	14	16	6	13	19	24	4	5	5	22	13	2	2	22	-186.54	-2.4	-24.94	0.513	0.447	0.12	0.579	0.801	0.418033	0.418033	0	1.28721	2.44802	1.15159
YER143W	1287	0.327117	0.209013	0.213675	0.250194	46	0.543478	0.108696	0.173913	0.173913	196	0.27551	0.188776	0.163265	0.372449	31	22	19	30	3	25	24	27	3	32	51	21	13	15	26	21	39	0	10	16	-328.3	0	-41.4	0.103	0.453	0.125	0.572	0.813	0.422688	0.422688	0.86828	0.185083	1.99693	2.05982
YGR007W	972	0.311728	0.239712	0.168724	0.279835	14	0.357143	0.214286	0.142857	0.285714	135	0.4	0.185185	0.148148	0.266667	16	14	11	29	9	17	11	18	13	18	19	25	10	10	9	20	23	3	18	30	-268.43	0	-21.9	0.077	0.423	0.143	0.621	0.801	0.408436	0.408436	2.88447	1.97708	0.377047	2.3508
YHR111W	1323	0.320484	0.225246	0.186697	0.267574	15	0.533333	0.133333	0.133333	0.2	7	0.142857	0.142857	0.285714	0.428571	20	25	27	25	13	28	17	35	8	28	44	24	8	16	21	25	22	0	22	32	-360.04	0	0	0.012	0.438	0.123	0.59	0.811	0.411943	0.411943	0	1.01222	1.78554	3.67938
YGL055W	1533	0.286367	0.208089	0.20287	0.302674	81	0.444444	0.160494	0.123457	0.271605	267	0.325843	0.0674157	0.11985	0.486891	35	22	24	28	4	23	15	37	21	38	42	38	14	25	18	31	29	15	24	27	-424.96	-11.46	-24.32	0.229	0.778	0.543	0.89	0.891	0.410959	0.410959	0	1.13598	2.62402	3.01607
YGR252W	1320	0.370455	0.217424	0.162879	0.249242	43	0.27907	0.162791	0.232558	0.325581	158	0.234177	0.196203	0.14557	0.424051	22	22	27	24	3	44	16	24	9	31	31	42	15	19	20	15	24	3	22	26	-301.07	-0.1	-25.9	0.451	0.404	0.121	0.585	0.782	0.380303	0.380303	1.99569	1.48824	2.02118	1.51007
YGL065C	1512	0.322751	0.189153	0.171296	0.316799	56	0.553571	0.196429	0.107143	0.142857	41	0.463415	0.097561	0.195122	0.243902	30	15	25	22	6	37	19	22	10	43	53	37	8	37	19	32	23	7	25	33	-373.3	-3.1	-0.2	0.119	0.471	0.17	0.659	0.86	0.36045	0.36045	0.042941	1.88597	1.79341	2.10144
YHR019C	1665	0.290691	0.229429	0.214414	0.265465	56	0.25	0.196429	0.232143	0.321429	80	0.2875	0.125	0.225	0.3625	41	27	12	37	9	44	24	37	10	28	54	43	11	22	22	35	36	4	23	35	-485.85	-7.7	-9.9	0.109	0.709	0.4	0.805	0.891	0.443844	0.443844	0	1.88208	0.167589	2.32564
YHR013C	717	0.340307	0.225941	0.178522	0.25523	48	0.4375	0.104167	0.270833	0.1875	148	0.297297	0.195946	0.189189	0.317568	14	13	16	20	2	22	10	8	7	15	28	12	10	4	8	11	13	1	12	12	-170.1	-2.1	-33.5	0.119	0.489	0.176	0.665	0.864	0.404463	0.404463	0	2.44838	1.76973	1.49521
YGL155W	1131	0.311229	0.213086	0.18214	0.293546	134	0.335821	0.104478	0.246269	0.313433	392	0.357143	0.186224	0.163265	0.293367	19	16	17	27	17	19	12	23	13	19	42	22	9	22	7	35	22	4	16	15	-290.15	-16.9	-91	0.065	0.377	0.111	0.603	0.828	0.395225	0.395225	2.88868	2.73646	1.76973	1.97967
YGL075C	1164	0.357388	0.205326	0.178694	0.258591	215	0.316279	0.190698	0.213953	0.27907	334	0.305389	0.140719	0.206587	0.347305	19	24	25	23	2	29	20	17	5	33	34	30	2	24	13	35	19	5	10	18	-272.6	-44.4	-51.3	0.01	0.421	0.114	0.569	0.834	0.384021	0.384021	0.063834	0.712194	1.89831	1.66678
YFR031C-A	912	0.257675	0.235746	0.217105	0.289474	43	0.465116	0.116279	0.209302	0.209302	142	0.485915	0.0774648	0.119718	0.316901	23	26	11	9	0	8	8	35	10	18	16	19	2	5	11	15	10	1	7	20	-269.07	-2.5	-11.9	0.122	0.794	0.773	0.974	0.921	0.452851	0.452851	0	1.64676	0.570688	3.10826
YGL224C	843	0.332147	0.200474	0.182681	0.284698	117	0.273504	0.153846	0.230769	0.34188	97	0.474227	0.0824742	0.14433	0.298969	16	11	17	20	5	16	10	12	10	20	36	19	6	12	11	16	15	1	12	15	-210.41	-18.74	-7.3	0.264	0.447	0.146	0.61	0.82	0.383155	0.383155	0.478585	1.95319	0.505009	1.87955
YDR503C	825	0.288485	0.218182	0.18303	0.310303	39	0.358974	0.153846	0.282051	0.205128	145	0.372414	0.151724	0.193103	0.282759	8	14	10	16	10	8	5	12	7	23	34	15	10	15	11	24	13	7	10	22	-214.92	-2.3	-20.86	0.144	0.416	0.111	0.588	0.886	0.401212	0.401212	0.675629	1.08451	0.303935	1.68261
YER011W	765	0.202614	0.198693	0.271895	0.326797	39	0.384615	0.0512821	0.179487	0.384615	101	0.316832	0.0891089	0.168317	0.425743	53	1	5	9	0	11	8	11	1	10	16	12	7	4	12	63	15	1	5	10	-204.7	-0.5	-6.05	0.251	0.805	0.609	0.906	0.902	0.470588	0.470588	0	2.22318	0	0.960393
YGL162W	900	0.303333	0.191111	0.233333	0.272222	119	0.310924	0.210084	0.12605	0.352941	78	0.423077	0.128205	0.179487	0.269231	15	18	14	21	8	8	5	10	4	27	28	26	5	7	23	33	28	1	8	10	-219.33	-21.6	-9	0.885	0.454	0.134	0.612	0.791	0.424444	0.424444	0	1.94637	0.646575	1.40686
YGL245W	2127	0.319699	0.217207	0.184297	0.278796	22	0.454545	0.363636	0.0909091	0.0909091	60	0.333333	0.1	0.183333	0.383333	52	36	36	64	7	44	16	36	14	48	60	72	16	28	30	28	36	12	23	50	-592.22	0	-7.3	1	0.694	0.461	0.847	0.867	0.401504	0.401504	0	2.19816	0.783267	2.17253
YDR508C	1992	0.271084	0.229418	0.181225	0.318273	45	0.333333	0.0888889	0.177778	0.4	212	0.320755	0.0707547	0.240566	0.367925	54	27	29	26	13	35	21	53	10	50	57	36	19	38	24	55	27	13	26	50	-561.66	-2.2	-13.68	0.17	0.532	0.196	0.672	0.811	0.410643	0.410643	0.2587	2.98904	2.07431	2.40918
YHR018C	1392	0.296695	0.234195	0.177443	0.291667	52	0.461538	0.192308	0.192308	0.153846	221	0.316742	0.180995	0.144796	0.357466	31	25	14	34	4	32	16	39	13	24	57	27	13	20	12	27	32	5	16	22	-395.71	-3.7	-47	0.081	0.564	0.23	0.706	0.876	0.411638	0.411638	3.46554	1.70741	1.35813	1.93154
YHR150W	1740	0.325862	0.208046	0.188506	0.277586	49	0.428571	0.204082	0.122449	0.244898	220	0.390909	0.118182	0.154545	0.336364	24	30	24	29	8	43	17	28	12	37	50	40	13	39	31	65	32	7	20	30	-473.59	-6.1	-32.53	0.053	0.374	0.101	0.559	0.822	0.396552	0.396552	0.523261	2.53609	2.44802	1.28025
YGL219C	1380	0.334783	0.181159	0.22029	0.263768	45	0.511111	0.0888889	0.222222	0.177778	80	0.45	0.1	0.1875	0.2625	10	21	29	25	6	22	23	13	7	38	41	36	10	22	30	60	33	3	9	21	-322.92	-1	-4.8	0.31	0.437	0.118	0.533	0.82	0.401449	0.401449	1.7558	1.96036	0.803883	2.18669
YFL009W	2340	0.307692	0.205983	0.190598	0.295726	176	0.318182	0.170455	0.164773	0.346591	61	0.377049	0.131148	0.163934	0.327869	47	31	59	48	8	33	15	47	24	54	73	46	11	26	28	86	55	11	26	51	-645.71	-29.15	-4.7	0.029	0.432	0.139	0.605	0.819	0.396581	0.396581	0.411991	2.23401	2.67521	2.84784
YFR048W	1989	0.329311	0.202614	0.190045	0.278029	65	0.369231	0.246154	0.153846	0.230769	11	0.454545	0	0.181818	0.363636	28	50	45	43	4	45	24	27	17	40	55	36	14	32	38	70	36	4	22	32	-497.87	-16.8	0	0.076	0.424	0.128	0.602	0.839	0.39266	0.39266	3.74991	2.0151	2.85121	1.80245
YGR031W	1029	0.300292	0.242954	0.223518	0.233236	78	0.371795	0.217949	0.192308	0.217949	462	0.290043	0.257576	0.190476	0.261905	23	21	19	17	5	22	9	22	12	28	34	24	9	12	16	21	13	3	9	23	-318.46	-15.6	-150.3	0.11	0.403	0.091	0.541	0.776	0.466472	0.466472	1.06063	0.768278	1.67054	3.13481
YER033C	3231	0.351903	0.176725	0.214485	0.256886	214	0.257009	0.130841	0.224299	0.38785	60	0.233333	0.166667	0.25	0.35	44	33	104	106	7	72	38	42	29	48	64	75	10	42	65	160	76	2	28	31	-754.84	-40.3	-8.2	0.126	0.413	0.138	0.613	0.843	0.39121	0.39121	1.09984	3.0413	2.85121	2.48231
YGR200C	2367	0.315589	0.228982	0.159696	0.295733	65	0.323077	0.0923077	0.2	0.384615	73	0.342466	0.150685	0.109589	0.39726	47	36	26	55	15	59	24	49	22	60	74	51	13	35	26	64	49	24	18	41	-646.41	-3.6	-14.7	0.038	0.482	0.18	0.647	0.844	0.388678	0.388678	1.62001	1.65293	2.44802	2.88351
YER019C-A	267	0.28839	0.209738	0.23221	0.269663	90	0.388889	0.288889	0.1	0.222222	76	0.328947	0.171053	0.144737	0.355263	7	5	1	2	0	2	7	7	2	7	9	6	1	5	3	10	6	0	2	6	-67	-12.06	-8.3	0.036	0.609	0.206	0.622	0.834	0.441948	0.441948	0	0.537622	0	1.09678
YER107C	1098	0.312386	0.224954	0.192168	0.270492	188	0.382979	0.164894	0.18617	0.265957	131	0.305344	0.152672	0.137405	0.40458	27	19	23	21	9	11	19	26	9	20	16	19	10	15	19	35	24	8	12	23	-303.4	-25.9	-25.1	0.123	0.363	0.109	0.601	0.842	0.417122	0.417122	4.67817	2.30403	1.87405	2.61494
YDR532C	1158	0.407599	0.201209	0.137306	0.253886	8	0.5	0.375	0	0.125	35	0.428571	0.114286	0.0571429	0.4	11	9	32	25	2	46	20	11	5	32	44	39	9	17	5	28	24	3	7	16	-240.51	0	-2.6	0.821	0.375	0.111	0.548	0.824	0.338515	0.338515	1.3246	2.17936	2.72834	1.25783
YGL038C	1443	0.328482	0.189189	0.20097	0.281358	99	0.393939	0.212121	0.0909091	0.30303	283	0.286219	0.134276	0.243816	0.335689	19	18	31	38	1	18	21	17	11	35	44	38	12	22	30	51	23	11	18	22	-356.69	-15.5	-43.72	0.252	0.438	0.149	0.609	0.846	0.390159	0.390159	1.76972	1.02993	1.53094	3.2155
YGR192C	999	0.249249	0.231231	0.239239	0.28028	93	0.408602	0.0645161	0.16129	0.365591	93	0.301075	0.0752688	0.107527	0.516129	32	11	13	24	2	15	5	26	8	19	21	26	7	10	12	26	24	3	11	37	-298	-3.2	-5.5	0.513	0.957	0.924	1.004	0.932	0.47047	0.47047	0	1.41403	0	2.01067
YGL045W	1629	0.343155	0.208717	0.205034	0.243094	115	0.33913	0.147826	0.286957	0.226087	153	0.346405	0.183007	0.228758	0.24183	18	29	33	27	6	34	22	26	6	40	38	46	11	18	34	59	37	3	16	39	-434.56	-9	-25.04	0.171	0.447	0.112	0.552	0.812	0.413751	0.413751	2.6831	1.43259	1.6056	1.52443
YDR524C	1449	0.339545	0.166322	0.190476	0.303658	91	0.351648	0.21978	0.131868	0.296703	285	0.319298	0.126316	0.17193	0.382456	23	21	37	20	11	18	17	13	20	33	50	40	9	20	18	68	28	5	12	19	-321.86	-20.8	-38.12	0.039	0.41	0.145	0.639	0.835	0.356798	0.356798	3.20234	1.85706	1.89773	3.91522
YHR079C	3348	0.332437	0.195341	0.176822	0.2954	262	0.366412	0.0916031	0.217557	0.324427	207	0.309179	0.0966184	0.227053	0.36715	40	60	69	72	14	72	33	54	25	80	124	72	26	52	54	114	49	8	39	58	-840.47	-26.67	-22.9	0.136	0.399	0.116	0.57	0.823	0.372162	0.372162	1.34443	2.94218	2.13561	2.94044
YHR023W	5787	0.394851	0.186798	0.163643	0.254709	48	0.458333	0.208333	0.166667	0.166667	118	0.415254	0.152542	0.0932203	0.338983	73	83	151	107	14	204	110	52	31	133	229	208	28	61	32	182	94	11	57	68	-1289.96	-3.7	-14.3	0.036	0.461	0.157	0.611	0.829	0.350441	0.350441	0.524939	3.25369	2.55234	2.95685
YHL029C	2040	0.308824	0.177941	0.229412	0.283824	37	0.324324	0.297297	0.162162	0.216216	60	0.35	0.0666667	0.166667	0.416667	30	17	58	40	6	33	19	19	21	43	73	44	14	35	40	87	37	16	29	18	-496.6	-5.8	-4.39	0.093	0.465	0.149	0.627	0.856	0.407353	0.407353	1.33701	2.30403	1.79341	3.18651
YGL120C	2304	0.317708	0.210503	0.199653	0.272135	70	0.414286	0.228571	0.128571	0.228571	115	0.46087	0.13913	0.113043	0.286957	50	48	28	46	7	66	33	38	22	46	77	51	18	30	42	48	38	3	30	46	-611.89	-5.2	-14.56	0.021	0.531	0.206	0.671	0.849	0.410156	0.410156	0	1.8806	2.55234	2.81772
YGL116W	1833	0.333879	0.208402	0.195308	0.262411	142	0.387324	0.169014	0.169014	0.274648	66	0.515152	0.0909091	0.136364	0.257576	36	34	34	34	10	28	24	41	14	43	46	39	11	14	27	76	45	11	16	27	-476.38	-24	-2.3	0.339	0.444	0.14	0.625	0.834	0.40371	0.40371	0.739734	2.04069	1.89773	1.63501
YER136W	1356	0.334071	0.196165	0.182153	0.287611	127	0.299213	0.110236	0.212598	0.377953	254	0.34252	0.11811	0.161417	0.377953	21	16	13	33	5	31	19	31	11	36	40	38	10	19	21	32	24	3	24	24	-311.75	-20.21	-38.25	0.188	0.543	0.233	0.72	0.831	0.378319	0.378319	0.543743	2.61744	2.07431	2.21118
YGL227W	2877	0.342718	0.216197	0.156413	0.284672	37	0.432432	0.216216	0.162162	0.189189	103	0.407767	0.0970874	0.203883	0.291262	39	41	88	98	7	72	31	55	11	52	88	57	20	36	28	98	41	7	38	51	-715.64	-0.9	-6.1	0.252	0.465	0.17	0.654	0.852	0.37261	0.37261	1.8571	2.92129	2.07431	2.19887
YIL006W	1122	0.285205	0.204991	0.247772	0.262032	277	0.33213	0.202166	0.238267	0.227437	186	0.327957	0.139785	0.241935	0.290323	25	18	13	11	5	18	17	22	10	27	39	16	9	24	21	31	28	3	16	20	-308.18	-65.5	-29.86	0.016	0.427	0.099	0.557	0.82	0.452763	0.452763	0	1.58318	0.570688	1.64055
YHR028C	2457	0.317867	0.212454	0.173382	0.296296	44	0.363636	0.113636	0.204545	0.318182	92	0.391304	0.0978261	0.141304	0.369565	29	32	54	62	1	51	18	55	24	45	68	51	8	45	30	72	45	15	45	68	-665.77	-5.82	-9	0.071	0.443	0.139	0.62	0.816	0.385836	0.385836	0.982291	1.76476	1.65381	3.00443
YDR506C	1827	0.326218	0.216749	0.184455	0.272578	23	0.26087	0.217391	0.217391	0.304348	95	0.305263	0.136842	0.305263	0.252632	27	19	31	41	7	35	17	42	22	44	51	44	19	24	22	36	44	13	28	42	-494.28	-1.7	-13.9	0.483	0.464	0.141	0.625	0.822	0.401204	0.401204	0.574611	2.82236	2.72834	1.71378
YFR022W	2202	0.290645	0.19891	0.221617	0.288828	264	0.284091	0.204545	0.17803	0.333333	119	0.310924	0.201681	0.142857	0.344538	29	35	49	31	12	36	23	40	8	43	73	38	10	24	58	124	33	3	20	44	-584.15	-60.4	-24.56	0.271	0.415	0.113	0.543	0.807	0.420527	0.420527	3.17443	2.33441	2.07373	3.41808
YEL072W	696	0.340517	0.191092	0.173851	0.29454	151	0.410596	0.152318	0.15894	0.278146	330	0.381818	0.142424	0.142424	0.333333	5	7	12	13	3	15	5	12	10	16	24	23	6	13	9	15	13	0	14	16	-156.76	-22.6	-50.82	0.057	0.387	0.124	0.602	0.859	0.364943	0.364943	1.88271	1.57187	1.4197	1.93849
YHR068W	1164	0.294674	0.225086	0.179553	0.300687	52	0.403846	0.173077	0.115385	0.307692	241	0.394191	0.157676	0.103734	0.344398	31	13	15	31	7	24	10	29	8	30	29	33	15	13	15	25	17	5	12	25	-325.3	-7	-35.65	0.454	0.673	0.419	0.82	0.868	0.404639	0.404639	0	1.31133	1.49831	2.42031
YHR017W	1158	0.313472	0.196891	0.185665	0.303972	4	1	0	0	0	39	0.333333	0.102564	0.153846	0.410256	14	20	15	19	6	17	12	20	12	34	43	25	8	19	14	45	15	5	22	20	-296.05	0	-3.9	0.074	0	0.114	0.576	0.831	0.382556	0.382556	0.052142	2.72321	1.48158	1.84278
YHR198C	966	0.319876	0.1853	0.207039	0.287785	155	0.283871	0.0903226	0.219355	0.406452	0	0	0	0	0	19	16	20	25	4	11	10	13	8	10	39	28	7	17	12	28	23	3	11	17	-234.93	0	-15.5	0.208	0.379	0.126	0.598	0.803	0.39234	0.39234	0.333026	0.317567	2.01274	1.38317
YGL160W	1713	0.316404	0.175715	0.187974	0.319907	118	0.305085	0.118644	0.194915	0.381356	98	0.459184	0.173469	0.112245	0.255102	21	26	43	19	8	31	8	22	16	57	71	33	6	37	28	53	32	6	31	22	-413.99	-15.1	-15	0.028	0.443	0.125	0.579	0.815	0.363689	0.363689	0	2.15371	1.84654	2.94505
YGR042W	816	0.373775	0.208333	0.182598	0.235294	25	0.32	0.24	0.28	0.16	96	0.416667	0.135417	0.15625	0.291667	14	18	23	12	1	18	13	11	8	23	20	26	3	8	10	20	17	1	8	17	-187.69	-1.8	-10.3	0.008	0.431	0.12	0.569	0.793	0.390931	0.390931	0	0.928241	1.90842	2.51692
YER007W	1557	0.346821	0.202954	0.148362	0.301863	78	0.461538	0.102564	0.115385	0.320513	78	0.333333	0.192308	0.128205	0.346154	12	24	54	29	7	31	10	26	8	44	56	43	7	26	16	54	17	5	19	30	-385.6	-6.5	-11.8	0.251	0.439	0.123	0.605	0.837	0.351317	0.351317	2.23447	2.81849	2.50114	1.70122
YIL034C	864	0.309028	0.186343	0.228009	0.27662	28	0.285714	0.0357143	0.428571	0.25	61	0.393443	0.163934	0.147541	0.295082	17	13	20	29	2	17	13	7	7	15	33	11	5	12	12	31	17	3	10	13	-216.46	0	-6.4	0.126	0.48	0.179	0.63	0.87	0.414352	0.414352	0	0.179264	0.304095	3.27398
YGR095C	672	0.316964	0.217262	0.191964	0.27381	73	0.479452	0.150685	0.150685	0.219178	104	0.336538	0.115385	0.173077	0.375	16	10	8	13	8	18	12	10	3	22	28	10	2	6	9	16	12	0	1	19	-174.32	-5.99	-11.4	0.083	0.443	0.123	0.572	0.866	0.409226	0.409226	0	2.19798	1.35871	1.52443
YFR014C	1341	0.333333	0.244594	0.164802	0.257271	56	0.482143	0.125	0.160714	0.232143	212	0.283019	0.136792	0.183962	0.396226	28	16	15	33	5	41	17	24	8	21	49	51	4	16	18	33	22	4	13	28	-366.19	-3.8	-32.5	0.912	0.466	0.163	0.599	0.832	0.409396	0.409396	3.37524	1.89076	0.826972	1.2011
YFL033C	5313	0.324111	0.189535	0.219462	0.266893	218	0.233945	0.169725	0.215596	0.380734	190	0.394737	0.1	0.110526	0.394737	89	79	141	121	15	84	70	76	45	105	160	101	35	65	102	230	125	11	43	73	-1352.98	-46.6	-31.7	0.191	0.424	0.129	0.586	0.843	0.408997	0.408997	2.07493	2.36604	2.72834	3.91522
YEL062W	1848	0.338745	0.167749	0.200758	0.292749	86	0.372093	0.22093	0.174419	0.232558	147	0.333333	0.122449	0.129252	0.414966	13	29	43	29	12	32	16	20	9	49	55	41	12	35	42	83	39	3	24	29	-444.97	-17.6	-20.1	0.043	0.437	0.132	0.604	0.864	0.368506	0.368506	1.18852	2.42495	2.07373	1.961
YGR054W	1929	0.315708	0.191291	0.222913	0.270088	162	0.364198	0.154321	0.185185	0.296296	158	0.272152	0.101266	0.21519	0.411392	38	21	37	33	9	33	23	39	13	30	56	58	6	34	39	68	43	11	16	35	-516.14	-23.03	-17.22	0.309	0.536	0.219	0.681	0.846	0.414204	0.414204	1.92444	2.76216	2.0088	2.48973
YHR143W	978	0.258691	0.140082	0.261759	0.339468	508	0.356299	0.135827	0.188976	0.318898	187	0.213904	0.13369	0.13369	0.518717	22	5	9	9	1	11	8	8	0	19	17	6	2	12	10	97	54	0	12	23	-187.71	-83.13	-20.44	0.263	0.542	0.178	0.628	0.856	0.40184	0.40184	0.01986	0.587974	1.96941	2.75109
YGL210W	669	0.348281	0.227205	0.19133	0.233184	30	0.366667	0.2	0.2	0.233333	111	0.306306	0.108108	0.216216	0.369369	18	8	17	15	3	15	5	15	3	14	15	17	5	8	5	21	14	2	9	13	-171.13	-1.6	-10.6	0.314	0.484	0.152	0.628	0.842	0.418535	0.418535	0.692784	1.10309	0.132428	0.599553
YGL166W	678	0.30826	0.249263	0.224189	0.218289	6	0.5	0.166667	0.333333	0	117	0.273504	0.196581	0.196581	0.333333	14	16	14	14	12	13	6	17	8	11	17	13	5	2	12	23	16	0	3	9	-198.6	0	-20.6	0.94	0.459	0.117	0.578	0.83	0.473451	0.473451	1.85624	1.17814	1.21944	2.71472
YGR169C	1215	0.325103	0.223868	0.178601	0.272428	32	0.375	0.28125	0.125	0.21875	66	0.227273	0.151515	0.121212	0.5	17	25	14	25	7	27	15	17	14	31	37	32	5	17	23	21	29	6	15	27	-327.28	-4.72	-5.4	0.03	0.443	0.125	0.584	0.826	0.402469	0.402469	0.067309	0.390657	0.945449	1.63501
YFL017C	480	0.335417	0.247917	0.172917	0.24375	31	0.483871	0.193548	0.16129	0.16129	154	0.266234	0.214286	0.175325	0.344156	5	5	8	10	4	14	6	13	2	17	12	14	5	5	3	5	11	2	7	11	-126.7	-1.1	-37.6	0.023	0.467	0.144	0.617	0.813	0.420833	0.420833	0	0.999137	0.926422	1.33815
YGR083C	1956	0.355828	0.194785	0.195297	0.25409	88	0.363636	0.181818	0.170455	0.284091	21	0.380952	0.0952381	0.190476	0.333333	61	23	37	22	4	44	31	29	7	44	66	63	13	14	29	71	44	2	11	36	-476.5	-13.1	0	0.294	0.47	0.156	0.611	0.799	0.390082	0.390082	0	1.43342	2.55234	1.43948
YHR031C	2172	0.334715	0.223297	0.178177	0.263812	44	0.363636	0.181818	0.204545	0.25	129	0.302326	0.139535	0.186047	0.372093	41	47	33	41	4	40	30	35	10	48	71	66	19	25	27	68	43	6	17	52	-570.26	-5.2	-24.9	0.126	0.46	0.142	0.592	0.806	0.401473	0.401473	1.16821	1.08597	2.32514	2.18848
YHR092C	1683	0.242424	0.213904	0.180036	0.363636	74	0.418919	0.121622	0.148649	0.310811	60	0.366667	0.216667	0.133333	0.283333	40	18	20	16	13	29	14	51	5	44	40	24	19	41	19	40	39	13	24	51	-453.17	-11.3	-6.1	0.513	0.769	0.523	0.89	0.909	0.393939	0.393939	0.873835	2.04189	2.0088	2.68977
YGL090W	1266	0.367299	0.235387	0.13981	0.257504	28	0.214286	0.285714	0.0714286	0.428571	691	0.325615	0.21563	0.178003	0.280753	13	25	20	39	6	47	16	18	5	31	37	38	11	12	7	44	21	3	7	21	-309.5	-2.4	-168.9	0.885	0.435	0.134	0.572	0.804	0.375197	0.375197	0	1.37703	1.6056	1.89792
YEL053C	2202	0.339691	0.184378	0.173025	0.302906	79	0.316456	0.291139	0.151899	0.240506	88	0.375	0.0909091	0.181818	0.352273	29	22	44	41	12	52	33	27	16	50	91	55	11	45	20	64	43	7	29	42	-537.74	-15.1	-8.5	0.126	0.453	0.153	0.635	0.857	0.357402	0.357402	2.24187	2.02168	2.07431	4.22724
YHL020C	1215	0.325103	0.261728	0.220576	0.192593	78	0.269231	0.25641	0.128205	0.346154	28	0.25	0.25	0.214286	0.285714	19	16	22	34	4	35	47	13	8	12	36	35	7	9	11	40	16	2	8	30	-379.84	-18	-3.7	0.33	0.405	0.089	0.466	0.81	0.482305	0.482305	0	1.57556	0	0.766555
YGR106C	798	0.295739	0.186717	0.175439	0.342105	69	0.449275	0.144928	0.130435	0.275362	86	0.372093	0.104651	0.139535	0.383721	13	1	14	30	4	19	4	8	3	21	32	13	4	19	5	37	14	4	7	13	-190.2	-7.46	-17	0.033	0.514	0.239	0.708	0.863	0.362155	0.362155	0	2.42144	1.65381	2.25442
YFL028C	870	0.317241	0.234483	0.15977	0.288506	24	0.416667	0.125	0.166667	0.291667	59	0.389831	0.169492	0.152542	0.288136	11	18	17	23	3	17	10	16	7	17	35	19	6	9	8	19	12	7	6	29	-241.29	0	-8.5	0.144	0.449	0.174	0.627	0.816	0.394253	0.394253	0	0.669821	1.13093	2.7566
YGR279C	1161	0.239449	0.203273	0.260982	0.296296	144	0.354167	0.0972222	0.208333	0.340278	360	0.25	0.136111	0.155556	0.458333	55	6	22	20	5	17	17	24	3	16	17	18	2	9	11	57	30	6	15	36	-318.4	-16.31	-52.96	0.099	0.796	0.546	0.868	0.886	0.464255	0.464255	1.41066	1.0426	0.22129	1.15199
YGL123W	765	0.284967	0.235294	0.223529	0.256209	126	0.34127	0.103175	0.230159	0.325397	94	0.351064	0.0638298	0.148936	0.43617	21	18	10	6	1	12	13	28	3	17	21	20	2	7	16	12	19	3	4	21	-235.9	-10.8	-6.18	0.045	0.912	0.801	0.976	0.919	0.458824	0.458824	0	0.96445	0.570688	2.25467
YHL001W	815	0.299387	0.208589	0.191411	0.300613	59	0.457627	0.152542	0.135593	0.254237	127	0.377953	0.11811	0.149606	0.354331	21	11	2	4	1	5	7	8	0	8	11	17	2	3	4	7	7	4	1	15	-212.81	-5.8	-14	0.454	0.453	0.68	0.949	0.879	0.4	0.4	0.081739	0.793242	2.0088	2.17601
YIL023C	1041	0.243036	0.224784	0.248799	0.283381	171	0.444444	0.19883	0.146199	0.210526	181	0.353591	0.154696	0.20442	0.287293	29	7	12	11	4	11	11	25	20	29	41	11	10	22	11	39	21	2	6	24	-327.46	-36.8	-33.62	0.161	0.374	0.081	0.553	0.81	0.473583	0.473583	2.07368	0.897738	1.13334	2.83745
YEL001C	678	0.30826	0.202065	0.190265	0.29941	51	0.411765	0.137255	0.176471	0.27451	80	0.3375	0.225	0.1125	0.325	17	4	14	9	1	17	6	12	3	17	15	11	4	15	14	19	15	2	11	19	-173.5	-4	-12.5	0.033	0.47	0.16	0.66	0.834	0.39233	0.39233	0	1.11999	2.67521	3.29021
YGL002W	651	0.313364	0.222734	0.159754	0.304147	74	0.216216	0.243243	0.189189	0.351351	180	0.311111	0.138889	0.166667	0.383333	7	12	8	12	3	17	9	11	4	12	24	15	6	14	3	19	7	4	10	19	-168.8	-19.72	-28.16	0.489	0.505	0.157	0.645	0.852	0.382488	0.382488	0.007688	1.03546	1.99693	2.12825
YGR104C	924	0.350649	0.185065	0.194805	0.269481	71	0.535211	0.140845	0.126761	0.197183	14	0.142857	0.285714	0.285714	0.285714	11	10	29	19	2	16	13	16	4	26	30	14	10	10	14	34	19	3	10	17	-211.35	-5.9	0	1	0.425	0.123	0.582	0.855	0.37987	0.37987	1.3214	1.17595	2.19718	1.36391
YGR001C	902	0.342572	0.174058	0.182927	0.300443	29	0.517241	0.137931	0.137931	0.206897	86	0.453488	0.0813953	0.104651	0.360465	19	8	10	22	5	24	9	7	5	13	21	22	3	18	8	22	13	3	9	7	-189.47	-1.8	-7.9	0.373	0.409	0.225	0.713	0.857	0.356984	0.356984	0.77443	1.67453	1.08214	1.79162
YER174C	735	0.333333	0.214966	0.180952	0.270748	133	0.240602	0.135338	0.210526	0.413534	109	0.348624	0.100917	0.0733945	0.477064	18	8	9	16	2	26	15	10	3	17	19	16	4	16	11	22	10	2	4	16	-186.06	-23.51	-17.24	0.053	0.441	0.144	0.564	0.83	0.395918	0.395918	0	2.06211	1.87405	1.76831
YHL028W	1818	0.309681	0.183718	0.268427	0.238174	546	0.302198	0.247253	0.205128	0.245421	45	0.4	0.133333	0.2	0.266667	24	15	27	21	12	15	20	20	9	30	31	17	9	11	34	127	125	4	18	36	-458.24	-155.2	-0.19	0.012	0.416	0.09	0.484	0.8	0.452145	0.452145	0.540812	1.09895	2.07431	2.81035
YHR144C	939	0.336528	0.215122	0.167199	0.28115	32	0.40625	0.125	0.1875	0.28125	142	0.415493	0.0633803	0.140845	0.380282	15	23	17	16	14	22	12	15	9	20	32	18	8	13	10	19	20	1	8	20	-233.14	-0.7	-10.6	0.083	0.396	0.128	0.619	0.859	0.382322	0.382322	0.865921	0.481189	1.89831	1.44042
YGR288W	1422	0.310127	0.206751	0.204641	0.278481	27	0.185185	0.185185	0.222222	0.407407	448	0.287946	0.167411	0.178571	0.366071	29	25	24	30	19	26	20	15	11	31	57	26	9	15	20	35	31	7	24	19	-379.49	-1.6	-98.74	0.046	0.416	0.11	0.551	0.811	0.411392	0.411392	0.514674	2.32359	2.50114	1.73098
YGR241C	1707	0.345636	0.18512	0.227885	0.241359	521	0.287908	0.224568	0.1881	0.299424	29	0.241379	0.206897	0.137931	0.413793	29	19	39	23	1	30	69	26	14	31	60	29	16	16	32	42	46	2	21	23	-419.77	-152.4	-5.1	0.229	0.5	0.156	0.607	0.853	0.413005	0.413005	0.272078	1.45833	1.53094	2.85216
YGL062W	3537	0.294317	0.230139	0.204128	0.271416	41	0.341463	0.097561	0.341463	0.219512	79	0.278481	0.101266	0.189873	0.43038	102	66	46	77	12	75	50	90	29	72	104	65	26	47	55	60	63	8	31	100	-1068.43	-2.03	-3	0.008	0.582	0.261	0.721	0.85	0.434266	0.434266	0	2.21905	2.01274	2.85421
YER080W	1884	0.359873	0.194268	0.178344	0.267516	34	0.441176	0.205882	0.235294	0.117647	35	0.314286	0.0571429	0.0857143	0.542857	33	24	46	38	5	46	28	24	11	44	58	67	12	29	36	32	29	9	21	35	-445.98	-1.4	-2.4	0.294	0.502	0.199	0.679	0.84	0.372611	0.372611	0.397312	2.34852	1.89773	2.11916
YHR179W	1203	0.305071	0.221945	0.208645	0.264339	98	0.367347	0.112245	0.132653	0.387755	100	0.34	0.11	0.11	0.44	36	22	25	21	0	31	13	34	8	23	29	26	5	17	24	18	16	8	20	24	-338.26	-8.7	-9.1	0.025	0.705	0.415	0.813	0.86	0.43059	0.43059	1.07141	1.14327	1.76973	2.91013
YGL226C-A	410	0.258537	0.156098	0.217073	0.368293	56	0.392857	0.196429	0.160714	0.25	119	0.369748	0.184874	0.092437	0.352941	6	0	1	1	1	2	3	5	2	6	10	6	1	10	2	12	6	0	5	7	-73.94	-10.2	-14.4	0.108	0.41	0.241	0.737	0.919	0.373171	0.373171	0	2.82236	1.4197	3.00011
YGL087C	499	0.340681	0.190381	0.200401	0.268537	63	0.349206	0.222222	0.142857	0.285714	47	0.276596	0.0851064	0.276596	0.361702	4	7	8	8	3	11	2	9	3	6	13	11	4	5	12	9	12	2	4	4	-111.8	-7.9	0	0.039	0.476	0.223	0.718	0.843	0.390782	0.390782	0.605105	1.50461	0.593734	2.31077
YGR149W	1299	0.30639	0.169361	0.193226	0.331024	388	0.345361	0.14433	0.193299	0.31701	186	0.22043	0.172043	0.177419	0.430108	16	20	20	24	7	18	12	11	18	31	48	28	8	40	15	38	20	9	29	20	-291.73	-68.9	-34.17	0.126	0.441	0.15	0.642	0.851	0.362587	0.362587	0	1.28623	2.50114	2.38077
YER008C	4011	0.370232	0.19646	0.179756	0.253553	67	0.313433	0.19403	0.208955	0.283582	75	0.346667	0.0933333	0.146667	0.413333	57	73	102	60	9	150	69	36	28	86	132	94	28	49	46	124	75	13	37	68	-948.65	-10.8	-4.5	0.056	0.467	0.149	0.593	0.836	0.376215	0.376215	1.35306	1.67453	2.07373	2.87188
YGR080W	999	0.325325	0.197197	0.216216	0.261261	23	0.347826	0.0434783	0.347826	0.26087	75	0.373333	0.146667	0.133333	0.346667	16	13	21	23	2	19	19	14	4	25	32	24	5	15	19	39	15	0	9	18	-256.4	0	-9.7	0.626	0.446	0.139	0.585	0.836	0.413413	0.413413	0	1.18945	1.13334	1.7477
YGL079W	657	0.330289	0.196347	0.194825	0.278539	33	0.484848	0.151515	0.151515	0.212121	111	0.387387	0.162162	0.0630631	0.387387	10	8	15	23	1	21	10	5	3	15	16	11	4	10	7	34	12	0	4	9	-155.27	-1.4	-18.45	0.06	0.435	0.155	0.583	0.844	0.391172	0.391172	0	0.393186	0.771001	2.1267
YHR084W	2067	0.331882	0.183841	0.21432	0.269956	317	0.305994	0.176656	0.201893	0.315457	177	0.514124	0.118644	0.112994	0.254237	33	27	54	42	7	41	38	28	9	19	48	44	19	33	65	68	42	5	32	34	-500.42	-66.77	-13.3	0.074	0.441	0.142	0.621	0.832	0.398162	0.398162	1.70162	2.30126	2.13561	2.13168
YDR463W	1560	0.337179	0.187821	0.226923	0.248077	51	0.431373	0.156863	0.235294	0.176471	158	0.462025	0.170886	0.0886076	0.278481	23	20	37	25	11	34	26	25	17	33	31	39	9	23	30	63	34	0	17	22	-372.51	-2.1	-24.4	0.035	0.461	0.145	0.603	0.851	0.414744	0.414744	0	0.883913	1.8328	2.1922
YIL005W	2106	0.356125	0.187559	0.185185	0.27113	147	0.346939	0.163265	0.210884	0.278912	188	0.37234	0.101064	0.191489	0.335106	29	31	55	43	9	51	14	30	16	57	62	65	15	41	33	49	35	6	31	29	-494.02	-22.8	-22.31	0.086	0.44	0.147	0.626	0.827	0.372745	0.372745	0.219325	0.979411	2.72834	3.91522
YGR021W	873	0.328751	0.260023	0.207331	0.203895	53	0.528302	0.150943	0.132075	0.188679	75	0.493333	0.0666667	0.213333	0.226667	24	11	24	17	2	24	6	20	3	17	24	24	9	8	8	22	20	1	6	20	-249.6	-3.2	-3.7	0.367	0.421	0.102	0.55	0.797	0.467354	0.467354	1.20694	1.47514	2.01274	0.583641
YFL038C	621	0.299517	0.257649	0.199678	0.243156	51	0.431373	0.156863	0.156863	0.254902	105	0.466667	0.12381	0.219048	0.190476	8	7	12	17	4	12	9	15	1	11	20	18	5	8	1	15	18	2	9	14	-175.54	-3.2	-5.9	0.137	0.578	0.185	0.658	0.844	0.457327	0.457327	0	0.64108	0	1.14858
YGR071C	2583	0.341851	0.160666	0.181959	0.315525	64	0.453125	0.078125	0.203125	0.265625	82	0.365854	0.121951	0.146341	0.365854	22	28	71	49	14	62	21	24	29	77	108	57	8	50	21	112	50	5	21	31	-586.45	0	-14.5	0.352	0.397	0.127	0.58	0.84	0.342625	0.342625	1.37441	1.88597	2.32514	3.6044
YGL145W	2106	0.359924	0.173314	0.171415	0.295347	56	0.428571	0.142857	0.0892857	0.339286	103	0.485437	0.116505	0.174757	0.223301	28	20	64	41	5	42	42	15	12	50	92	55	11	32	17	60	37	6	32	40	-470.95	-5.5	-6.8	0.499	0.459	0.162	0.64	0.867	0.344729	0.344729	0.670264	2.46264	1.96941	1.90007
YER176W	3366	0.372252	0.210339	0.184492	0.232917	41	0.390244	0.219512	0.195122	0.195122	298	0.288591	0.348993	0.171141	0.191275	44	58	97	45	20	84	50	67	17	76	87	119	14	45	46	91	70	7	28	56	-852.63	-2.1	-99.07	0.149	0.465	0.14	0.588	0.811	0.394831	0.394831	0.882708	2.49045	2.85121	1.69311
YHR069C	1080	0.321296	0.227778	0.189815	0.261111	75	0.346667	0.16	0.2	0.293333	142	0.359155	0.147887	0.190141	0.302817	19	20	28	19	3	22	12	29	7	26	28	16	11	6	11	42	19	4	11	26	-284.65	-8.1	-19.92	0.166	0.474	0.132	0.605	0.834	0.417593	0.417593	1.13754	1.08096	1.49831	1.72693
YEL043W	2871	0.337513	0.173459	0.23093	0.258098	45	0.355556	0.155556	0.311111	0.177778	101	0.39604	0.138614	0.108911	0.356436	54	27	105	44	5	49	42	20	22	54	98	67	17	24	56	144	69	10	22	27	-678.68	-2.8	-11.6	0.122	0.471	0.149	0.606	0.845	0.404389	0.404389	0.107184	2.30137	1.99693	1.88633
YEL018W	840	0.37619	0.235714	0.171429	0.216667	22	0.454545	0.227273	0.227273	0.0909091	75	0.413333	0.133333	0.12	0.333333	9	14	24	16	0	21	14	18	7	22	35	24	9	6	6	15	20	1	4	14	-200.95	0	-8.99	0.091	0.468	0.117	0.546	0.824	0.407143	0.407143	0	1.01551	1.22002	1.44606
YGL172W	1419	0.314306	0.212826	0.218464	0.254405	25	0.2	0.4	0.16	0.24	93	0.408602	0.139785	0.139785	0.311828	37	6	46	18	2	14	38	58	5	24	47	22	7	25	17	54	40	0	5	7	-391.41	-5.1	-11.1	0.03	0.372	0.099	0.568	0.821	0.43129	0.43129	0	1.52089	2.67521	3.00011
YER167W	2556	0.347027	0.178013	0.225743	0.249218	279	0.322581	0.179211	0.168459	0.329749	134	0.552239	0.119403	0.0746269	0.253731	35	37	83	47	4	40	31	36	23	29	50	51	23	31	53	144	72	2	23	37	-623.55	-58.1	-12	0.045	0.456	0.141	0.623	0.846	0.403756	0.403756	0.690492	0.50155	2.85121	1.6342
YGL256W	1149	0.290688	0.204526	0.213229	0.291558	534	0.320225	0.196629	0.168539	0.314607	134	0.328358	0.119403	0.156716	0.395522	49	7	24	18	6	26	10	27	12	28	33	28	10	11	17	16	24	0	13	23	-313.9	-125.86	-17.4	0.513	0.763	0.421	0.828	0.865	0.417755	0.417755	0	1.31867	0.627884	1.95396
YGL131C	4212	0.358262	0.195394	0.171652	0.274691	76	0.223684	0.236842	0.25	0.289474	1321	0.25511	0.158213	0.219531	0.367146	53	72	103	72	52	100	45	48	30	86	99	135	30	67	67	114	78	19	65	68	-1033.08	-18.9	-297.18	0.361	0.416	0.131	0.6	0.818	0.367047	0.367047	1.70392	2.74735	1.87405	2.71088
YHL027W	1878	0.301917	0.213525	0.231629	0.252929	118	0.364407	0.177966	0.135593	0.322034	205	0.321951	0.209756	0.112195	0.356098	32	24	36	34	18	30	31	35	19	28	55	38	12	10	45	91	37	4	19	27	-535.94	-18	-39.8	0.048	0.483	0.147	0.601	0.84	0.445154	0.445154	0.753232	1.88043	2.01274	2.27634
YHR021C	799	0.331665	0.192741	0.16771	0.307885	73	0.39726	0.123288	0.136986	0.342466	97	0.360825	0.0515464	0.0927835	0.494845	6	4	1	2	5	3	3	5	3	1	9	7	1	3	4	7	10	0	1	7	-185.3	-6.65	-8.4	0.047	0.47	0.66	0.978	0.926	0.360451	0.360451	0	1.61949	1.96941	1.61911
YHR201C	1194	0.333333	0.238693	0.160804	0.267169	33	0.484848	0.151515	0.151515	0.212121	118	0.211864	0.220339	0.135593	0.432203	18	19	22	26	5	34	15	24	7	27	43	32	8	15	9	35	9	3	14	32	-321.4	-1.6	-22.5	0.171	0.469	0.141	0.581	0.82	0.399497	0.399497	0.049438	2.06211	1.29319	2.96656
YHR033W	1272	0.26022	0.242925	0.264151	0.232704	50	0.34	0.28	0.08	0.3	271	0.321033	0.143911	0.180812	0.354244	26	19	26	25	3	26	16	28	11	37	46	23	9	11	20	29	25	3	11	29	-419.61	-7.4	-44.59	0.029	0.433	0.1	0.559	0.816	0.507075	0.507075	0	0.756522	0.167589	2.03991
YDR452W	2025	0.352593	0.218765	0.165432	0.26321	145	0.268966	0.227586	0.124138	0.37931	143	0.328671	0.0769231	0.146853	0.447552	26	33	39	49	5	56	16	33	13	43	51	68	19	35	32	45	30	11	27	43	-509.42	-30.9	-11.65	0.083	0.461	0.149	0.619	0.804	0.384198	0.384198	1.10741	2.38469	1.6056	3.38364
YGL107C	1941	0.334364	0.199897	0.183411	0.282329	62	0.274194	0.241935	0.177419	0.306452	126	0.325397	0.103175	0.190476	0.380952	30	32	46	37	5	41	21	24	13	47	66	48	12	33	23	60	36	8	31	33	-482.81	-8.38	-13.25	0.007	0.466	0.141	0.608	0.835	0.383308	0.383308	1.75539	2.80649	1.4197	2.81772
YDR460W	966	0.367495	0.241201	0.153209	0.238095	142	0.366197	0.190141	0.204225	0.239437	117	0.316239	0.17094	0.196581	0.316239	8	22	25	20	8	40	8	10	4	19	26	34	7	17	10	13	16	1	12	21	-242	-24.32	-24.3	0.093	0.476	0.141	0.572	0.806	0.39441	0.39441	0.155639	1.03499	1.481	1.76961
YGL104C	1461	0.278576	0.213552	0.182752	0.32512	58	0.482759	0.275862	0.0862069	0.155172	26	0.423077	0.269231	0.115385	0.192308	22	20	22	12	11	13	18	35	8	62	55	19	14	27	19	45	25	10	16	33	-409.11	-0.1	-2	0.065	0.452	0.12	0.603	0.856	0.396304	0.396304	0.863862	3.07834	2.55234	1.7413
YGR128C	2142	0.351074	0.168534	0.180672	0.29972	52	0.365385	0.192308	0.230769	0.211538	79	0.35443	0.177215	0.101266	0.367089	24	16	51	51	11	41	30	32	10	58	90	53	6	39	27	69	49	3	21	32	-487	-6.4	-9.36	0.513	0.457	0.167	0.638	0.841	0.349206	0.349206	0.40979	3.25369	2.07373	2.56889
YHR187W	930	0.334409	0.194624	0.196774	0.274194	34	0.411765	0.176471	0.205882	0.205882	93	0.344086	0.193548	0.139785	0.322581	14	8	17	20	3	25	15	10	7	23	31	18	6	14	13	27	25	1	15	17	-226.82	-4.6	-13.8	0.081	0.404	0.122	0.563	0.842	0.391398	0.391398	1.49894	1.88208	2.55234	3.39478
YHL025W	999	0.314314	0.259259	0.231231	0.195195	57	0.508772	0.22807	0.0877193	0.175439	97	0.28866	0.226804	0.123711	0.360825	26	19	16	24	1	23	31	18	9	12	24	18	8	13	13	26	17	1	13	20	-309.72	-8	-21.4	0.074	0.409	0.083	0.508	0.803	0.49049	0.49049	0	2.40041	1.04721	1.50623
YGR130C	2451	0.394941	0.205222	0.19543	0.204406	131	0.290076	0.160305	0.259542	0.290076	163	0.263804	0.0674847	0.233129	0.435583	53	27	56	50	1	110	63	16	14	35	55	89	6	10	28	77	70	4	17	35	-592.93	-16.42	-11.63	0.339	0.516	0.193	0.631	0.823	0.400653	0.400653	0.97345	1.68901	2.67521	2.4651
YGR155W	1524	0.307743	0.206693	0.196194	0.28937	60	0.383333	0.2	0.166667	0.25	129	0.356589	0.108527	0.24031	0.294574	33	15	31	39	1	30	12	35	7	39	51	51	6	17	20	38	28	4	16	34	-423.07	-6.4	-12.84	0.072	0.644	0.346	0.767	0.866	0.402887	0.402887	0	0.908606	1.2437	2.61494
YER103W	1929	0.318818	0.243131	0.18507	0.252981	76	0.644737	0.0394737	0.171053	0.144737	28	0.5	0.214286	0.107143	0.178571	65	28	33	45	2	53	23	49	5	37	46	50	7	28	27	39	48	1	12	44	-559.62	0	-1.1	0.048	0.509	0.184	0.633	0.823	0.428201	0.428201	0	2.04189	1.35871	1.97232
YER093C	4293	0.355229	0.187282	0.18635	0.271139	65	0.215385	0.246154	0.184615	0.353846	83	0.39759	0.144578	0.26506	0.192771	57	76	111	73	15	97	55	53	27	102	162	110	36	75	39	127	87	8	43	77	-1030.93	-12.1	-8.22	0.072	0.403	0.113	0.568	0.816	0.373631	0.373631	0	1.50691	2.72834	2.86151
YDR464W	4308	0.392293	0.205896	0.190808	0.211003	131	0.351145	0.145038	0.137405	0.366412	130	0.3	0.146154	0.169231	0.384615	100	71	91	87	3	149	62	36	32	74	100	183	15	23	84	138	93	8	15	71	-1014.58	-22.5	-26.41	0.681	0.443	0.141	0.593	0.799	0.396704	0.396704	2.00315	2.13337	2.72834	3.43918
YGR210C	1236	0.294498	0.267799	0.196602	0.2411	133	0.255639	0.210526	0.12782	0.406015	64	0.328125	0.171875	0.109375	0.390625	25	20	15	29	5	22	10	39	7	26	39	34	6	16	21	20	28	6	9	34	-373.6	-26.3	-5.9	0.039	0.469	0.126	0.565	0.778	0.464401	0.464401	1.98475	1.36213	0.822574	2.02622
YGR056W	2787	0.355579	0.17761	0.199498	0.267313	50	0.46	0.16	0.16	0.22	28	0.357143	0.0714286	0.25	0.321429	38	48	76	60	9	63	34	29	19	63	74	65	19	41	74	73	58	8	36	41	-638.72	-4	-0.6	0.027	0.412	0.133	0.607	0.833	0.377108	0.377108	2.05174	1.58621	2.72834	2.17081
YFR016C	3702	0.404106	0.229065	0.166397	0.200432	86	0.27907	0.162791	0.162791	0.395349	45	0.355556	0.177778	0.244444	0.222222	71	39	85	104	4	215	41	53	15	73	59	119	11	20	46	97	93	2	9	77	-872.69	-14.5	-2.8	0.035	0.475	0.152	0.587	0.798	0.395462	0.395462	4.75365	1.92656	2.01274	1.18469
YGL195W	8019	0.301409	0.206634	0.179324	0.312632	26	0.346154	0.153846	0.307692	0.192308	76	0.342105	0.105263	0.144737	0.407895	218	110	131	150	26	208	87	123	35	219	344	173	37	126	101	208	123	15	51	187	-2162.78	-1.09	-12.4	0.014	0.51	0.189	0.647	0.84	0.385958	0.385958	2.56754	2.26838	2.1966	3.86709
YGL020C	708	0.313559	0.214689	0.179379	0.292373	73	0.438356	0.219178	0.136986	0.205479	84	0.428571	0.142857	0.0595238	0.369048	19	4	12	10	0	14	9	8	7	14	25	25	6	15	7	17	11	8	7	17	-186.2	-8.9	-8.6	0.079	0.443	0.161	0.643	0.826	0.394068	0.394068	0	1.11165	1.481	1.47919
YHR193C	525	0.339048	0.219048	0.232381	0.209524	52	0.346154	0.115385	0.346154	0.192308	80	0.3125	0.15	0.15	0.3875	24	4	14	12	0	15	12	11	1	12	10	16	4	4	5	9	5	0	2	14	-133.9	-4.1	-9.16	0.144	0.776	0.578	0.922	0.906	0.451429	0.451429	0	1.19618	0	1.08324
YER161C	1002	0.391218	0.239521	0.170659	0.198603	41	0.317073	0.219512	0.121951	0.341463	254	0.291339	0.181102	0.149606	0.377953	16	28	15	26	0	39	10	19	5	11	22	50	9	8	20	30	6	2	8	9	-224.86	-7.1	-44.5	0.135	0.391	0.118	0.554	0.773	0.41018	0.41018	0	1.35154	0.528099	1.23833
YGR179C	1221	0.385749	0.209664	0.166257	0.238329	48	0.3125	0.1875	0.229167	0.270833	108	0.314815	0.157407	0.203704	0.324074	13	24	28	23	1	49	17	15	13	23	41	41	12	10	12	37	19	2	12	14	-274.4	-1.9	-14.4	0.247	0.406	0.116	0.571	0.823	0.375921	0.375921	0.657854	1.03202	2.13561	2.02288
YGR175C	1491	0.275654	0.230718	0.181757	0.311871	88	0.488636	0.159091	0.147727	0.204545	150	0.306667	0.16	0.146667	0.386667	31	24	23	34	7	27	12	40	11	37	46	31	15	26	28	23	18	2	15	46	-420.32	-8.9	-20.4	0.136	0.718	0.441	0.825	0.903	0.412475	0.412475	0.201408	2.5751	0.718254	2.79867
YDR539W	1512	0.304894	0.220899	0.18254	0.291667	113	0.327434	0.0973451	0.159292	0.415929	328	0.347561	0.167683	0.14939	0.335366	32	14	13	30	11	35	13	33	15	38	47	39	12	21	34	29	29	7	17	34	-417.74	-13	-65.9	0.05	0.467	0.158	0.618	0.841	0.403439	0.403439	0	2.74735	1.89773	1.8284
YHR128W	651	0.308756	0.227343	0.18126	0.282642	42	0.428571	0.166667	0.190476	0.214286	228	0.29386	0.122807	0.197368	0.385965	8	15	9	11	5	19	6	17	2	18	24	12	5	10	10	10	10	0	10	15	-190.2	-1.9	-38.1	0.513	0.697	0.365	0.744	0.9	0.408602	0.408602	0	0.641404	1.2437	1.09645
YHR001W	1314	0.3379	0.219178	0.180365	0.262557	53	0.433962	0.113208	0.188679	0.264151	130	0.253846	0.146154	0.215385	0.384615	27	18	19	26	1	34	19	27	14	34	36	40	9	18	24	29	20	5	18	19	-354.31	-5.5	-16.4	1	0.463	0.149	0.613	0.825	0.399543	0.399543	0.524116	0.831415	1.18646	2.39126
YGR119C	1626	0.350554	0.217712	0.202337	0.229397	112	0.366071	0.160714	0.223214	0.25	95	0.4	0.115789	0.157895	0.326316	32	12	49	10	1	23	60	70	3	22	44	34	7	23	21	47	58	5	6	14	-442.22	-10.7	-9.2	0.397	0.416	0.102	0.555	0.783	0.420049	0.420049	1.33269	2.16123	2.01274	1.22339
YGL043W	930	0.377419	0.205376	0.196774	0.22043	16	0.375	0.125	0.25	0.25	247	0.360324	0.202429	0.17004	0.267206	26	11	22	19	7	22	15	9	10	15	20	39	4	6	11	22	18	2	9	22	-219.36	0	-57.52	0.821	0.488	0.187	0.657	0.861	0.402151	0.402151	1.23393	1.17618	2.55234	1.23974
YER121W	345	0.344928	0.208696	0.191304	0.255072	182	0.318681	0.241758	0.181319	0.258242	114	0.491228	0.157895	0.122807	0.22807	12	6	12	8	0	9	4	3	3	2	7	5	3	4	4	15	3	2	6	6	-73.77	-37.44	-6.67	0.075	0.459	0.154	0.663	0.867	0.4	0.4	0	0.4542	0.470859	1.07618
YHL003C	1236	0.292071	0.202265	0.162621	0.343042	163	0.355828	0.220859	0.171779	0.251534	242	0.38843	0.181818	0.132231	0.297521	21	20	15	19	5	18	12	15	9	25	46	25	13	36	12	32	21	11	24	32	-325.51	-35	-48.2	0.229	0.45	0.158	0.67	0.854	0.364887	0.364887	1.52254	2.62249	1.54257	2.05517
YDR482C	408	0.333333	0.291667	0.223039	0.151961	99	0.292929	0.171717	0.232323	0.30303	78	0.384615	0.269231	0.115385	0.230769	9	15	5	3	1	17	16	5	5	5	10	11	3	0	3	14	6	1	2	4	-109.2	-20.81	-11	0.161	0.344	0.056	0.397	0.737	0.514706	0.514706	0	0.518434	0	0
YGL236C	2010	0.289552	0.234328	0.235821	0.240299	18	0.444444	0.166667	0.333333	0.0555556	54	0.314815	0.111111	0.148148	0.425926	47	38	26	36	9	33	41	48	13	52	71	36	15	21	37	43	40	4	20	39	-615.61	0	-1.6	0.026	0.471	0.121	0.571	0.805	0.470149	0.470149	0.86245	1.38885	1.18646	3.00059
YGR209C	315	0.269841	0.222222	0.209524	0.298413	92	0.369565	0.141304	0.195652	0.293478	34	0.323529	0.176471	0.205882	0.294118	15	1	2	7	2	6	4	5	0	5	5	9	4	5	4	9	4	1	4	12	-85.5	-6.7	-2.2	0.045	0.707	0.425	0.863	0.912	0.431746	0.431746	0	1.5792	0.227853	2.13168
YGL082W	1146	0.357766	0.203316	0.188482	0.250436	72	0.347222	0.166667	0.208333	0.277778	151	0.198675	0.13245	0.18543	0.483444	19	19	39	18	3	27	29	24	7	19	34	21	7	15	11	27	22	2	16	22	-280.38	-12.5	-20.5	0.21	0.446	0.135	0.612	0.828	0.391798	0.391798	2.12825	1.9123	2.01274	2.38724
YFL045C	765	0.311111	0.210458	0.180392	0.298039	85	0.317647	0.0705882	0.235294	0.376471	159	0.27044	0.138365	0.169811	0.421384	11	13	11	16	3	25	7	20	4	14	25	19	3	20	8	15	14	2	9	15	-210.1	-4	-23.8	0.04	0.755	0.54	0.897	0.915	0.39085	0.39085	0	0.858081	0.875321	2.99924
YGR204W	2841	0.279127	0.229497	0.239352	0.252024	43	0.488372	0.162791	0.186047	0.162791	109	0.46789	0.137615	0.0825688	0.311927	91	41	43	52	7	55	35	79	22	72	77	59	19	32	54	45	64	2	21	76	-853.48	-1.69	-8.7	1	0.631	0.277	0.708	0.822	0.468849	0.468849	0.5911	1.13186	0.950995	3.53646
YFR005C	1347	0.332591	0.195991	0.17075	0.300668	100	0.38	0.19	0.16	0.27	186	0.333333	0.129032	0.172043	0.365591	13	17	29	26	10	32	15	13	19	27	50	38	3	29	19	35	21	6	14	32	-335.98	-17.2	-37	0.018	0.39	0.121	0.596	0.837	0.366741	0.366741	0.647636	2.19748	2.62402	2.08637
YGR187C	1185	0.344304	0.222785	0.140084	0.292827	79	0.493671	0.0886076	0.101266	0.316456	177	0.463277	0.141243	0.124294	0.271186	22	17	19	33	7	45	7	16	6	31	46	30	11	16	16	23	11	1	11	26	-288.8	-5.09	-25.3	0.129	0.455	0.184	0.662	0.858	0.362869	0.362869	0.21301	2.53609	2.55234	1.80577
YER170W	678	0.323009	0.212389	0.20649	0.258112	93	0.387097	0.172043	0.0967742	0.344086	214	0.317757	0.172897	0.21028	0.299065	12	13	6	14	0	14	9	15	3	14	34	18	2	5	13	17	17	2	8	9	-176.79	-13.16	-36.4	0.042	0.367	0.098	0.524	0.775	0.418879	0.418879	0	0.912694	0.646575	0.688885
YGL125W	1803	0.278425	0.216861	0.242374	0.262341	133	0.300752	0.157895	0.270677	0.270677	361	0.271468	0.0775623	0.221607	0.429363	30	22	37	44	10	30	27	32	17	52	60	35	14	23	37	40	27	13	25	25	-551.77	-21.4	-39.57	0.047	0.588	0.221	0.686	0.845	0.459235	0.459235	0	1.42586	0.950995	4.28279
YGL054C	417	0.280576	0.177458	0.172662	0.369305	104	0.432692	0.105769	0.144231	0.317308	280	0.357143	0.167857	0.146429	0.328571	11	3	9	5	2	6	2	7	4	10	27	7	4	13	3	4	4	2	7	8	-90.1	-9.5	-55.55	0.513	0.598	0.311	0.781	0.916	0.35012	0.35012	1.56602	3.11408	0.499901	1.4971
YER060W	1587	0.241336	0.228103	0.191556	0.339004	134	0.313433	0.179104	0.223881	0.283582	320	0.30625	0.178125	0.146875	0.36875	58	15	24	17	8	22	9	46	7	43	47	15	14	37	19	34	30	14	28	41	-468	-31	-72	0.031	0.456	0.142	0.646	0.842	0.41966	0.41966	0	2.83174	2.85121	2.96746
YGR058W	1008	0.350198	0.180556	0.225198	0.244048	13	0.461538	0.0769231	0.307692	0.153846	164	0.280488	0.189024	0.20122	0.329268	27	20	22	16	2	19	22	13	11	16	26	24	4	18	20	20	20	2	14	19	-221.77	0	-29.8	0.077	0.426	0.131	0.585	0.827	0.405754	0.405754	0.366734	1.40933	1.35477	2.53834
YGL009C	2340	0.312821	0.213675	0.190598	0.282906	83	0.337349	0.13253	0.120482	0.409639	154	0.363636	0.0974026	0.220779	0.318182	61	33	29	55	11	55	26	63	17	55	58	60	15	33	40	47	48	8	17	48	-629.99	-13.2	-18.5	1	0.623	0.336	0.78	0.864	0.404274	0.404274	0	2.94602	1.76973	2.01027
YIL008W	300	0.34	0.21	0.17	0.28	103	0.417476	0.213592	0.165049	0.203883	182	0.395604	0.17033	0.120879	0.313187	1	2	5	13	0	7	1	9	3	14	7	6	3	4	3	5	6	1	1	8	-63.3	-14.4	-27.89	0.02	0.526	0.205	0.664	0.85	0.38	0.38	0.010536	2.04069	0.332173	0.494776
YFR008W	666	0.385886	0.195195	0.177177	0.241742	30	0.366667	0.2	0.166667	0.266667	345	0.33913	0.168116	0.15942	0.333333	8	10	17	11	0	20	26	5	6	12	32	16	9	4	4	15	10	0	7	9	-147.99	-2.5	-81.5	0.111	0.443	0.129	0.566	0.859	0.372372	0.372372	1.24326	1.84696	1.53094	1.04115
YHR101C	1095	0.328767	0.193607	0.171689	0.305936	29	0.37931	0.275862	0.172414	0.172414	85	0.282353	0.164706	0.223529	0.329412	11	16	18	20	4	26	22	9	2	29	34	23	2	23	19	19	20	0	16	22	-248.77	-4	-8.93	0.271	0.446	0.128	0.557	0.819	0.365297	0.365297	0.62466	2.76216	2.67521	1.46841
YER029C	591	0.394247	0.236887	0.179357	0.189509	68	0.455882	0.220588	0.147059	0.176471	86	0.267442	0.209302	0.0930233	0.430233	10	17	13	9	1	12	11	10	3	10	18	28	3	4	11	13	10	0	3	10	-132.4	-9.1	-15.3	0.035	0.358	0.094	0.527	0.764	0.416244	0.416244	0	0	2.13561	0.662627
YEL054C	498	0.307229	0.218876	0.206827	0.267068	75	0.4	0.173333	0.173333	0.253333	236	0.300847	0.122881	0.131356	0.444915	16	8	7	8	1	12	6	13	2	15	11	18	2	4	11	10	6	0	2	13	-134.62	-14	-35.86	0.042	0.798	0.605	0.916	0.897	0.425703	0.425703	1.41778	1.86531	0.291418	0.863555
YEL026W	381	0.288714	0.181102	0.225722	0.304462	158	0.341772	0.120253	0.183544	0.35443	70	0.314286	0.114286	0.128571	0.442857	18	5	6	6	3	6	6	4	1	12	14	8	2	3	8	6	7	0	2	9	-81.8	-21.8	-8.8	0.251	0.798	0.635	0.93	0.918	0.406824	0.406824	0	0.601572	0	1.05836
YGR057C	729	0.340192	0.179698	0.15775	0.322359	90	0.444444	0.166667	0.155556	0.233333	294	0.35034	0.193878	0.166667	0.289116	7	13	18	13	5	17	4	11	7	19	24	15	8	18	7	22	13	2	9	10	-152.22	-7.26	-60.3	0.554	0.401	0.145	0.65	0.833	0.337449	0.337449	0.357319	1.07021	1.29319	1.52562
YER182W	735	0.35102	0.214966	0.183673	0.25034	44	0.5	0.295455	0.159091	0.0454545	78	0.346154	0.0769231	0.115385	0.461538	17	14	17	7	0	14	10	18	4	14	25	19	5	10	11	9	19	4	11	16	-176.62	-1.1	-6.5	0.329	0.426	0.125	0.582	0.787	0.398639	0.398639	0	1.61914	1.18646	1.90724
YER157W	2406	0.336658	0.192851	0.167498	0.302993	275	0.316364	0.207273	0.185455	0.290909	80	0.375	0.0875	0.15	0.3875	36	36	44	67	10	54	36	16	10	59	91	66	9	37	20	68	53	2	38	49	-581.94	-63.5	-6.37	0.1	0.492	0.181	0.651	0.837	0.360349	0.360349	0.890469	3.53603	1.84654	3.48475
YGL157W	1044	0.323755	0.203065	0.192529	0.280651	91	0.395604	0.142857	0.153846	0.307692	82	0.378049	0.121951	0.134146	0.365854	27	3	20	18	8	26	9	23	7	21	27	34	6	22	12	24	27	3	6	24	-251.37	-11.62	-9.42	0.132	0.515	0.206	0.705	0.823	0.395594	0.395594	0	1.38984	1.8328	3.41808
YHR196W	1728	0.370949	0.203704	0.138889	0.286458	135	0.355556	0.17037	0.162963	0.311111	50	0.46	0.1	0.1	0.34	22	11	39	47	6	55	24	20	10	50	55	55	7	17	16	55	28	8	13	37	-417.63	-22.9	-2	0.026	0.47	0.171	0.632	0.859	0.342593	0.342593	0.596552	2.19816	2.85121	2.23275
YGL142C	1851	0.285791	0.184765	0.188547	0.340897	72	0.430556	0.208333	0.111111	0.25	142	0.302817	0.126761	0.140845	0.429577	29	27	15	26	4	32	13	22	17	44	89	35	10	65	33	52	28	15	32	28	-462.87	-11.2	-19	0.06	0.393	0.109	0.569	0.828	0.373312	0.373312	0	1.83628	2.85121	3.56996
YDR494W	1086	0.372007	0.200737	0.175875	0.251381	93	0.451613	0.268817	0.11828	0.16129	86	0.395349	0.116279	0.151163	0.337209	14	23	30	14	2	22	25	16	4	9	31	39	11	14	18	36	18	1	9	25	-255.99	-6.61	-6.8	0.016	0.424	0.129	0.577	0.812	0.376611	0.376611	0.942082	1.78496	1.24747	2.43076
YER095W	1203	0.266833	0.279302	0.187864	0.266002	59	0.305085	0.220339	0.152542	0.322034	203	0.17734	0.1133	0.221675	0.487685	39	20	13	27	8	30	21	41	7	16	38	17	13	14	13	27	19	0	8	29	-394	-9	-17.9	0.323	0.517	0.173	0.623	0.815	0.467165	0.467165	0.906241	2.24293	2.44802	1.84292
YDR499W	2244	0.365865	0.189394	0.16533	0.279412	25	0.24	0.08	0.16	0.52	28	0.5	0.25	0.142857	0.107143	28	33	38	47	6	60	34	21	18	68	96	58	21	30	25	54	44	5	22	39	-512.72	0	-1.9	0.342	0.411	0.119	0.573	0.844	0.354724	0.354724	1.91145	2.92129	2.62402	2.84605
YGL119W	1506	0.336653	0.222444	0.158699	0.282205	39	0.205128	0.230769	0.205128	0.358974	16	0.25	0.0625	0.375	0.3125	35	30	22	23	6	36	15	26	8	27	55	46	17	22	18	44	27	4	15	25	-405.15	-4	0	0.821	0.412	0.128	0.592	0.828	0.381142	0.381142	1.70447	2.21415	2.44802	2.02622
YER092W	378	0.380952	0.222222	0.169312	0.227513	38	0.552632	0.131579	0.131579	0.184211	249	0.248996	0.196787	0.192771	0.361446	5	5	4	13	0	15	3	2	1	10	14	10	2	0	7	9	12	1	5	7	-87.61	-1.62	-60.29	0.095	0.369	0.094	0.495	0.835	0.391534	0.391534	0	0.809891	1.7816	0.518796
YHR007C	1593	0.293785	0.204645	0.194601	0.306968	163	0.380368	0.159509	0.116564	0.343558	269	0.35316	0.137546	0.163569	0.345725	30	25	18	25	4	31	17	34	18	33	52	37	18	27	30	32	28	7	29	35	-429.94	-23.6	-44.2	0.033	0.749	0.506	0.851	0.908	0.399247	0.399247	0	1.71125	2.85121	3.33787
YHR192W	837	0.354839	0.201912	0.203106	0.240143	30	0.533333	0.2	0.0666667	0.2	62	0.33871	0.0967742	0.145161	0.419355	19	9	13	15	6	18	14	9	8	18	32	32	2	10	7	25	13	6	12	10	-216.9	0	-7.3	0.026	0.419	0.13	0.614	0.852	0.405018	0.405018	0	0.857054	0.366539	3.18391
YHL024W	2142	0.336134	0.199346	0.205415	0.259104	159	0.389937	0.150943	0.125786	0.333333	252	0.210317	0.123016	0.178571	0.488095	37	36	75	48	5	45	24	44	22	33	36	35	22	27	48	80	34	4	33	25	-583.53	-25.77	-32.22	0.367	0.483	0.181	0.666	0.858	0.404762	0.404762	0	2.16868	2.85121	1.10184
YHR112C	1137	0.293755	0.216359	0.211961	0.277924	518	0.316602	0.216216	0.171815	0.295367	202	0.391089	0.188119	0.138614	0.282178	30	17	13	26	3	24	12	20	12	24	41	22	6	14	14	32	22	3	19	24	-320.4	-141.1	-35.1	0.135	0.523	0.178	0.652	0.828	0.42832	0.42832	0.312461	0.884488	1.7255	1.32251
YGL029W	363	0.451791	0.283747	0.112948	0.151515	60	0.483333	0.116667	0.15	0.25	130	0.453846	0.138462	0.138462	0.269231	11	15	4	2	0	18	4	3	1	1	9	27	4	1	2	4	5	2	1	6	-57.93	-3.1	-12	0.012	0.561	0.217	0.672	0.821	0.396694	0.396694	0	0.168865	0	1.38278
YIL017C	2766	0.333695	0.207881	0.168474	0.289949	144	0.298611	0.194444	0.173611	0.333333	299	0.401338	0.157191	0.120401	0.32107	42	31	61	62	20	56	33	30	16	63	125	71	21	39	31	73	49	9	38	51	-704.15	-30.32	-46.3	0.177	0.391	0.113	0.57	0.833	0.376356	0.376356	2.49212	2.93751	2.55234	3.20502
YHR072W-A	177	0.344633	0.225989	0.19209	0.237288	71	0.422535	0.169014	0.140845	0.267606	185	0.291892	0.194595	0.102703	0.410811	2	5	0	3	0	2	2	5	2	2	5	7	2	2	4	4	5	0	3	3	-40.2	-10	-32.8	0.626	0.714	0.366	0.861	0.946	0.418079	0.418079	0	0.765117	0	0.676549
YGR017W	894	0.347875	0.211409	0.190157	0.250559	160	0.44375	0.19375	0.16875	0.19375	75	0.24	0.173333	0.2	0.386667	9	14	19	32	8	29	13	10	6	15	16	20	4	21	15	23	20	6	6	11	-199.8	-23.02	-10.4	0.003	0.495	0.168	0.649	0.849	0.401566	0.401566	0	3.15841	0.282594	1.42148
YGR234W	1200	0.32	0.2	0.198333	0.281667	61	0.327869	0.0491803	0.213115	0.409836	284	0.323944	0.172535	0.144366	0.359155	39	10	17	18	4	33	16	19	15	30	36	31	10	13	21	17	24	4	14	28	-301.52	0	-51.4	0.318	0.587	0.267	0.74	0.853	0.398333	0.398333	0	0.781061	2.62402	2.33911
YGR033C	720	0.338889	0.204167	0.183333	0.273611	128	0.289062	0.171875	0.179688	0.359375	177	0.299435	0.19774	0.20339	0.299435	8	17	11	11	1	9	5	16	7	15	24	25	4	9	13	23	15	3	9	14	-166.71	-25.8	-33.1	0.019	0.409	0.111	0.548	0.796	0.3875	0.3875	0	0.675193	2.19718	2.0774
YFL001W	1329	0.343115	0.200903	0.186606	0.269375	34	0.235294	0.0882353	0.352941	0.323529	22	0.545455	0.0454545	0.0909091	0.318182	25	25	30	23	9	28	13	16	8	28	36	44	11	22	20	28	25	4	16	31	-317.34	-1.2	-1.6	0.031	0.457	0.148	0.622	0.819	0.387509	0.387509	0	2.32929	1.90842	2.7497
YHR039C-A	507	0.351085	0.216963	0.171598	0.260355	23	0.391304	0.304348	0.130435	0.173913	111	0.333333	0.0900901	0.162162	0.414414	14	2	3	6	0	15	7	6	2	10	8	22	1	1	1	4	3	0	2	7	-114.53	-4.1	-11.55	0.04	0.64	0.384	0.775	0.868	0.38856	0.38856	0	3.02705	1.76973	1.55264
YGR246C	1791	0.345059	0.230597	0.169738	0.254606	46	0.478261	0.152174	0.173913	0.195652	148	0.425676	0.195946	0.101351	0.277027	54	35	33	36	9	58	21	29	15	26	53	55	9	22	14	44	32	3	11	37	-469.3	-1.7	-20.79	0.144	0.497	0.181	0.634	0.829	0.400335	0.400335	0.226755	1.6149	2.02118	1.83331
YGR239C	867	0.32872	0.200692	0.231834	0.238754	81	0.395062	0.185185	0.160494	0.259259	101	0.336634	0.138614	0.168317	0.356436	9	17	18	20	5	19	20	8	10	18	19	18	4	13	15	38	17	2	7	11	-219.3	-13.6	-11.6	0.078	0.436	0.112	0.562	0.825	0.432526	0.432526	0	1.91591	1.25381	2.67892
YER031C	672	0.327381	0.236607	0.181548	0.254464	34	0.264706	0.323529	0.176471	0.235294	151	0.324503	0.165563	0.165563	0.344371	19	8	21	14	3	16	6	16	3	13	18	14	3	7	5	22	14	2	9	10	-172.56	-7	-25.1	0.024	0.463	0.156	0.635	0.85	0.418155	0.418155	0.433942	2.08038	1.30934	2.98121
YEL016C	1482	0.322537	0.221323	0.183536	0.272605	195	0.312821	0.230769	0.164103	0.292308	84	0.357143	0.202381	0.154762	0.285714	19	20	33	36	5	30	15	27	15	40	44	30	19	28	29	27	18	10	23	25	-388.64	-48.97	-17.3	0.149	0.42	0.114	0.583	0.805	0.404858	0.404858	0.671453	2.06211	1.34289	2.65278
YER087W	1731	0.341421	0.22357	0.161179	0.27383	63	0.269841	0.0952381	0.301587	0.333333	127	0.393701	0.149606	0.173228	0.283465	24	28	35	41	15	37	22	36	13	38	56	50	16	23	20	45	22	10	18	27	-473.7	-4.3	-20.64	0.098	0.413	0.13	0.607	0.82	0.384749	0.384749	0.170883	1.63894	2.72834	1.26199
YGR153W	654	0.359327	0.249235	0.143731	0.247706	9	0.333333	0.222222	0.111111	0.333333	26	0.423077	0.153846	0.115385	0.307692	4	15	14	12	8	28	5	12	5	10	14	16	4	12	7	24	6	2	7	12	-163.4	0	-1.2	0.045	0.403	0.107	0.553	0.839	0.392966	0.392966	0	1.11374	1.10242	1.46359
YER168C	1641	0.33638	0.197441	0.181597	0.284583	48	0.166667	0.25	0.166667	0.416667	48	0.479167	0.145833	0.104167	0.270833	30	21	44	28	5	37	22	25	14	41	65	47	12	28	25	29	27	5	15	26	-426.93	-8.1	-4.4	0.339	0.431	0.137	0.601	0.809	0.379037	0.379037	1.48771	2.0918	2.0088	1.75972
YGL243W	1203	0.349958	0.211139	0.162926	0.275977	34	0.617647	0.176471	0.0294118	0.176471	84	0.369048	0.130952	0.119048	0.380952	16	27	27	26	11	28	12	18	7	32	42	32	6	17	18	33	15	4	11	18	-301.11	0	-9.9	1	0.387	0.118	0.569	0.819	0.374065	0.374065	0.234863	1.7006	1.35871	1.81932
YER055C	894	0.297539	0.232662	0.175615	0.294183	124	0.379032	0.153226	0.145161	0.322581	127	0.307087	0.173228	0.15748	0.362205	22	14	8	20	5	18	7	20	2	23	30	22	6	10	11	24	19	1	5	30	-240.32	-18	-25.2	0.421	0.524	0.192	0.648	0.854	0.408277	0.408277	1.31558	1.48358	1.35494	1.21622
YHR065C	1506	0.353918	0.220452	0.165339	0.260292	48	0.416667	0.104167	0.166667	0.3125	119	0.336134	0.0840336	0.176471	0.403361	35	32	25	28	5	37	16	30	6	35	54	45	19	12	17	36	31	1	10	27	-379.25	-5.3	-7.1	0.065	0.528	0.189	0.657	0.814	0.38579	0.38579	0.40711	2.6051	1.84654	1.81347
YGL078C	1572	0.349237	0.222646	0.165394	0.262723	92	0.380435	0.163043	0.141304	0.315217	201	0.328358	0.119403	0.164179	0.38806	33	20	20	32	3	44	23	29	11	27	49	69	6	17	22	30	31	2	13	42	-377.1	-7.1	-25.69	0.11	0.596	0.271	0.707	0.857	0.388041	0.388041	0.605824	2.84026	1.67054	2.7286
YER142C	891	0.363636	0.213244	0.14927	0.27385	65	0.276923	0.230769	0.123077	0.369231	21	0.380952	0.0952381	0.142857	0.380952	21	12	9	17	4	31	5	11	3	21	28	38	10	16	11	20	9	3	13	14	-203	-14.5	0	0.159	0.42	0.134	0.586	0.817	0.362514	0.362514	0.082916	2.20506	2.55234	1.92413
YGL163C	2697	0.334446	0.222469	0.183537	0.259548	164	0.347561	0.140244	0.22561	0.286585	116	0.37931	0.163793	0.12069	0.336207	53	61	55	58	17	53	38	51	21	57	90	73	19	28	44	60	46	7	24	43	-727.33	-23.64	-9.9	0.007	0.474	0.155	0.631	0.823	0.406007	0.406007	1.51393	2.34262	2.44802	2.03406
YGL134W	1302	0.335637	0.217358	0.173579	0.273425	100	0.31	0.15	0.2	0.34	79	0.341772	0.177215	0.139241	0.341772	16	15	28	32	10	37	14	21	10	23	50	29	8	22	14	46	29	1	8	20	-332.73	-15.49	-6.67	0.218	0.392	0.121	0.57	0.816	0.390937	0.390937	0	1.56542	2.1966	1.73437
YHR102W	3243	0.337959	0.19519	0.221092	0.24576	171	0.385965	0.192982	0.204678	0.216374	91	0.395604	0.153846	0.0989011	0.351648	64	38	109	45	8	58	35	67	17	69	81	68	22	25	77	136	82	5	29	45	-816.9	-30.2	-16.8	0.006	0.428	0.121	0.577	0.813	0.416281	0.416281	0.882273	1.95366	2.67521	3.04318
YDR448W	1305	0.339464	0.228352	0.185441	0.246743	100	0.4	0.12	0.15	0.33	60	0.483333	0.116667	0.133333	0.266667	25	31	21	25	12	41	22	19	12	26	39	30	9	18	22	31	14	4	20	13	-344	-9.04	-4.7	0.169	0.411	0.119	0.578	0.852	0.413793	0.413793	0.938519	1.9851	1.78554	1.86722
YER184C	2385	0.314465	0.209224	0.172327	0.303983	373	0.300268	0.19571	0.144772	0.359249	435	0.312644	0.165517	0.17931	0.342529	37	35	44	40	31	49	30	40	11	60	86	59	19	46	21	73	39	12	33	29	-631.58	-92.1	-90.6	0.058	0.43	0.126	0.586	0.829	0.381551	0.381551	1.30164	2.14698	1.87405	1.77994
YER120W	735	0.311565	0.217687	0.238095	0.232653	38	0.315789	0.210526	0.236842	0.236842	172	0.25	0.133721	0.156977	0.459302	21	3	12	9	2	24	16	5	2	14	14	20	2	8	23	17	14	2	6	30	-206.61	-2.3	-26.95	0.094	0.579	0.194	0.613	0.881	0.455782	0.455782	0	1.28604	0.718254	3.07762
YGL216W	2418	0.337883	0.215054	0.203888	0.243176	259	0.262548	0.150579	0.173745	0.413127	44	0.318182	0.0681818	0.295455	0.318182	45	53	54	44	11	60	34	26	17	58	79	48	22	25	31	78	57	3	16	44	-642.55	-48.05	0	0.973	0.435	0.118	0.566	0.815	0.418941	0.418941	1.8863	2.42495	2.44802	2.04854
YGL207W	3108	0.345238	0.204955	0.166667	0.28314	86	0.27907	0.162791	0.186047	0.372093	239	0.384937	0.179916	0.138075	0.297071	50	51	70	80	9	96	39	50	9	69	90	87	12	55	44	80	47	11	33	53	-777.84	-8.3	-49.4	0.098	0.505	0.211	0.69	0.843	0.371622	0.371622	1.03921	3.24611	2.62402	2.54304
YGR060W	930	0.273118	0.182796	0.230108	0.313978	57	0.526316	0.263158	0.0877193	0.122807	318	0.396226	0.0628931	0.147799	0.393082	24	10	11	8	5	16	11	14	18	13	33	16	11	24	15	18	16	12	20	14	-225.92	-1.4	-41.1	1	0.745	0.501	0.865	0.924	0.412903	0.412903	0	1.57938	0.0264	2.19094
YFR042W	603	0.293532	0.180763	0.177446	0.348259	49	0.326531	0.183673	0.142857	0.346939	69	0.362319	0.101449	0.15942	0.376812	10	7	6	4	2	5	4	7	7	16	39	14	4	14	5	14	10	4	16	12	-144.54	-4	-9.6	0.036	0.385	0.108	0.591	0.859	0.358209	0.358209	0.455988	1.06075	0.570688	1.35291
YHR041C	734	0.23297	0.260218	0.26158	0.245232	6	0.166667	0	0.5	0.333333	213	0.178404	0.220657	0.197183	0.403756	19	9	7	13	2	13	5	13	4	17	24	11	4	7	7	21	16	2	5	11	-244.16	0	-45.5	0.111	0.346	0.081	0.492	0.759	0.521798	0.521798	2.80225	0.933977	0.470859	1.34096
YDR492W	951	0.260778	0.188223	0.216614	0.334385	215	0.311628	0.162791	0.172093	0.353488	67	0.492537	0.0895522	0.134328	0.283582	12	9	11	10	11	9	8	15	12	28	29	17	8	34	10	29	22	6	14	22	-234.1	-35.4	-1.5	0.073	0.543	0.193	0.662	0.869	0.404837	0.404837	0	2.06248	1.64685	2.2104
YER006W	1563	0.341011	0.220729	0.175944	0.262316	42	0.47619	0.119048	0.166667	0.238095	100	0.29	0.15	0.11	0.45	48	29	24	37	2	40	16	27	6	31	49	55	9	11	22	46	22	5	11	30	-413.65	-3.4	-9.41	0.321	0.526	0.21	0.675	0.845	0.396673	0.396673	0	1.40258	1.8328	2.50791
YGR096W	945	0.271958	0.234921	0.22963	0.263492	50	0.36	0.18	0.14	0.32	46	0.304348	0.0652174	0.23913	0.391304	23	19	10	5	1	15	8	26	7	25	30	18	11	17	9	30	25	5	14	16	-275.9	-2.9	-0.8	0.821	0.456	0.114	0.575	0.764	0.46455	0.46455	0	0.814691	1.53094	2.12874
YER132C	5262	0.334094	0.1813	0.211326	0.27328	444	0.297297	0.130631	0.20045	0.371622	159	0.440252	0.125786	0.100629	0.333333	79	94	134	100	15	90	64	81	39	105	145	98	28	73	101	254	122	11	54	66	-1307.38	-72.4	-19	0.251	0.41	0.12	0.58	0.833	0.392626	0.392626	2.30854	3.17998	2.72834	3.52389
YHR202W	1809	0.322278	0.197347	0.197347	0.283029	32	0.40625	0.28125	0.125	0.1875	160	0.3	0.15	0.18125	0.36875	21	28	36	42	7	35	22	33	23	44	53	33	12	33	31	43	38	5	26	37	-471.84	-3.8	-25.7	0.074	0.434	0.14	0.605	0.831	0.394693	0.394693	0.805083	2.2285	2.1966	3.1638
YHR094C	1713	0.244016	0.212493	0.199066	0.344425	324	0.333333	0.154321	0.216049	0.296296	92	0.380435	0.119565	0.0978261	0.402174	37	21	22	18	18	22	17	54	6	42	35	20	24	42	24	48	29	12	29	50	-466.93	-61.16	-8.2	0.193	0.691	0.408	0.832	0.901	0.411559	0.411559	0	1.61914	1.7816	2.92567
YHR086W	1572	0.30916	0.201654	0.205471	0.283715	216	0.25	0.185185	0.212963	0.351852	317	0.18612	0.132492	0.160883	0.520505	30	16	65	16	6	13	37	42	6	17	43	17	17	23	22	66	32	5	19	31	-426	-39.3	-35.5	0.111	0.447	0.124	0.618	0.835	0.407125	0.407125	0.772834	1.64089	2.67521	3.36857
YGL056C	1584	0.319444	0.184343	0.236742	0.25947	125	0.376	0.144	0.256	0.224	20	0.7	0.1	0.2	0	21	21	43	19	4	24	24	19	18	31	55	30	9	12	38	72	40	3	10	34	-401.71	-17.83	0	0.361	0.445	0.117	0.551	0.843	0.421086	0.421086	3.45202	2.37824	2.62402	2.00077
YHR165C	7242	0.337752	0.197321	0.186827	0.2781	106	0.481132	0.169811	0.150943	0.198113	69	0.362319	0.130435	0.101449	0.405797	130	129	136	133	10	180	83	101	58	163	240	177	59	109	142	150	142	50	96	125	-1849.59	-8.85	-7.8	0.276	0.444	0.148	0.611	0.817	0.384148	0.384148	4.09029	2.15543	2.85121	4.17773
YGL225W	1014	0.225838	0.191321	0.209073	0.373767	92	0.336957	0.119565	0.26087	0.282609	127	0.314961	0.173228	0.110236	0.401575	29	7	20	8	6	5	8	19	2	28	41	17	12	26	9	37	20	6	11	26	-252.02	-7.5	-14.77	0.086	0.655	0.318	0.77	0.886	0.400394	0.400394	0	3.18411	0.843698	1.86307
YER078C	1536	0.316406	0.21224	0.179688	0.291667	239	0.380753	0.150628	0.200837	0.267782	58	0.344828	0.137931	0.155172	0.362069	26	28	33	32	7	33	17	29	12	40	43	31	10	26	26	46	20	4	20	28	-407.17	-45.1	-7.86	0.402	0.483	0.161	0.65	0.837	0.391927	0.391927	0	2.23236	2.19718	2.24493
YGL066W	1974	0.365248	0.202128	0.215805	0.216819	182	0.43956	0.175824	0.137363	0.247253	245	0.310204	0.183673	0.159184	0.346939	34	31	62	41	7	29	73	44	18	24	38	50	12	12	31	71	37	1	15	27	-469.94	-27.86	-56.57	0.074	0.443	0.132	0.582	0.824	0.417933	0.417933	0.028409	1.46567	1.8328	2.04981
YGR143W	2316	0.306563	0.205095	0.198618	0.289724	446	0.376682	0.154709	0.192825	0.275785	327	0.284404	0.217125	0.149847	0.348624	46	30	67	54	6	39	27	52	17	35	53	22	15	36	43	93	48	14	45	29	-616.07	-84.4	-74.5	0.072	0.447	0.137	0.641	0.864	0.403713	0.403713	0.49132	2.60559	2.02118	3.34576
YHR012W	968	0.322314	0.227273	0.16219	0.288223	31	0.387097	0.16129	0.16129	0.290323	314	0.324841	0.165605	0.171975	0.33758	13	6	20	25	5	22	8	20	3	14	24	22	4	10	15	24	16	2	8	21	-250.55	-1.72	-61.1	0.907	0.338	0.148	0.612	0.844	0.389463	0.389463	0.130805	1.44352	2.02118	1.28728
YER125W	2430	0.311111	0.217284	0.193827	0.277778	516	0.302326	0.170543	0.158915	0.368217	391	0.273657	0.13555	0.158568	0.432225	38	58	40	53	4	51	41	58	17	32	57	39	12	41	37	63	74	13	28	53	-662.36	-101.12	-74.1	0.095	0.499	0.186	0.663	0.851	0.411111	0.411111	0.46896	2.80236	2.02118	3.48271
YDR497C	1755	0.25812	0.223362	0.206268	0.312251	78	0.166667	0.205128	0.179487	0.448718	88	0.522727	0.159091	0.102273	0.215909	44	19	21	20	9	27	20	51	8	60	53	24	13	37	19	49	44	8	15	43	-503.77	-13.69	-7.4	0.065	0.568	0.195	0.651	0.831	0.42963	0.42963	0	1.71142	0.783267	3.04511
YGR122W	1209	0.338296	0.19024	0.191067	0.280397	148	0.351351	0.182432	0.148649	0.317568	348	0.341954	0.152299	0.137931	0.367816	21	13	29	19	8	21	19	19	4	32	52	31	8	16	8	42	25	3	17	15	-295.84	-26.5	-61.64	0.37	0.384	0.101	0.555	0.823	0.381307	0.381307	1.06331	1.63079	2.1966	3.12426
YFL022C	1512	0.308201	0.205688	0.232804	0.253307	91	0.340659	0.0549451	0.285714	0.318681	102	0.294118	0.137255	0.166667	0.401961	27	19	26	35	1	38	25	28	12	27	58	41	14	26	20	31	30	6	15	24	-409.44	-8.67	-12.6	0.126	0.646	0.314	0.717	0.859	0.438492	0.438492	0.460285	0.872893	0.41938	2.74572
YGR221C	1869	0.324773	0.1771	0.223114	0.275013	87	0.333333	0.183908	0.206897	0.275862	29	0.517241	0.103448	0.0689655	0.310345	29	33	47	30	8	33	28	17	15	41	46	31	7	16	41	93	45	1	30	31	-444.49	-13.7	-1.2	0.043	0.409	0.106	0.541	0.822	0.400214	0.400214	2.48916	2.0918	2.01274	3.28338
YDR517W	1119	0.282395	0.230563	0.244861	0.242181	122	0.368852	0.303279	0.180328	0.147541	80	0.275	0.125	0.175	0.425	22	15	18	30	5	16	24	23	9	21	27	17	3	18	27	34	19	3	11	30	-345.22	-21.3	-10.82	0.47	0.486	0.129	0.556	0.824	0.475424	0.475424	0	0.551438	0.646575	2.63228
YIL033C	1251	0.302158	0.220624	0.238209	0.239009	272	0.367647	0.202206	0.209559	0.220588	182	0.230769	0.0879121	0.247253	0.434066	25	22	24	27	2	27	27	20	8	12	41	33	6	24	22	36	22	2	12	24	-384.35	-57.5	-18.1	0.003	0.537	0.178	0.618	0.854	0.458833	0.458833	0	1.24152	2.0088	1.66931
YIL001W	1542	0.323606	0.202983	0.169261	0.30415	123	0.430894	0.105691	0.170732	0.292683	72	0.25	0.194444	0.236111	0.319444	31	29	22	41	10	39	17	14	9	39	63	31	13	27	15	29	22	3	26	33	-376.63	-8.92	-10.44	0.017	0.404	0.119	0.6	0.813	0.372244	0.372244	0.080531	2.63069	2.62402	4.1433
YDR495C	3036	0.381423	0.179513	0.153491	0.285573	51	0.333333	0.156863	0.196078	0.313725	34	0.205882	0.176471	0.264706	0.352941	33	30	69	69	16	105	24	28	19	86	123	98	16	50	26	82	55	5	33	44	-655.26	-7	-2.3	0.126	0.408	0.125	0.584	0.816	0.333004	0.333004	1.53709	3.31513	2.85121	3.13481
YGR197C	1644	0.276764	0.218978	0.203771	0.300487	227	0.295154	0.198238	0.193833	0.312775	10	0.1	0.6	0	0.3	45	25	36	22	7	23	15	34	7	39	53	26	17	28	25	49	25	10	28	33	-481.21	-46.3	0	0.084	0.463	0.133	0.608	0.822	0.422749	0.422749	0	3.00831	2.32514	2.8853
YGL192W	1803	0.332779	0.207987	0.18802	0.271215	107	0.401869	0.233645	0.11215	0.252336	59	0.474576	0.118644	0.118644	0.288136	23	26	39	33	13	34	41	31	19	44	61	45	9	21	22	44	30	12	26	27	-459.1	-13.32	-0.69	0.179	0.423	0.132	0.592	0.825	0.396007	0.396007	0.852095	2.46264	1.6056	3.66338
YIL019W	1041	0.381364	0.247839	0.151777	0.21902	20	0.55	0.15	0.25	0.05	92	0.413043	0.130435	0.206522	0.25	11	27	19	27	0	31	16	31	5	21	23	40	7	9	6	36	18	0	5	14	-243.58	0	-9.5	0.513	0.466	0.146	0.596	0.801	0.399616	0.399616	0	1.50171	1.54257	0.901182
YHR204W	2391	0.296947	0.199916	0.207026	0.29611	187	0.304813	0.224599	0.128342	0.342246	47	0.319149	0.106383	0.255319	0.319149	44	32	39	54	11	54	20	39	20	50	90	39	18	54	47	53	50	12	35	35	-633.47	-40.79	-2.6	0.376	0.43	0.137	0.615	0.819	0.406943	0.406943	1.32465	2.00732	1.89773	2.29454
YDR496C	1971	0.366819	0.199391	0.160325	0.273465	30	0.5	0.133333	0.2	0.166667	88	0.397727	0.147727	0.125	0.329545	35	31	28	38	5	69	26	29	17	46	74	71	7	20	15	55	32	6	18	34	-471.55	-2.44	-8.7	0.008	0.544	0.247	0.699	0.847	0.359716	0.359716	0.609397	2.19438	2.72834	2.13719
YFR006W	1608	0.323383	0.217662	0.166045	0.29291	24	0.166667	0.291667	0.125	0.416667	49	0.204082	0.122449	0.122449	0.55102	26	29	23	39	10	44	13	33	17	39	47	41	14	30	24	29	20	4	24	29	-413.04	-1.8	-4.34	0.014	0.518	0.21	0.703	0.845	0.383706	0.383706	3.93038	0.858926	1.18646	2.76516
YFL042C	2025	0.320988	0.222222	0.200494	0.256296	45	0.444444	0.311111	0.0888889	0.155556	59	0.288136	0.152542	0.152542	0.40678	34	29	44	43	7	63	24	27	12	39	51	45	15	30	32	69	46	8	18	38	-546.27	-3.4	-4.5	0.012	0.441	0.13	0.576	0.818	0.422716	0.422716	1.06973	1.05676	2.01274	3.69524
YGL202W	1503	0.290752	0.198935	0.220226	0.290086	128	0.273438	0.125	0.1875	0.414062	122	0.377049	0.204918	0.0819672	0.336066	33	16	21	32	4	30	18	30	10	32	48	37	6	25	39	37	28	8	22	24	-401.43	-14.1	-17.9	0.947	0.578	0.269	0.7	0.857	0.419162	0.419162	0	1.7094	1.11512	3.37367
YER073W	1563	0.285988	0.233525	0.200256	0.28023	517	0.323017	0.203095	0.179884	0.294004	193	0.476684	0.150259	0.129534	0.243523	50	20	23	28	6	29	16	43	8	33	35	41	8	24	22	32	33	6	15	48	-456.4	-143.94	-24.62	0.182	0.54	0.202	0.676	0.824	0.433781	0.433781	0.332522	2.14261	0.291418	2.23064
YGR144W	981	0.246687	0.229358	0.216106	0.307849	228	0.385965	0.118421	0.135965	0.359649	24	0.25	0.208333	0.0833333	0.458333	32	9	11	20	6	15	10	28	12	15	27	18	11	13	12	25	21	3	7	31	-282.27	-37.9	-1.9	0.513	0.702	0.423	0.851	0.878	0.445464	0.445464	0	3.53603	0.700329	1.9117
YHR042W	2076	0.26975	0.216763	0.247592	0.265896	53	0.245283	0.207547	0.301887	0.245283	168	0.369048	0.119048	0.214286	0.297619	48	21	44	47	4	42	22	43	12	37	66	44	13	37	36	54	38	5	27	51	-604.79	-9	-23.92	0.079	0.582	0.226	0.683	0.821	0.464355	0.464355	0.706471	1.69629	1.6743	2.68603
YEL006W	1008	0.30754	0.1875	0.201389	0.303571	46	0.347826	0.173913	0.130435	0.347826	347	0.308357	0.193084	0.175793	0.322767	30	12	17	10	2	8	15	22	6	19	35	22	9	19	14	26	30	1	17	21	-244.39	-5.3	-83.8	0.022	0.412	0.107	0.589	0.823	0.388889	0.388889	0.803549	1.04064	1.90842	1.54577
YGR072W	1164	0.420103	0.207045	0.14433	0.228522	53	0.358491	0.169811	0.169811	0.301887	16	0.3125	0.1875	0.1875	0.3125	15	21	42	20	4	32	12	16	4	17	25	70	5	19	10	30	19	1	9	16	-224.49	-6.1	-2.4	0.314	0.441	0.152	0.611	0.8	0.351375	0.351375	1.57171	1.86727	2.67521	2.85037
YFR041C	888	0.36036	0.198198	0.158784	0.282658	30	0.566667	0.133333	0.133333	0.166667	155	0.464516	0.103226	0.109677	0.322581	7	11	19	13	2	13	15	19	3	20	24	39	5	15	12	25	15	5	17	16	-197.45	-1	-22.06	0.513	0.453	0.159	0.625	0.846	0.356982	0.356982	0.000773	1.47019	1.90842	0.967263
YER022W	2064	0.373547	0.196221	0.158915	0.271318	27	0.481481	0.148148	0.148148	0.222222	38	0.289474	0.0789474	0.315789	0.315789	21	27	50	55	2	63	20	24	15	59	77	65	14	24	26	66	28	2	15	34	-487.99	-1.2	-0.4	0.022	0.438	0.151	0.608	0.849	0.355136	0.355136	0.24169	1.63849	2.85121	2.08381
YGR102C	552	0.36413	0.230072	0.181159	0.224638	16	0.3125	0.25	0.25	0.1875	161	0.378882	0.136646	0.15528	0.329193	11	10	9	5	2	16	7	15	7	8	21	21	3	4	5	11	9	3	6	10	-132.59	-0.1	-23.5	0.182	0.395	0.105	0.544	0.745	0.411232	0.411232	1.18229	1.55333	0.803883	1.05896
YER131W	360	0.338889	0.222222	0.216667	0.222222	439	0.366743	0.179954	0.136674	0.316629	66	0.363636	0.166667	0.0909091	0.378788	16	16	8	4	4	4	1	3	3	6	4	15	2	1	9	8	1	0	4	10	-77.8	-91.6	-6.31	0.336	0.863	0.711	0.94	0.906	0.438889	0.438889	0	0.569321	0	2.1536
YER056C-A	763	0.357798	0.186107	0.184797	0.271298	36	0.444444	0.166667	0.194444	0.194444	130	0.361538	0.115385	0.146154	0.376923	11	13	4	1	4	6	6	7	2	7	5	19	1	2	4	7	9	0	3	10	-173.24	-1.4	-18.5	0.681	0.475	0.763	0.97	0.897	0.370904	0.370904	0	1.95148	1.99693	2.16518
YFR025C	1008	0.311508	0.212302	0.212302	0.263889	23	0.347826	0.173913	0.217391	0.26087	82	0.365854	0.170732	0.134146	0.329268	13	10	21	21	8	24	14	14	16	23	30	21	7	16	15	25	11	3	16	27	-275.3	-0.1	-10.36	0.237	0.471	0.139	0.602	0.84	0.424603	0.424603	0.875403	2.06613	0.843698	3.85109
YFR030W	3108	0.296332	0.199163	0.197555	0.30695	119	0.268908	0.218487	0.201681	0.310924	38	0.5	0.0526316	0.0526316	0.394737	81	28	52	58	2	77	29	55	15	73	102	77	5	59	50	94	49	9	38	82	-819.61	-26	-0.8	0.252	0.566	0.258	0.714	0.845	0.396718	0.396718	0.403626	1.83653	2.85121	3.62384
YHR148W	552	0.349638	0.202899	0.182971	0.264493	28	0.5	0.0714286	0.321429	0.107143	341	0.390029	0.1261	0.173021	0.31085	6	17	9	15	2	8	9	5	8	11	20	18	6	5	6	6	10	2	7	13	-118.54	-0.1	-60.69	0.144	0.457	0.17	0.646	0.839	0.38587	0.38587	0	1.73359	2.13561	1.58414
YGR146C	636	0.327044	0.149371	0.234277	0.289308	301	0.362126	0.126246	0.199336	0.312292	232	0.344828	0.0948276	0.206897	0.353448	4	7	20	15	4	13	7	2	8	10	31	14	1	4	13	33	13	1	8	3	-130.78	-52.2	-22	0.028	0.45	0.167	0.622	0.915	0.383648	0.383648	0	1.15603	1.17877	3.12837
YGR103W	1818	0.372387	0.212321	0.155666	0.259626	30	0.333333	0.166667	0.2	0.3	169	0.295858	0.100592	0.159763	0.443787	37	26	30	43	4	70	26	20	6	37	52	75	10	22	25	42	22	4	22	32	-455.68	-3.2	-17.7	0.095	0.57	0.266	0.702	0.848	0.367987	0.367987	0.62835	2.46264	1.35871	1.03665
YGR251W	591	0.392555	0.243655	0.159052	0.204738	29	0.172414	0.206897	0.206897	0.413793	533	0.324578	0.163227	0.172608	0.339587	13	10	8	16	0	16	9	11	4	7	17	35	5	7	3	18	10	1	2	4	-127.13	-3	-110.2	0.276	0.368	0.12	0.563	0.782	0.402707	0.402707	0.711127	0	1.6743	0
YGR065C	1782	0.278339	0.210438	0.179574	0.33165	125	0.368	0.112	0.24	0.28	38	0.315789	0.184211	0.131579	0.368421	44	27	28	26	13	25	11	25	10	39	54	39	11	42	25	47	32	23	38	34	-486.62	-13.32	-6	0.006	0.49	0.185	0.663	0.842	0.390011	0.390011	1.40827	2.89419	1.96941	3.72767
YGR061C	4077	0.297768	0.216826	0.190581	0.294825	130	0.307692	0.130769	0.230769	0.330769	98	0.295918	0.183673	0.0408163	0.479592	103	52	77	71	22	94	55	105	24	85	134	71	31	55	71	110	71	17	31	79	-1173.69	-21	-7.5	0.089	0.599	0.277	0.728	0.879	0.407407	0.407407	1.63921	2.73714	2.85121	2.39624
YEL017C-A	132	0.280303	0.204545	0.166667	0.348485	108	0.259259	0.0462963	0.268519	0.425926	473	0.224101	0.175476	0.162791	0.437632	3	4	0	0	1	0	3	4	0	7	6	1	2	2	1	2	2	1	1	3	-25.4	-0.8	-92.63	0.229	0.775	0.544	0.91	0.95	0.371212	0.371212	0	0.549844	0	1.2191
YGR105W	234	0.264957	0.230769	0.175214	0.32906	44	0.568182	0.113636	0.159091	0.159091	139	0.431655	0.172662	0.0863309	0.309353	9	2	4	5	0	3	2	3	1	6	7	4	4	5	3	1	5	0	1	12	-59.3	-1.9	-24.2	0.144	0.425	0.11	0.611	0.788	0.405983	0.405983	0	1.41513	2.55234	0.670278
YHL026C	948	0.278481	0.207806	0.234177	0.279536	80	0.35	0.1125	0.2625	0.275	86	0.488372	0.0930233	0.139535	0.27907	21	9	12	12	3	16	15	19	8	32	23	18	7	22	15	23	18	7	13	22	-254.62	-8.1	-7.7	0.049	0.498	0.164	0.627	0.826	0.441983	0.441983	0	2.75803	0.908203	2.1514
YGR101W	1041	0.24976	0.233429	0.198847	0.317963	64	0.375	0.21875	0.1875	0.21875	72	0.361111	0.0833333	0.180556	0.375	28	18	15	3	3	6	15	30	6	18	41	15	11	27	16	36	13	11	15	19	-308.53	-11.5	-4.8	0.087	0.367	0.08	0.537	0.813	0.432277	0.432277	0.52446	3.15841	2.62402	1.53161
YGR027C	327	0.324159	0.211009	0.217125	0.247706	413	0.322034	0.157385	0.162228	0.358354	173	0.387283	0.184971	0.104046	0.323699	14	7	0	4	0	5	5	5	3	8	9	18	2	0	4	10	3	1	4	6	-85.98	-74.9	-29.1	0.217	0.867	0.716	0.931	0.9	0.428135	0.428135	0	0.716439	0.167494	1.47529
YGL171W	1695	0.362242	0.218289	0.149853	0.269617	11	0.272727	0.272727	0.454545	0	95	0.315789	0.136842	0.147368	0.4	35	33	29	35	9	43	19	30	8	56	44	62	11	22	21	38	25	2	9	33	-411.22	-1.8	-15.2	0.559	0.492	0.171	0.628	0.826	0.368142	0.368142	0	1.11654	2.72834	2.35936
YEL031W	3648	0.283717	0.204496	0.188871	0.322917	25	0.44	0.2	0.2	0.16	112	0.258929	0.133929	0.107143	0.5	93	44	46	61	13	75	41	72	21	83	136	82	31	69	63	89	68	12	35	81	-980.65	-2.3	-17.09	0.005	0.567	0.257	0.725	0.858	0.393366	0.393366	2.52953	2.826	2.1966	2.7286
YGR249W	1371	0.331875	0.159737	0.249453	0.258935	175	0.285714	0.16	0.222857	0.331429	511	0.334638	0.150685	0.181996	0.332681	18	11	32	14	1	14	38	16	13	24	37	29	15	15	41	65	32	4	14	23	-294.15	-30.15	-97.22	0.271	0.421	0.114	0.566	0.821	0.40919	0.40919	0.285164	3.14707	2.67521	3.14175
YGR198W	2454	0.343928	0.182152	0.178077	0.295844	58	0.37931	0.224138	0.241379	0.155172	97	0.391753	0.154639	0.154639	0.298969	42	24	64	41	11	69	34	19	14	50	103	62	18	45	25	63	38	8	48	39	-582.42	-9.9	-14.3	0.154	0.42	0.134	0.594	0.833	0.360228	0.360228	1.73136	3.63131	2.85121	3.13481
YGR250C	2346	0.355499	0.190963	0.189685	0.263853	213	0.399061	0.159624	0.164319	0.276995	90	0.188889	0.111111	0.122222	0.577778	28	26	75	50	5	54	42	40	20	49	46	49	17	36	40	82	34	7	45	36	-584.83	-35.4	-5.7	0.009	0.439	0.145	0.612	0.867	0.380648	0.380648	2.04108	1.82099	2.55234	1.81745
YGR156W	1278	0.352895	0.168232	0.235524	0.243349	143	0.363636	0.188811	0.167832	0.27972	44	0.409091	0.159091	0.227273	0.204545	19	13	41	17	1	20	34	16	4	33	40	21	12	14	46	39	25	2	5	23	-280.4	-21.1	-0.7	0.117	0.45	0.122	0.592	0.832	0.403756	0.403756	0.831088	1.7227	1.8328	3.34751
YHR057C	618	0.273463	0.273463	0.186084	0.26699	26	0.615385	0.269231	0.115385	0	117	0.350427	0.188034	0.17094	0.290598	7	6	9	16	3	11	6	22	5	12	13	17	4	14	5	13	15	4	4	19	-186.21	-0.3	-25.52	0.263	0.482	0.135	0.58	0.782	0.459547	0.459547	0	0.930808	1.17819	2.50486
YEL017W	1014	0.283037	0.200197	0.237673	0.279093	464	0.278017	0.275862	0.196121	0.25	51	0.27451	0.196078	0.215686	0.313725	18	10	25	27	6	16	10	11	4	16	39	21	6	23	11	39	24	3	15	13	-263.8	-143.4	-12.1	0.047	0.445	0.124	0.582	0.825	0.43787	0.43787	0	2.57929	2.72834	3.48475
YGR037C	264	0.344697	0.215909	0.215909	0.223485	61	0.459016	0.180328	0.114754	0.245902	292	0.284247	0.19863	0.167808	0.349315	8	1	4	6	0	11	4	3	0	3	9	12	2	2	3	5	3	2	5	4	-58.86	-6.6	-70.44	0.161	0.651	0.36	0.794	0.867	0.431818	0.431818	0	0.954986	0.37647	0.312442
YHR107C	1224	0.34232	0.220588	0.194444	0.242647	73	0.39726	0.191781	0.150685	0.260274	152	0.328947	0.0921053	0.203947	0.375	28	29	20	22	2	36	26	21	11	25	36	30	6	16	20	16	26	3	10	24	-315.55	-12.7	-10.95	0.04	0.525	0.192	0.644	0.834	0.415033	0.415033	0	1.19975	1.35494	1.73642
YHL009C	993	0.376636	0.193353	0.181269	0.248741	114	0.27193	0.219298	0.166667	0.342105	150	0.366667	0.126667	0.226667	0.28	17	16	32	25	7	29	17	9	5	13	30	25	8	13	15	30	17	1	12	9	-220.07	-24	-17.5	0.17	0.442	0.162	0.638	0.853	0.374622	0.374622	0.906737	2.60131	2.13561	1.27779
YGR108W	1416	0.353107	0.211158	0.161017	0.274718	225	0.306667	0.177778	0.191111	0.324444	136	0.323529	0.125	0.198529	0.352941	17	21	34	31	8	40	19	17	10	39	48	40	13	22	11	39	19	5	18	20	-357.31	-42.4	-19.7	0.007	0.45	0.139	0.604	0.854	0.372175	0.372175	1.71936	1.37335	1.9015	2.92265
YHR139C	981	0.270133	0.191641	0.233435	0.304791	687	0.312955	0.209607	0.195051	0.282387	93	0.655914	0.0860215	0.107527	0.150538	18	5	16	6	2	8	22	25	3	27	22	5	1	15	14	60	35	4	9	29	-254.65	-180.93	-3.1	0.481	0.555	0.18	0.628	0.867	0.425076	0.425076	0	1.76228	2.07431	2.44457
YGL083W	2415	0.333747	0.172671	0.198344	0.295238	71	0.380282	0.211268	0.140845	0.267606	83	0.289157	0.216867	0.192771	0.301205	26	21	46	40	8	46	30	26	13	54	92	69	15	46	50	89	56	6	25	46	-553.05	-5.4	-19.6	0.008	0.455	0.156	0.631	0.857	0.371014	0.371014	0.278073	1.80408	2.50114	3.35256
YGL081W	963	0.362409	0.2108	0.166147	0.260644	62	0.451613	0.258065	0.112903	0.177419	104	0.240385	0.221154	0.153846	0.384615	10	17	17	22	9	35	8	16	8	32	25	23	2	15	9	26	28	2	4	12	-227.96	-8.4	-27.2	1	0.459	0.139	0.596	0.829	0.376947	0.376947	0.9137	2.54366	1.47781	1.91172
YFL010C	636	0.268868	0.253145	0.246855	0.231132	30	0.566667	0.0666667	0.166667	0.2	159	0.408805	0.138365	0.169811	0.283019	19	5	7	18	0	5	25	29	3	0	6	5	5	7	25	16	8	4	15	9	-205.8	0	-18.2	0.065	0.46	0.144	0.601	0.849	0.5	0.5	0	1.90985	0	0.332163
YER068W	1764	0.345238	0.180272	0.222789	0.251701	81	0.45679	0.0864198	0.185185	0.271605	100	0.31	0.08	0.17	0.44	33	24	50	26	12	32	30	31	21	34	39	38	8	15	41	50	51	2	23	27	-412.96	-1.9	-8.6	0.05	0.458	0.151	0.645	0.857	0.403061	0.403061	0.363001	1.72991	2.55234	1.9469
YHR061C	945	0.337566	0.192593	0.216931	0.25291	31	0.322581	0.193548	0.0967742	0.387097	217	0.18894	0.129032	0.165899	0.516129	8	12	28	23	2	19	11	13	10	11	26	25	10	12	21	41	20	1	6	15	-221.5	-0.9	-25.04	0.053	0.455	0.139	0.59	0.815	0.409524	0.409524	1.0518	0.619047	2.55234	2.10409
YFR002W	2520	0.353968	0.194048	0.166667	0.285317	23	0.565217	0.173913	0.130435	0.130435	66	0.30303	0.121212	0.0909091	0.484848	45	38	67	49	5	59	33	32	15	69	108	65	15	30	23	72	36	8	34	36	-629.79	0	-7.4	0.118	0.462	0.155	0.632	0.848	0.360714	0.360714	0.582635	1.20589	2.67521	4.43301
YHR146W	1398	0.355508	0.229614	0.188841	0.226037	26	0.576923	0.0384615	0.153846	0.230769	97	0.515464	0.14433	0.0824742	0.257732	24	14	23	22	2	55	14	28	3	18	29	63	3	14	39	38	36	3	2	35	-375.66	0	-10.9	0.02	0.51	0.179	0.612	0.791	0.418455	0.418455	0	2.16611	2.72834	1.22911
YER043C	1350	0.266667	0.228889	0.205185	0.299259	78	0.307692	0.0641026	0.269231	0.358974	221	0.40724	0.081448	0.176471	0.334842	45	15	18	23	11	32	14	37	16	30	41	29	12	17	13	22	21	4	12	37	-397.21	-4.9	-27.1	1	0.799	0.641	0.939	0.905	0.434074	0.434074	0	3.35946	0.700329	1.66678
YFR013W	2364	0.348985	0.195854	0.191624	0.263536	65	0.307692	0.123077	0.261538	0.307692	108	0.37037	0.166667	0.157407	0.305556	39	38	46	61	4	55	40	26	15	33	80	79	14	35	51	64	36	8	30	33	-580.22	-3.6	-15.6	0.397	0.418	0.14	0.615	0.826	0.387479	0.387479	0.6656	2.65595	1.99693	3.99308
YGL026C	2124	0.274953	0.230697	0.201977	0.292373	48	0.375	0.1875	0.291667	0.145833	61	0.360656	0.147541	0.114754	0.377049	64	28	26	40	7	42	27	66	19	34	62	44	11	32	31	43	46	5	19	61	-650.93	-7.45	-3.4	0.063	0.638	0.32	0.753	0.87	0.432674	0.432674	0.638212	2.00732	1.48158	2.01027
YEL050C	1182	0.310491	0.232657	0.197124	0.259729	66	0.439394	0.227273	0.106061	0.227273	177	0.322034	0.146893	0.169492	0.361582	17	41	18	14	7	12	13	39	10	26	36	33	7	3	22	32	22	5	11	25	-338.87	-4.6	-30	1	0.512	0.172	0.634	0.795	0.42978	0.42978	1.23283	1.71403	2.72834	1.65488
YGL022W	2157	0.238294	0.228558	0.223922	0.309226	73	0.30137	0.136986	0.328767	0.232877	163	0.411043	0.147239	0.153374	0.288344	59	32	19	38	5	24	14	46	12	57	72	32	22	53	26	51	43	21	37	55	-669.88	-7.36	-21.29	0.086	0.569	0.214	0.677	0.832	0.45248	0.45248	0	2.73646	0.681008	2.43329
YER186C	921	0.311618	0.224756	0.161781	0.301846	124	0.346774	0.217742	0.177419	0.258065	260	0.361538	0.165385	0.119231	0.353846	8	15	11	21	9	24	5	14	5	20	23	30	8	27	15	20	15	5	11	20	-238.7	-20.1	-45.61	0.04	0.358	0.098	0.561	0.832	0.386536	0.386536	1.29065	0.601871	2.72834	2.3336
YGL036W	2730	0.342857	0.161538	0.197802	0.297802	70	0.514286	0.142857	0.228571	0.114286	17	0.235294	0.235294	0.235294	0.294118	34	19	95	53	8	39	42	29	21	80	104	56	13	40	34	106	68	9	27	32	-640.71	-6.7	-0.9	0.191	0.458	0.148	0.618	0.859	0.359341	0.359341	0.659774	2.13337	2.67521	3.50076
YGL121C	381	0.304462	0.220472	0.199475	0.275591	130	0.353846	0.169231	0.161538	0.315385	138	0.326087	0.195652	0.181159	0.297101	6	10	4	9	0	14	4	2	3	3	19	3	4	5	4	8	12	2	6	8	-89.19	-21.5	-27.6	0.119	0.475	0.149	0.579	0.852	0.419948	0.419948	0.441486	1.48746	1.12699	1.76263
YER124C	1722	0.349013	0.181185	0.170732	0.299071	62	0.306452	0.241935	0.0645161	0.387097	537	0.337058	0.147114	0.162011	0.353818	15	9	46	44	15	20	23	33	11	47	58	46	14	24	21	61	36	7	16	27	-407.17	-7	-104.3	0.352	0.433	0.143	0.628	0.837	0.351916	0.351916	1.13591	1.99711	2.55234	3.26749
YGR261C	2430	0.326749	0.195885	0.179835	0.297531	56	0.571429	0.196429	0.178571	0.0535714	83	0.373494	0.144578	0.108434	0.373494	48	35	44	54	12	52	28	23	15	59	89	55	17	29	29	94	40	6	34	46	-622.46	-3.8	-15.8	0.031	0.457	0.156	0.615	0.841	0.37572	0.37572	1.66143	1.48824	2.72834	2.22578
YGR049W	564	0.315603	0.184397	0.228723	0.271277	135	0.42963	0.111111	0.177778	0.281481	174	0.41954	0.155172	0.166667	0.258621	15	3	7	5	7	7	5	15	6	10	24	14	4	6	10	16	13	1	7	12	-126.72	-12.7	-30.6	0.513	0.505	0.197	0.687	0.854	0.413121	0.413121	0	2.06211	0.875321	1.51773
YHR156C	1023	0.40958	0.207234	0.135875	0.247312	40	0.4	0.175	0.15	0.275	498	0.383534	0.182731	0.146586	0.287149	7	13	29	30	1	43	10	10	12	20	28	37	6	11	3	31	10	5	16	18	-212.98	-1.8	-110.67	0.421	0.392	0.135	0.619	0.842	0.343109	0.343109	0.131918	1.40114	1.78554	1.2844
YDR490C	2301	0.320296	0.220774	0.206432	0.252499	93	0.301075	0.215054	0.215054	0.268817	79	0.405063	0.21519	0.0759494	0.303797	54	38	37	46	5	46	34	39	14	36	71	73	20	33	39	64	45	6	23	43	-649.17	-19.9	-8.6	0.044	0.399	0.108	0.569	0.803	0.427206	0.427206	0	2.31271	2.72834	1.90555
YHR099W	11235	0.335202	0.179795	0.188073	0.296929	88	0.397727	0.136364	0.204545	0.261364	70	0.314286	0.214286	0.157143	0.314286	202	167	243	208	37	244	156	90	83	289	490	243	90	212	163	264	201	41	130	191	-2717.08	-10.4	-15.5	0.042	0.436	0.139	0.599	0.843	0.367868	0.367868	3.26171	2.80649	2.55234	4.22851
YGR120C	789	0.357414	0.176172	0.183777	0.282636	50	0.34	0.26	0.18	0.22	154	0.318182	0.175325	0.175325	0.331169	6	9	14	23	4	26	14	6	6	20	43	16	4	8	5	24	17	0	10	7	-173.21	-5.22	-26.9	0.271	0.446	0.142	0.615	0.878	0.359949	0.359949	0.320328	2.09886	2.72834	1.49786
YER083C	858	0.282051	0.210956	0.249417	0.257576	22	0.363636	0.227273	0.227273	0.181818	57	0.315789	0.122807	0.210526	0.350877	26	10	14	11	0	10	13	12	4	14	43	18	5	11	19	29	19	5	9	13	-224.62	-1.5	-1.3	0.047	0.429	0.118	0.556	0.808	0.460373	0.460373	0.232408	0.990256	2.55234	1.91718
YGR099W	2067	0.317852	0.218191	0.171263	0.292695	56	0.303571	0.160714	0.214286	0.321429	22	0.318182	0.136364	0.136364	0.409091	30	35	31	42	7	49	26	29	14	52	92	50	11	40	23	63	31	6	17	40	-559.26	-3.1	-0.6	0.626	0.358	0.095	0.544	0.807	0.389453	0.389453	0.799716	3.00831	1.89831	2.42031
YGR089W	2811	0.34365	0.165066	0.186411	0.304874	261	0.333333	0.103448	0.191571	0.371648	57	0.438596	0.175439	0.0877193	0.298246	33	32	77	44	10	57	35	28	25	54	100	79	14	64	29	120	61	2	25	47	-619.96	-32.84	-6.07	0.236	0.453	0.162	0.643	0.854	0.351476	0.351476	0.725927	1.61388	2.62402	2.74916
YGL156W	3252	0.314268	0.212485	0.175584	0.297663	77	0.376623	0.142857	0.103896	0.376623	136	0.426471	0.0661765	0.191176	0.316176	47	48	57	70	17	65	44	65	27	63	87	84	19	59	47	89	59	26	46	64	-891.46	-10.1	-7.67	0.151	0.471	0.176	0.649	0.835	0.388069	0.388069	1.68774	2.42144	2.13561	1.89761
YEL028W	462	0.311688	0.17316	0.231602	0.28355	595	0.319328	0.173109	0.183193	0.32437	352	0.340909	0.178977	0.181818	0.298295	11	6	12	6	1	4	4	7	6	8	16	7	4	11	5	9	19	0	9	8	-110.17	-125.22	-72.06	0.135	0.362	0.108	0.555	0.792	0.404762	0.404762	0	1.18027	0.998101	2.61318
YHL030W	5607	0.318174	0.191725	0.186374	0.303727	19	0.368421	0.0526316	0.315789	0.263158	87	0.413793	0.114943	0.114943	0.356322	107	72	108	96	23	115	85	67	23	158	222	127	37	93	65	188	110	17	46	109	-1461.41	0	-6.91	0.829	0.46	0.145	0.604	0.831	0.378099	0.378099	2.02853	2.66368	2.55234	2.82886
YEL021W	804	0.30597	0.266169	0.166667	0.261194	46	0.5	0.152174	0.26087	0.0869565	79	0.405063	0.101266	0.151899	0.341772	25	14	6	19	4	17	8	27	4	14	26	22	6	8	7	12	17	3	9	19	-224.4	-4.92	-9	0.071	0.519	0.18	0.675	0.83	0.432836	0.432836	0	1.28623	1.6056	0.38773
YIL014W	1893	0.321183	0.207079	0.162705	0.309033	166	0.307229	0.174699	0.186747	0.331325	46	0.565217	0.195652	0	0.23913	29	32	45	36	9	47	18	30	10	33	65	37	14	38	20	62	29	10	27	39	-484.02	-30	-1.4	0.019	0.446	0.14	0.619	0.829	0.369783	0.369783	0.339667	2.28922	2.07431	2.37231
YHR081W	555	0.407207	0.223423	0.145946	0.223423	57	0.438596	0.157895	0.122807	0.280702	197	0.35533	0.218274	0.101523	0.324873	9	8	10	12	0	16	6	7	2	12	18	31	5	5	4	20	7	0	5	7	-106.21	-2.5	-36.84	0.042	0.391	0.112	0.546	0.805	0.369369	0.369369	0	1.01989	2.55234	0.97568
YGR157W	2610	0.308046	0.19272	0.156705	0.342529	237	0.308017	0.126582	0.168776	0.396624	106	0.330189	0.169811	0.0660377	0.433962	27	33	57	38	8	42	27	46	18	69	94	53	17	60	23	67	58	22	50	60	-652.29	-34.49	-16.8	0.046	0.482	0.17	0.666	0.848	0.349425	0.349425	1.5092	2.76945	1.96941	2.35464
YGR238C	2649	0.352586	0.19328	0.195545	0.258588	54	0.425926	0.203704	0.148148	0.222222	65	0.4	0.184615	0.107692	0.307692	33	39	63	59	9	57	37	46	22	49	94	81	16	24	44	81	54	8	29	37	-653.04	-5.4	-6.2	0.016	0.381	0.112	0.572	0.796	0.388826	0.388826	4.31022	1.41513	2.72834	2.59479
YGR125W	3111	0.318226	0.199614	0.172935	0.309225	98	0.438776	0.132653	0.173469	0.255102	120	0.283333	0.2	0.166667	0.35	57	48	60	48	12	53	31	63	18	97	118	52	24	61	38	85	54	11	42	64	-799.25	-7.25	-25.2	0.047	0.431	0.125	0.6	0.816	0.372549	0.372549	1.03482	2.69033	1.90842	3.41808
YGL186C	1740	0.267241	0.228161	0.178161	0.326437	87	0.390805	0.137931	0.114943	0.356322	30	0.5	0.1	0.0666667	0.333333	40	21	20	15	13	23	9	47	10	43	55	28	16	39	17	55	33	18	25	52	-496.18	-8.7	0	0.044	0.431	0.12	0.607	0.823	0.406322	0.406322	2.29607	3.18411	1.35494	1.90991
YEL011W	2115	0.286998	0.223168	0.186288	0.303546	31	0.580645	0.129032	0.16129	0.129032	79	0.329114	0.101266	0.164557	0.405063	46	34	39	47	3	47	14	44	27	32	65	40	18	45	32	47	32	13	39	40	-601.39	0	-5.69	0.193	0.465	0.177	0.666	0.855	0.409456	0.409456	0.544719	2.18417	0.676648	2.67559
YDR536W	1710	0.290058	0.209357	0.193567	0.307018	64	0.515625	0.140625	0.09375	0.25	43	0.395349	0.0465116	0.209302	0.348837	43	24	27	22	9	31	18	46	8	41	53	25	15	45	15	46	40	10	20	31	-457.73	-11.1	-2.3	1	0.526	0.188	0.683	0.858	0.402924	0.402924	1.45535	2.58456	1.35419	2.57053
YER162C	2265	0.349227	0.250331	0.148344	0.252097	31	0.387097	0.129032	0.225806	0.258065	73	0.369863	0.219178	0.0547945	0.356164	39	54	38	53	14	72	17	37	13	38	57	74	17	27	32	48	34	12	25	53	-585.14	-0.6	-9.1	0.193	0.434	0.134	0.598	0.806	0.398675	0.398675	0.170613	2.27849	1.1859	3.05051
YER046W	432	0.321759	0.217593	0.194444	0.266204	683	0.295754	0.212299	0.190337	0.301611	78	0.628205	0.0897436	0.0641026	0.217949	3	8	10	9	1	7	4	8	3	8	17	9	3	7	8	14	8	5	5	6	-105.3	-172.3	-3.4	0.112	0.43	0.116	0.595	0.873	0.412037	0.412037	0	1.24601	0.15578	2.45138
YGL093W	2754	0.358751	0.211692	0.17756	0.251997	99	0.353535	0.181818	0.212121	0.252525	28	0.392857	0.214286	0.107143	0.285714	35	46	59	72	1	86	35	30	16	58	77	77	27	40	39	92	60	4	17	46	-697.24	-15.7	-1.7	0.012	0.405	0.118	0.558	0.809	0.389252	0.389252	1.04097	1.57556	1.7255	2.6391
YHR103W	2559	0.34662	0.200469	0.185229	0.267683	205	0.326829	0.165854	0.180488	0.326829	109	0.394495	0.146789	0.183486	0.275229	33	42	67	50	9	55	38	35	15	50	78	66	22	35	29	114	49	9	19	37	-661.31	-33.06	-10.8	1	0.431	0.136	0.59	0.829	0.385698	0.385698	0.947543	2.14335	1.87405	3.34801
YER079W	633	0.350711	0.161137	0.236967	0.251185	71	0.577465	0.183099	0.084507	0.15493	169	0.43787	0.142012	0.153846	0.266272	8	6	23	20	1	2	7	7	6	10	12	22	6	3	9	36	18	0	8	6	-127.1	-1.76	-21.32	0.025	0.456	0.166	0.635	0.866	0.398104	0.398104	0	0.257216	2.02118	1.94482
YHR026W	642	0.213396	0.233645	0.182243	0.370717	146	0.328767	0.19863	0.184932	0.287671	197	0.365482	0.13198	0.126904	0.375635	21	3	7	6	3	5	1	24	2	25	25	10	6	13	2	20	11	3	9	17	-183.9	-28.9	-37.45	0.144	0.613	0.251	0.703	0.827	0.415888	0.415888	0	1.6149	1.47781	1.40845
YGR110W	1338	0.310164	0.206278	0.185351	0.298206	50	0.36	0.18	0.14	0.32	37	0.405405	0.135135	0.135135	0.324324	18	32	24	25	5	24	12	23	12	28	46	35	5	29	29	36	16	11	18	17	-347.02	-10.6	-0.2	0.089	0.429	0.141	0.608	0.83	0.391629	0.391629	0	1.12763	1.76973	3.38321
YGL061C	744	0.385753	0.196237	0.178763	0.239247	88	0.409091	0.204545	0.125	0.261364	81	0.419753	0.197531	0.0493827	0.333333	13	15	27	12	1	10	10	12	6	17	19	21	5	4	13	28	16	2	4	12	-162.81	-11.6	-9.3	0.104	0.425	0.127	0.582	0.836	0.375	0.375	0.927859	0.900357	2.62402	2.83835
YGL016W	3246	0.31947	0.182686	0.174368	0.323475	47	0.276596	0.12766	0.170213	0.425532	156	0.262821	0.198718	0.115385	0.423077	43	27	81	50	20	66	69	37	17	88	134	50	27	58	34	88	70	13	39	70	-819.56	-1.9	-31	0.152	0.503	0.18	0.652	0.863	0.357055	0.357055	0.752297	3.14707	2.72834	2.79523
YER147C	1875	0.293333	0.261333	0.200533	0.2448	59	0.389831	0.237288	0.118644	0.254237	67	0.41791	0.0447761	0.119403	0.41791	29	24	30	22	18	48	38	31	13	31	82	49	20	26	14	40	27	10	28	44	-595.68	-9	-1.3	0.513	0.389	0.079	0.496	0.798	0.461867	0.461867	0.569835	2.70044	1.25381	1.28297
YHR020W	2067	0.293179	0.228834	0.205128	0.272859	138	0.384058	0.195652	0.152174	0.268116	68	0.235294	0.0882353	0.161765	0.514706	54	26	25	38	9	56	31	39	13	38	48	60	14	32	37	47	33	12	21	55	-607.6	-24.1	-6.2	0.136	0.659	0.355	0.781	0.867	0.433962	0.433962	0	1.75261	1.17819	2.10275
YGR123C	1542	0.321012	0.211414	0.166018	0.301556	76	0.381579	0.171053	0.171053	0.276316	79	0.392405	0.164557	0.139241	0.303797	42	24	37	35	9	30	17	34	14	25	49	42	13	37	22	29	16	2	16	20	-414.62	-12.3	-10.8	0.021	0.444	0.173	0.677	0.851	0.377432	0.377432	3.06452	2.24939	2.85121	1.69185
YDR454C	564	0.308511	0.225177	0.182624	0.283688	30	0.3	0.2	0.133333	0.366667	111	0.333333	0.207207	0.18018	0.279279	15	7	8	11	1	15	4	13	1	11	12	19	3	11	7	19	10	1	6	13	-151.71	-1	-24.7	0.376	0.623	0.314	0.771	0.881	0.407801	0.407801	0	2.5463	1.12699	1.43302
YGL099W	1923	0.345294	0.219449	0.169527	0.265731	44	0.409091	0.0909091	0.272727	0.227273	2	0	0.5	0.5	0	50	38	39	43	4	49	27	35	11	28	61	62	10	24	33	37	26	7	21	35	-504.22	-1.1	0	0.973	0	0.205	0.68	0.826	0.388976	0.388976	0.936183	2.19827	2.01274	1.86307
YGL064C	1686	0.347568	0.189205	0.204626	0.2586	7	0.714286	0.142857	0.142857	0	52	0.423077	0.115385	0.115385	0.346154	26	27	33	26	2	27	16	27	10	45	60	62	12	23	36	44	37	5	8	35	-408.46	0	-5.3	0.171	0.449	0.129	0.571	0.79	0.393832	0.393832	0	1.31203	2.55234	1.56817
YGR202C	1275	0.360784	0.212549	0.209412	0.217255	51	0.372549	0.156863	0.235294	0.235294	115	0.278261	0.113043	0.295652	0.313043	16	28	38	35	4	34	17	13	7	17	37	47	4	19	19	27	34	3	11	14	-310.94	-3.8	-11.3	0.127	0.477	0.157	0.597	0.828	0.421961	0.421961	0.170619	1.71899	0.998101	2.46698
YFR036W	375	0.349333	0.192	0.290667	0.168	42	0.52381	0.142857	0.190476	0.142857	40	0.3	0.175	0.425	0.1	6	4	17	17	0	7	7	3	6	6	10	6	2	3	2	12	10	0	3	3	-89.7	-0.1	-5.3	1	0.484	0.134	0.587	0.887	0.482667	0.482667	0	0	0.291418	2.67754
YHR089C	618	0.268608	0.29288	0.177994	0.260518	75	0.36	0.133333	0.186667	0.32	220	0.422727	0.104545	0.15	0.322727	8	25	6	6	3	7	4	50	1	8	8	14	3	16	13	16	6	0	3	8	-185.7	-9.29	-17.4	0.02	0.564	0.211	0.728	0.808	0.470874	0.470874	0	0.843781	0.815334	1.14858
YGR062C	951	0.294427	0.20715	0.219769	0.278654	113	0.39823	0.168142	0.168142	0.265487	81	0.382716	0.148148	0.185185	0.283951	18	21	15	2	2	8	18	11	2	20	47	15	10	15	17	37	22	7	6	23	-267.31	-14.97	-11.3	0.124	0.351	0.07	0.492	0.827	0.426919	0.426919	0	0.606179	2.55234	4.72438
YHR129C	1155	0.31342	0.239827	0.165368	0.281385	108	0.462963	0.185185	0.157407	0.194444	130	0.423077	0.161538	0.115385	0.3	17	17	13	23	7	24	16	33	2	26	46	25	13	11	14	31	22	7	16	21	-303.88	-14.17	-18.7	1	0.374	0.098	0.545	0.796	0.405195	0.405195	0	2.30403	0.958703	1.6091
YGR138C	1845	0.239566	0.21897	0.206504	0.334959	281	0.355872	0.0640569	0.149466	0.430605	67	0.38806	0.164179	0.149254	0.298507	57	21	22	15	13	33	18	45	6	38	60	26	21	33	33	51	35	13	27	47	-533.09	-25.75	-7.7	0.024	0.636	0.31	0.752	0.868	0.425474	0.425474	0.026918	1.93749	1.17819	1.59848
YDR440W	1749	0.357347	0.202401	0.17267	0.267581	96	0.25	0.208333	0.197917	0.34375	68	0.397059	0.205882	0.132353	0.264706	20	29	41	36	10	32	22	28	10	38	53	56	10	22	27	58	33	2	25	30	-419.28	-19.1	-9.1	0.008	0.418	0.126	0.577	0.839	0.375071	0.375071	1.74145	1.64474	2.72834	3.18651
YHR100C	558	0.311828	0.191756	0.207885	0.28853	52	0.25	0.230769	0.288462	0.230769	103	0.378641	0.126214	0.135922	0.359223	8	6	14	14	3	5	2	9	5	12	22	17	3	7	11	14	10	3	8	12	-133.57	-7.4	-14.4	0.319	0.48	0.169	0.616	0.823	0.399642	0.399642	0	0.333463	0.542255	0.635185
YER065C	1674	0.305854	0.230585	0.209677	0.253883	331	0.356495	0.129909	0.232628	0.280967	140	0.342857	0.121429	0.185714	0.35	57	26	19	38	6	38	25	36	17	31	40	40	17	24	22	34	30	11	15	31	-496.93	-58.3	-16.5	0.023	0.563	0.251	0.703	0.853	0.440263	0.440263	0.756313	1.72241	0.570688	2.88406
YGL229C	2457	0.330891	0.185185	0.17501	0.308913	271	0.239852	0.228782	0.136531	0.394834	121	0.247934	0.14876	0.14876	0.454545	25	25	55	78	9	62	32	28	24	66	94	51	21	48	29	67	38	5	30	31	-601.24	-52.3	-17.1	0.064	0.451	0.166	0.645	0.859	0.360195	0.360195	0.920605	2.46933	2.67521	4.22724
YGR030C	477	0.389937	0.163522	0.15304	0.293501	74	0.540541	0.243243	0.0675676	0.148649	10	0.3	0.2	0.4	0.1	2	6	15	8	2	8	9	7	3	18	16	16	3	5	3	16	6	1	6	8	-87.83	-3.2	0	0.513	0.494	0.175	0.66	0.9	0.316562	0.316562	3.76701	2.23401	0.908203	2.52797
YGR189C	1524	0.265748	0.187008	0.246719	0.300525	231	0.385281	0.155844	0.160173	0.298701	102	0.490196	0.107843	0.107843	0.294118	38	6	15	31	2	19	15	32	3	19	30	23	8	15	13	123	60	7	18	30	-399.42	-38.8	-3	0.263	0.6	0.233	0.679	0.875	0.433727	0.433727	0.618229	2.14261	0.570688	2.26848
YER113C	2121	0.30976	0.202735	0.17256	0.314946	113	0.309735	0.168142	0.212389	0.309735	71	0.492958	0.15493	0.126761	0.225352	22	25	35	35	14	31	14	39	14	57	76	41	21	45	28	59	39	14	46	51	-560.93	-16.8	-6.21	0.513	0.399	0.112	0.577	0.826	0.375295	0.375295	2.22227	2.21415	2.67521	3.53133
YHL019C	1818	0.349285	0.220572	0.189219	0.240924	34	0.558824	0.294118	0.0588235	0.0882353	85	0.305882	0.176471	0.211765	0.305882	15	25	39	43	9	46	24	21	13	47	52	60	12	28	28	48	29	5	20	41	-462.49	0	-9.5	0.024	0.429	0.12	0.568	0.828	0.409791	0.409791	0.416376	1.70276	1.7255	2.03826
YDR471W	795	0.34717	0.211321	0.18239	0.259119	77	0.337662	0.220779	0.142857	0.298701	113	0.353982	0.0707965	0.176991	0.39823	12	8	3	2	0	9	4	8	6	4	6	23	1	9	6	7	6	1	4	17	-198.44	-14.3	-5.86	0.144	0.583	0.517	0.852	0.886	0.393711	0.393711	0.288202	2.49934	1.84654	2.30288
YHR039C	1935	0.292506	0.205685	0.193798	0.30801	141	0.297872	0.12766	0.163121	0.411348	125	0.344	0.104	0.12	0.432	48	21	40	32	16	28	29	43	12	45	56	41	14	32	33	52	29	10	20	43	-535.35	-18.6	-18.7	0.885	0.539	0.212	0.716	0.861	0.399483	0.399483	0.764763	1.52502	1.96941	4.28279
YIL009W	2085	0.305036	0.229257	0.17458	0.291127	7	0.428571	0	0.285714	0.285714	253	0.347826	0.13834	0.181818	0.332016	45	28	29	29	10	49	13	51	16	56	52	67	18	28	28	44	34	11	27	59	-578.03	0	-47.7	0.067	0.546	0.209	0.678	0.809	0.403837	0.403837	0	2.82236	2.19718	3.45378
YFL016C	1536	0.302734	0.25	0.219401	0.227865	73	0.506849	0.109589	0.219178	0.164384	88	0.431818	0.147727	0.125	0.295455	38	23	22	32	10	21	22	56	16	33	22	48	10	24	24	35	33	2	13	27	-482.6	-3.4	-9.2	0.033	0.513	0.161	0.635	0.824	0.469401	0.469401	0.019286	2.11071	1.76973	4.28279
YDR477W	1902	0.342797	0.195058	0.200315	0.26183	296	0.347973	0.158784	0.168919	0.324324	107	0.317757	0.158879	0.130841	0.392523	33	22	40	41	4	42	24	29	31	47	55	48	19	20	30	59	30	7	23	29	-483.26	-57.76	-13.8	0.295	0.486	0.188	0.663	0.853	0.395373	0.395373	1.67202	1.58318	2.62402	1.89918
YGR282C	942	0.252654	0.210191	0.220807	0.316348	74	0.378378	0.148649	0.135135	0.337838	321	0.311526	0.124611	0.152648	0.411215	31	4	16	24	4	15	13	21	2	11	18	16	5	18	6	36	27	9	12	25	-264.8	-13.5	-58.29	0.17	0.719	0.476	0.866	0.894	0.430998	0.430998	0	2.42902	0.167966	3.48091
YFR055W	1023	0.277615	0.250244	0.182796	0.289345	59	0.440678	0.101695	0.186441	0.271186	463	0.317495	0.185745	0.12959	0.367171	25	13	9	21	4	20	6	36	9	18	44	21	9	11	14	24	22	6	9	19	-305.1	-5.5	-102.91	0.209	0.44	0.14	0.607	0.788	0.43304	0.43304	0	1.96683	0.718254	2.92869
YGR122C-A	129	0.255814	0.116279	0.217054	0.410853	268	0.358209	0.182836	0.134328	0.324627	343	0.399417	0.113703	0.172012	0.314869	1	0	3	2	2	1	0	0	1	5	4	0	1	2	1	10	3	0	3	3	-14.2	-62.5	-51.99	0.074	0.537	0.228	0.718	0.934	0.333333	0.333333	0	2.20238	1.89831	2.74916
YIL028W	399	0.273183	0.233083	0.172932	0.320802	555	0.324324	0.18018	0.198198	0.297297	927	0.30205	0.208198	0.18123	0.308522	9	9	6	6	3	2	1	4	1	8	11	5	8	8	6	12	9	3	4	17	-113.93	-120.73	-266.98	0.376	0.38	0.104	0.58	0.806	0.406015	0.406015	0.870727	1.23098	1.89773	0.69961
YHR090C	849	0.388693	0.213192	0.168433	0.229682	36	0.444444	0.166667	0.138889	0.25	236	0.355932	0.148305	0.161017	0.334746	12	14	15	13	9	33	12	12	4	13	24	35	4	7	14	29	9	2	6	15	-189.31	-4	-43.7	0.744	0.489	0.177	0.62	0.784	0.381625	0.381625	3.67897	2.04121	0.646575	1.92413
YER056C	1602	0.245943	0.229089	0.184145	0.340824	84	0.404762	0.0595238	0.190476	0.345238	163	0.368098	0.128834	0.165644	0.337423	58	11	27	15	7	24	10	51	5	45	46	18	16	39	15	41	26	15	25	39	-477.8	-2.79	-27.47	0.144	0.544	0.202	0.707	0.873	0.413233	0.413233	0.667823	1.63446	1.76973	2.65073
YHR178W	2232	0.318996	0.212814	0.203405	0.264785	47	0.468085	0.255319	0.12766	0.148936	354	0.333333	0.180791	0.161017	0.324859	40	44	46	39	19	38	27	38	14	48	72	45	22	27	35	85	40	9	22	33	-596.56	-2.7	-78.2	0.821	0.438	0.13	0.609	0.836	0.416219	0.416219	0.751862	2.92129	1.8328	2.43852
YER114C	3123	0.338457	0.205892	0.210054	0.245597	309	0.317152	0.139159	0.174757	0.368932	305	0.331148	0.193443	0.137705	0.337705	60	61	61	61	2	74	41	50	14	52	67	82	21	40	61	148	81	7	24	33	-826.12	-48.17	-70.3	0.04	0.444	0.132	0.584	0.82	0.415946	0.415946	1.08465	1.41821	2.07373	2.40634
YGR267C	732	0.336066	0.224044	0.169399	0.270492	199	0.271357	0.115578	0.241206	0.371859	94	0.468085	0.159574	0.0957447	0.276596	13	19	7	9	3	24	10	15	8	19	22	13	10	7	10	13	16	1	7	17	-183.44	-23.81	-18.3	0.067	0.539	0.208	0.671	0.834	0.393443	0.393443	1.4696	0.979193	0.926422	2.53803
YIL002C	2841	0.340373	0.209433	0.162619	0.287575	190	0.321053	0.136842	0.184211	0.357895	146	0.267123	0.171233	0.171233	0.390411	38	44	39	62	10	67	28	51	18	75	84	78	13	48	38	86	49	13	45	60	-686.16	-32.52	-26.6	0.223	0.389	0.116	0.569	0.815	0.372052	0.372052	1.8863	3.63131	2.32514	3.40355
YGR185C	1185	0.324895	0.207595	0.2	0.267511	47	0.425532	0.12766	0.234043	0.212766	105	0.438095	0.152381	0.114286	0.295238	31	10	21	18	4	30	17	23	5	21	41	42	9	20	26	19	17	1	13	26	-328.21	-3.6	-10.4	0.727	0.615	0.302	0.755	0.856	0.407595	0.407595	0	1.36286	0.115419	2.81634
YDR518W	1554	0.317889	0.185972	0.196911	0.299228	35	0.342857	0.0857143	0.4	0.171429	44	0.431818	0.0681818	0.136364	0.363636	29	14	27	34	5	43	20	18	15	42	54	30	7	27	27	33	29	3	23	37	-385.64	-1.3	-3.4	0.376	0.513	0.2	0.685	0.87	0.382883	0.382883	1.80113	2.19748	1.87405	2.70501
YDR487C	627	0.290271	0.232855	0.210526	0.266348	61	0.590164	0.229508	0.131148	0.0491803	49	0.306122	0.0816327	0.285714	0.326531	19	10	7	17	6	11	8	17	7	12	18	11	8	7	8	13	14	0	3	12	-178.2	-5.56	-3.8	0.042	0.53	0.198	0.695	0.848	0.443381	0.443381	0	2.626	0.999203	3.81665
YGR117C	1431	0.338924	0.190077	0.175402	0.295597	40	0.375	0.325	0.15	0.15	274	0.364964	0.131387	0.175182	0.328467	28	16	39	30	5	20	8	22	10	42	48	33	13	19	13	48	29	3	23	27	-338.69	-3.72	-43	1	0.439	0.134	0.606	0.833	0.365479	0.365479	0.008201	2.27901	1.34232	2.09805
YDR470C	1509	0.33002	0.196819	0.181577	0.291584	83	0.289157	0.156627	0.192771	0.361446	97	0.164948	0.134021	0.28866	0.412371	22	21	41	28	3	28	19	26	6	42	50	34	13	31	20	38	29	10	14	27	-362.4	-12.7	-12.3	0.208	0.455	0.146	0.624	0.835	0.378396	0.378396	0	1.25636	2.02118	3.66338
YGL058W	519	0.325626	0.229287	0.186898	0.258189	63	0.428571	0.190476	0.15873	0.222222	323	0.346749	0.145511	0.164087	0.343653	12	8	9	28	1	12	3	4	3	6	11	9	8	7	15	10	8	3	5	10	-133.58	-5	-53.37	0.261	0.491	0.225	0.728	0.892	0.416185	0.416185	0	1.36654	1.10242	2.19142
YGR275W	474	0.35654	0.257384	0.160338	0.225738	26	0.461538	0.269231	0.153846	0.115385	109	0.412844	0.110092	0.12844	0.348624	8	7	13	13	1	11	10	9	1	5	11	15	4	2	7	15	9	3	6	7	-127.9	-2.1	-17.1	0.129	0.393	0.12	0.549	0.83	0.417722	0.417722	0	0.590305	1.89831	3.58687
YGR212W	1407	0.351812	0.169154	0.19403	0.285004	5	0.6	0.2	0.2	0	1093	0.349497	0.172004	0.205855	0.272644	16	14	36	22	8	29	24	15	16	36	54	31	9	24	22	37	23	10	19	23	-307.79	0	-250.88	0.093	0.408	0.129	0.609	0.832	0.363184	0.363184	0	2.60131	2.19718	1.37976
YHR016C	1575	0.292698	0.24254	0.188571	0.27619	47	0.489362	0.12766	0.12766	0.255319	211	0.312796	0.175355	0.151659	0.36019	38	40	26	42	1	19	6	52	7	17	25	22	7	19	21	51	26	4	20	25	-465.31	-1.8	-43.1	0.513	0.445	0.153	0.65	0.816	0.431111	0.431111	0.616461	2.02168	0.875226	1.98839
YFL004W	2487	0.336952	0.213108	0.15963	0.29031	153	0.411765	0.189542	0.169935	0.228758	193	0.341969	0.134715	0.145078	0.378238	39	42	46	54	1	71	28	32	13	44	94	78	13	44	39	71	32	10	26	51	-662.15	-34.5	-35.92	0.07	0.492	0.196	0.662	0.841	0.372738	0.372738	0.562502	2.07433	1.90842	2.85216
YEL061C	3003	0.393273	0.182151	0.171828	0.252747	124	0.483871	0.201613	0.0967742	0.217742	218	0.389908	0.165138	0.16055	0.284404	40	34	109	53	9	72	52	36	19	71	91	95	33	31	19	101	69	1	22	43	-674.31	-11.1	-36	1	0.446	0.142	0.613	0.836	0.353979	0.353979	0.541553	2.81849	2.13561	1.87779
YGL233W	2733	0.353824	0.178192	0.162459	0.305525	40	0.325	0.275	0.1	0.3	28	0.464286	0.0714286	0.107143	0.357143	35	30	62	62	7	72	40	23	10	77	117	63	24	57	33	78	52	7	26	35	-650.48	-6.9	0	0.048	0.445	0.154	0.633	0.858	0.340651	0.340651	1.24934	2.52407	2.62402	3.27398
YHR166C	1881	0.330144	0.216374	0.169591	0.283892	100	0.4	0.23	0.14	0.23	12	0.416667	0.25	0.0833333	0.25	42	28	33	41	14	50	31	24	9	35	71	47	17	34	9	46	26	10	36	23	-484.54	-13.42	0	0.376	0.402	0.122	0.602	0.832	0.385965	0.385965	1.39869	3.66806	2.32514	3.26749
YFL008W	3678	0.392333	0.2031	0.154976	0.249592	44	0.409091	0.272727	0.204545	0.113636	135	0.355556	0.133333	0.2	0.311111	61	60	86	70	6	135	62	49	18	94	131	134	17	39	22	94	53	3	40	51	-863.35	-7	-13	0.031	0.476	0.163	0.615	0.829	0.358075	0.358075	0.909485	2.75123	2.62402	2.1804
YGR004W	1389	0.320374	0.200144	0.176386	0.303096	63	0.15873	0.190476	0.190476	0.460317	229	0.292576	0.19214	0.231441	0.283843	22	30	25	22	2	23	8	17	8	31	48	25	11	21	19	48	38	12	17	35	-347.02	-11.1	-51.4	0.071	0.408	0.114	0.572	0.832	0.37653	0.37653	1.56137	2.5463	2.67521	1.98913
YGL248W	1110	0.328829	0.216216	0.185586	0.269369	156	0.294872	0.134615	0.192308	0.378205	79	0.443038	0.177215	0.189873	0.189873	11	16	16	18	7	33	12	24	13	28	43	25	4	15	19	26	19	4	13	23	-290.25	-23.95	-3.93	0.088	0.457	0.123	0.587	0.836	0.401802	0.401802	0.621309	2.33441	1.65381	2.0674
YGR023W	1656	0.281401	0.134058	0.283213	0.301329	213	0.295775	0.183099	0.173709	0.347418	268	0.298507	0.0858209	0.201493	0.414179	22	7	29	26	3	17	8	14	6	38	34	15	7	17	23	188	54	2	22	19	-315.9	-47.5	-28.17	0.122	0.421	0.113	0.523	0.858	0.417271	0.417271	0	1.71698	2.44802	2.11183
YHR098C	2790	0.303943	0.194265	0.196416	0.305376	143	0.405594	0.195804	0.146853	0.251748	76	0.276316	0.263158	0.236842	0.223684	43	33	59	58	18	36	52	47	21	59	94	47	23	40	49	87	58	2	40	63	-727.12	-24.95	-16	1	0.489	0.176	0.653	0.836	0.390681	0.390681	0.819041	3.73708	2.62402	3.62894
YGL228W	1734	0.342561	0.223183	0.178777	0.255479	52	0.403846	0.192308	0.211538	0.192308	95	0.347368	0.0842105	0.252632	0.315789	30	27	27	36	9	61	25	18	12	36	38	57	10	30	7	44	47	6	18	39	-470.66	-7.4	-5.6	0.126	0.508	0.174	0.622	0.827	0.401961	0.401961	1.52065	2.23401	1.35871	2.36477
YHR190W	1335	0.296629	0.204494	0.197753	0.301124	41	0.439024	0.146341	0.292683	0.121951	73	0.438356	0.136986	0.219178	0.205479	21	18	22	27	8	33	18	16	14	32	64	29	11	22	16	21	20	3	23	26	-345.89	-2.2	-5.3	0.029	0.616	0.297	0.737	0.864	0.402247	0.402247	0.966507	2.5751	1.25381	1.54091
YGL139W	2409	0.298049	0.196347	0.19012	0.315484	313	0.383387	0.15655	0.223642	0.236422	319	0.338558	0.0877743	0.15674	0.416928	59	33	49	40	10	28	29	41	12	58	79	35	24	57	27	70	47	15	35	54	-648.64	-58.41	-38.93	0.062	0.457	0.142	0.613	0.827	0.386467	0.386467	0.656279	2.857	2.67521	3.04511
YER074W-A	471	0.307856	0.195329	0.140127	0.356688	60	0.45	0.25	0.1	0.2	46	0.478261	0.108696	0.195652	0.217391	3	6	4	2	0	4	4	8	0	9	17	2	1	4	2	3	4	0	2	10	-99.06	-8.6	-1.6	0.016	0.382	0.089	0.549	0.877	0.335456	0.335456	0.738313	1.15204	2.07431	1.42448
YER133W	1464	0.306694	0.206284	0.153005	0.334016	78	0.512821	0.217949	0.115385	0.153846	315	0.504762	0.146032	0.12381	0.225397	12	19	13	25	12	20	14	21	4	24	33	19	7	18	16	18	6	3	13	15	-372.97	-4.3	-39.82	0.513	0.475	0.229	0.699	0.86	0.35929	0.35929	0	3.15841	1.6056	2.50989
YFL029C	1107	0.31888	0.223126	0.191509	0.266486	44	0.409091	0.227273	0.227273	0.136364	58	0.517241	0.12069	0.0344828	0.327586	15	16	20	31	7	19	16	17	8	33	31	26	14	17	18	28	13	4	13	22	-293.72	-6.8	-9.3	0.251	0.451	0.135	0.621	0.832	0.414634	0.414634	2.3754	2.09171	2.1966	2.05413
YGL140C	3660	0.307104	0.215574	0.174317	0.303005	187	0.256684	0.144385	0.219251	0.379679	234	0.376068	0.136752	0.145299	0.34188	84	57	68	55	19	70	35	65	25	89	123	75	31	70	50	102	71	14	45	71	-977.54	-28.8	-34.35	0.151	0.434	0.124	0.604	0.826	0.389891	0.389891	4.37787	2.82236	2.07431	3.58687
YGL194C-A	243	0.312757	0.197531	0.148148	0.341564	254	0.334646	0.15748	0.228346	0.279528	144	0.375	0.138889	0.152778	0.333333	2	4	5	3	2	4	2	2	0	10	12	5	3	2	2	5	3	5	4	5	-55.92	-50.76	-24.24	0.215	0.417	0	0	0	0.345679	0.345679	0	2.00062	2.67521	0.185416
YGR180C	1038	0.321773	0.200385	0.210019	0.267823	226	0.376106	0.110619	0.216814	0.29646	33	0.121212	0.30303	0.212121	0.363636	30	9	20	22	2	33	10	12	6	24	24	33	14	27	11	21	14	4	16	13	-279.2	-30.1	-2.8	0.215	0.74	0.497	0.85	0.902	0.410405	0.410405	0	0.672111	0.201048	1.73476
YER118C	1104	0.3125	0.186594	0.210145	0.290761	198	0.363636	0.156566	0.20202	0.277778	187	0.374332	0.15508	0.149733	0.320856	29	18	33	24	2	13	13	21	6	33	21	12	6	17	16	37	27	7	19	13	-265.6	-35.2	-27.5	0.124	0.463	0.162	0.668	0.874	0.396739	0.396739	0.57938	2.02644	2.1966	2.18074
YER086W	1731	0.276719	0.209128	0.202195	0.311958	92	0.26087	0.184783	0.163043	0.391304	122	0.352459	0.131148	0.180328	0.336066	41	32	26	27	5	34	23	41	18	34	55	34	10	23	27	40	30	1	20	55	-471.1	-16.4	-14.3	0.042	0.618	0.312	0.728	0.84	0.411323	0.411323	1.41504	0.939129	1.7255	2.55093
YHL015W	366	0.368852	0.191257	0.215847	0.224044	42	0.619048	0.119048	0.119048	0.142857	289	0.311419	0.121107	0.186851	0.380623	3	6	6	3	0	12	11	4	2	12	6	14	2	1	5	7	10	1	2	14	-87.92	0	-57.69	0.513	0.941	0.827	0.967	0.954	0.407104	0.407104	0	0.037296	0	0.759006
YGR214W	1214	0.308896	0.186161	0.212521	0.292422	20	0.55	0.2	0.15	0.1	103	0.436893	0.126214	0.0679612	0.368932	31	15	11	13	1	27	9	11	5	15	19	7	2	9	16	11	17	5	6	22	-295.41	0	-8.6	0.278	0.438	0.668	0.913	0.912	0.398682	0.398682	0	3.43026	1.34232	2.81977
YGR046W	1158	0.351468	0.195164	0.177893	0.275475	116	0.362069	0.172414	0.12069	0.344828	335	0.295522	0.128358	0.173134	0.402985	17	17	27	16	2	18	16	26	9	26	35	37	8	23	13	31	21	3	22	18	-281.06	-15.2	-54.04	0.489	0.417	0.121	0.609	0.805	0.373057	0.373057	2.61188	2.42495	1.49831	2.38077
YGR193C	1233	0.355231	0.193025	0.20438	0.247364	114	0.403509	0.236842	0.149123	0.210526	118	0.372881	0.101695	0.152542	0.372881	36	8	20	29	2	30	16	15	4	24	40	45	8	16	23	35	23	1	11	24	-288.26	-22.64	-6.11	0.057	0.459	0.159	0.611	0.816	0.397405	0.397405	2.30671	0.54334	1.8328	1.94499
YDR481C	1701	0.292769	0.233392	0.204586	0.269253	39	0.307692	0.230769	0.230769	0.230769	109	0.330275	0.0550459	0.174312	0.440367	43	24	27	44	3	36	20	37	26	25	54	28	7	25	18	49	35	5	20	40	-516.86	-2.4	-12.95	0.031	0.466	0.159	0.613	0.854	0.437978	0.437978	0.075453	1.42646	1.47781	3.77573
YGL232W	928	0.386853	0.209052	0.143319	0.260776	1	0	0	0	1	56	0.428571	0.125	0.125	0.321429	9	14	19	20	7	28	13	14	4	15	22	39	6	13	8	16	13	0	10	19	-210.9	0	-3	0.458	0.472	0.171	0.63	0.78	0.352371	0.352371	0.699915	2.03233	1.65381	0.267504
YFR037C	1674	0.321983	0.256272	0.208483	0.213262	27	0.444444	0.333333	0.111111	0.111111	172	0.424419	0.215116	0.0930233	0.267442	25	21	29	37	7	57	28	32	14	33	48	51	9	20	21	44	26	5	14	36	-496.4	0	-31.94	0.007	0.475	0.128	0.572	0.816	0.464755	0.464755	0	1.03324	1.18646	1.84617
YHL016C	2208	0.27038	0.220109	0.183877	0.325634	794	0.299748	0.220403	0.177582	0.302267	103	0.427184	0.0582524	0.15534	0.359223	72	17	23	28	11	32	20	55	9	57	76	32	26	39	27	53	49	12	38	59	-617.9	-227.36	-2.02	0.014	0.475	0.155	0.651	0.826	0.403986	0.403986	1.24908	3.27911	2.1966	2.29909
YGR036C	720	0.288889	0.186111	0.194444	0.330556	171	0.280702	0.134503	0.216374	0.368421	550	0.309091	0.230909	0.189091	0.270909	14	10	18	9	5	7	6	11	4	21	27	10	6	23	8	21	9	4	14	12	-168.27	-23.42	-150.33	0.235	0.402	0.11	0.601	0.836	0.380556	0.380556	0	0.764619	2.55234	3.8136
YGL213C	1194	0.29732	0.214405	0.172529	0.315745	47	0.595745	0.191489	0.0638298	0.148936	120	0.316667	0.0833333	0.175	0.425	24	15	18	29	9	25	7	26	14	19	39	23	7	23	9	48	24	10	6	22	-308.26	0	-10.3	0.057	0.432	0.17	0.677	0.848	0.386935	0.386935	1.19996	2.43607	2.85121	3.86709
YGL226W	372	0.325269	0.266129	0.169355	0.239247	10	0.5	0.4	0.1	0	107	0.35514	0.11215	0.158879	0.373832	6	11	6	4	1	10	4	10	1	6	12	8	4	5	6	4	7	5	6	7	-98.32	0	-11.6	0.084	0.368	0.07	0.535	0.782	0.435484	0.435484	0	0.452097	0.505009	0.2688
YHL044W	708	0.316384	0.182203	0.176554	0.324859	28	0.321429	0.321429	0.25	0.107143	225	0.311111	0.186667	0.128889	0.373333	13	12	14	14	7	9	3	8	4	24	31	13	6	11	8	20	11	2	14	11	-164.05	-5.1	-45.35	0.276	0.436	0.145	0.645	0.868	0.358757	0.358757	0.064274	1.69501	2.19718	2.81224
YGR196C	2454	0.376528	0.226161	0.167482	0.229829	69	0.304348	0.173913	0.144928	0.376812	78	0.269231	0.153846	0.128205	0.448718	38	26	70	88	1	86	28	40	16	29	47	67	13	13	29	116	48	5	23	34	-598.29	-11.5	-10.34	0.142	0.401	0.128	0.59	0.836	0.393643	0.393643	0.545208	1.48433	1.47781	2.99806
YER059W	1263	0.354711	0.196358	0.193983	0.254949	159	0.314465	0.176101	0.163522	0.345912	115	0.33913	0.182609	0.130435	0.347826	20	23	41	29	5	22	22	17	8	20	35	22	9	14	14	53	30	1	12	23	-291.9	-21	-18.9	0.681	0.398	0.107	0.555	0.854	0.39034	0.39034	0	2.53609	2.67521	1.26626
YGL215W	1359	0.306843	0.15379	0.22443	0.314937	475	0.265263	0.136842	0.193684	0.404211	519	0.416185	0.0944123	0.127168	0.362235	22	10	48	16	0	11	36	18	11	27	32	15	13	29	38	49	22	4	31	20	-314.8	-102.3	-75.81	0.144	0.476	0.157	0.639	0.876	0.378219	0.378219	0	1.91591	2.19718	2.08637
YGR170W	3417	0.347088	0.196078	0.182031	0.274802	51	0.333333	0.215686	0.196078	0.254902	277	0.389892	0.148014	0.166065	0.296029	52	63	78	68	15	79	29	47	28	82	87	87	21	60	50	119	68	13	36	56	-855.12	-6.2	-48.4	0.026	0.418	0.13	0.6	0.824	0.378109	0.378109	3.36577	2.54366	2.72834	2.32564
YHR010W	972	0.322016	0.205761	0.173868	0.298354	55	0.509091	0.127273	0.145455	0.218182	118	0.483051	0.0932203	0.0847458	0.338983	12	8	3	2	0	9	4	8	6	4	7	23	1	9	6	6	6	1	4	17	-245.87	-4.5	-13.1	0.263	0.591	0.736	0.95	0.897	0.37963	0.37963	0.008221	3.44716	1.96941	2.92265
YGL151W	3399	0.344807	0.168285	0.18123	0.305678	41	0.292683	0.195122	0.219512	0.292683	89	0.460674	0.146067	0.11236	0.280899	49	28	96	70	11	77	39	30	19	85	145	78	15	64	38	109	70	7	38	64	-778.73	-7.3	-9.6	0.638	0.431	0.145	0.611	0.858	0.349515	0.349515	1.66399	2.61633	1.90842	2.7286
YGL095C	1734	0.358131	0.193772	0.15917	0.288927	72	0.347222	0.25	0.111111	0.291667	99	0.373737	0.111111	0.131313	0.383838	19	31	37	39	5	45	30	17	11	44	63	45	11	28	16	47	31	3	19	36	-405.36	-15.9	-9.5	0.513	0.432	0.146	0.599	0.834	0.352941	0.352941	0.860486	3.15909	2.72834	2.73988
YHR096C	1779	0.253513	0.228218	0.189994	0.328274	334	0.362275	0.176647	0.137725	0.323353	192	0.286458	0.140625	0.166667	0.40625	32	26	24	18	15	31	18	53	2	39	45	25	21	41	23	49	41	12	30	47	-528.8	-61.9	-36.3	0.171	0.558	0.206	0.681	0.842	0.418212	0.418212	0	2.48833	1.25381	2.98418
YDR488C	1602	0.280899	0.281523	0.218477	0.219101	12	0.5	0.166667	0.0833333	0.25	115	0.304348	0.234783	0.13913	0.321739	43	34	25	30	9	44	32	27	9	21	56	24	13	10	22	32	34	10	15	43	-538.8	0	-25.3	0.236	0.394	0.08	0.505	0.775	0.5	0.5	1.07354	2.92129	2.01274	2.16861
YGL003C	1701	0.308054	0.219283	0.202822	0.269841	105	0.219048	0.114286	0.27619	0.390476	227	0.343612	0.167401	0.167401	0.321586	31	36	32	34	6	25	17	32	17	26	49	29	11	17	29	75	39	9	15	37	-452.84	-10.5	-42.09	0.104	0.414	0.113	0.572	0.827	0.422105	0.422105	0.125558	3.02705	2.62402	2.75607
YEL051W	771	0.346304	0.236057	0.153048	0.264591	57	0.403509	0.175439	0.157895	0.263158	149	0.416107	0.0939597	0.167785	0.322148	22	21	10	15	0	27	17	13	1	15	20	19	6	9	4	14	16	0	8	19	-190.04	-6.2	-14.22	0.169	0.62	0.322	0.75	0.872	0.389105	0.389105	0	1.61213	0.815334	2.44661
YGR237C	2358	0.364716	0.19296	0.193808	0.248516	87	0.436782	0.183908	0.137931	0.241379	76	0.526316	0.131579	0.184211	0.157895	34	49	39	55	3	53	18	25	28	44	48	72	19	31	41	103	59	4	21	39	-539.32	-11.8	-4	0.19	0.427	0.14	0.591	0.827	0.386768	0.386768	1.5729	1.22481	2.55234	1.94499
YGL241W	3015	0.33665	0.189386	0.168159	0.305804	28	0.464286	0.0714286	0.178571	0.285714	30	0.366667	0.2	0.166667	0.266667	56	28	59	70	17	82	47	20	12	80	130	59	18	49	28	87	54	6	27	75	-740.54	0	-2	0.395	0.438	0.142	0.605	0.842	0.357546	0.357546	0.868814	2.69033	2.55234	3.56576
YHR143W-A	213	0.286385	0.239437	0.178404	0.295775	47	0.510638	0.106383	0.191489	0.191489	253	0.375494	0.177866	0.110672	0.335968	10	8	1	3	4	3	3	3	1	3	7	5	1	2	1	6	6	0	1	2	-55.32	0	-47.87	0.033	0.667	0.309	0.794	0.901	0.41784	0.41784	0	0.548648	0.169966	1.5292
YGR015C	987	0.316109	0.181358	0.192503	0.31003	27	0.37037	0.37037	0.148148	0.111111	243	0.358025	0.185185	0.176955	0.279835	13	17	23	19	5	15	11	14	11	26	43	22	8	19	17	25	11	2	14	13	-236.94	-3.2	-50.52	0.084	0.374	0.108	0.581	0.83	0.37386	0.37386	0	2.33128	2.55234	3.00443
YFL052W	1398	0.284692	0.223891	0.193133	0.298283	15	0.266667	0.266667	0.2	0.266667	2948	0.306309	0.204545	0.167232	0.321913	23	24	16	32	22	25	16	16	8	24	56	31	8	22	20	38	28	7	19	30	-390.91	0	-778.58	0.116	0.391	0.096	0.518	0.78	0.417024	0.417024	2.6824	1.58274	0.876328	1.6656
YHR063C	1140	0.335965	0.2	0.175439	0.288596	44	0.431818	0.181818	0.113636	0.272727	89	0.370787	0.134831	0.191011	0.303371	22	17	28	17	9	27	13	21	7	25	40	24	11	16	16	21	23	3	13	26	-274.41	-5.4	-11.3	0.365	0.515	0.203	0.698	0.856	0.375439	0.375439	0	1.15868	2.55234	0.966165
YHR197W	2292	0.335079	0.1863	0.17452	0.304101	12	0.416667	0.166667	0.166667	0.25	81	0.333333	0.148148	0.123457	0.395062	28	24	43	32	9	72	26	29	18	66	99	59	11	37	34	66	42	6	15	47	-555.99	0	-12.01	0.104	0.481	0.173	0.644	0.828	0.36082	0.36082	0.960612	2.16123	1.89773	3.60784
YGL049C	2745	0.376685	0.202914	0.189071	0.23133	179	0.340782	0.178771	0.195531	0.284916	157	0.363057	0.10828	0.127389	0.401274	48	47	76	52	5	84	40	46	19	37	56	89	22	27	59	72	58	7	29	41	-659.22	-32.9	-20.2	0.257	0.495	0.177	0.641	0.823	0.391985	0.391985	3.35769	2.95804	2.67521	0.914328
YHR009C	1572	0.292621	0.220102	0.211196	0.276081	246	0.365854	0.130081	0.174797	0.329268	127	0.401575	0.149606	0.110236	0.338583	28	19	28	31	9	37	10	34	19	33	50	31	8	13	31	61	26	6	17	32	-444.09	-34.9	-18.4	0.342	0.505	0.165	0.62	0.842	0.431298	0.431298	0	2.70072	1.4197	2.32618
YGR172C	747	0.254351	0.179384	0.198126	0.368139	48	0.333333	0.229167	0.229167	0.208333	166	0.307229	0.186747	0.162651	0.343373	12	2	21	6	2	4	9	23	6	17	37	5	6	22	13	22	15	2	9	15	-184.3	-7.6	-31.9	0.036	0.471	0.152	0.647	0.855	0.37751	0.37751	0.901937	3.31513	2.13561	1.83197
YFL050C	2577	0.327513	0.216143	0.181607	0.274738	741	0.322537	0.178138	0.183536	0.315789	243	0.300412	0.18107	0.164609	0.353909	56	57	53	50	10	59	31	40	21	39	66	44	22	36	30	104	57	7	30	46	-694.63	-166.33	-49.2	0.022	0.402	0.122	0.595	0.816	0.397749	0.397749	0.475418	1.35208	2.67521	3.1628
YGL204C	306	0.300654	0.183007	0.169935	0.346405	138	0.376812	0.144928	0.188406	0.289855	13	0.538462	0.230769	0.0769231	0.153846	10	5	3	1	1	1	2	5	1	7	18	6	4	7	2	8	8	2	4	6	-67	-17.4	0	0.054	0.326	0.087	0.569	0.805	0.352941	0.352941	0.47683	2.8469	1.65381	0.733884
YFR051C	1641	0.285192	0.209628	0.244973	0.260207	34	0.5	0.0882353	0.235294	0.176471	70	0.471429	0.0714286	0.142857	0.314286	45	25	26	35	1	42	25	24	14	39	41	28	12	23	24	64	29	2	16	31	-469	0	-1.26	0.06	0.538	0.197	0.638	0.844	0.454601	0.454601	0	1.38213	2.01274	2.1804
YDR540C	540	0.401852	0.216667	0.142593	0.238889	118	0.508475	0.135593	0.110169	0.245763	271	0.335793	0.118081	0.173432	0.372694	10	11	9	5	0	22	6	8	1	11	12	23	2	5	6	9	10	8	12	9	-113.52	-14	-40.96	0.973	0.438	0.144	0.613	0.781	0.359259	0.359259	1.79819	1.25313	1.84654	2.20058
YER139C	681	0.353891	0.209985	0.155653	0.28047	122	0.45082	0.180328	0.139344	0.229508	822	0.309002	0.172749	0.171533	0.346715	8	10	8	22	6	23	8	9	6	13	28	19	4	12	9	14	13	1	7	6	-156.9	-15	-193.66	0.032	0.403	0.142	0.621	0.848	0.365639	0.365639	0	1.85838	0.718254	1.03924
YGR081C	633	0.399684	0.208531	0.169036	0.222749	59	0.457627	0.254237	0.118644	0.169492	133	0.398496	0.12782	0.150376	0.323308	12	17	21	16	0	13	12	9	1	13	19	26	5	8	7	15	8	0	1	7	-141.49	-2.9	-16.7	0.014	0.507	0.179	0.649	0.858	0.377567	0.377567	0	0.557462	0.377047	0.697064
YER024W	2772	0.313131	0.207431	0.203463	0.275974	31	0.645161	0.0322581	0.16129	0.16129	62	0.225806	0.209677	0.145161	0.419355	50	48	51	75	9	49	35	50	27	57	82	58	14	39	39	94	62	7	25	52	-745.16	0	-10.5	0.081	0.446	0.149	0.624	0.837	0.410895	0.410895	3.04757	3.43026	2.72834	2.73468
YHR064C	1617	0.29932	0.210266	0.204082	0.286333	64	0.453125	0.078125	0.15625	0.3125	184	0.375	0.168478	0.141304	0.315217	57	16	33	34	2	44	15	36	9	37	51	39	3	22	24	36	27	1	12	40	-445.45	-2.5	-31.1	0.332	0.715	0.455	0.841	0.889	0.414348	0.414348	2.60566	2.47762	0.803883	3.62894
YHR062C	882	0.306122	0.235828	0.209751	0.248299	63	0.555556	0.142857	0.15873	0.142857	80	0.4	0.1375	0.175	0.2875	13	19	17	19	4	6	11	22	7	22	34	20	6	7	10	29	16	1	6	24	-260.81	-2.3	-9	0.018	0.406	0.096	0.539	0.828	0.445578	0.445578	0	0.904593	2.55234	2.06397
YHR003C	1290	0.327132	0.223256	0.171318	0.278295	17	0.529412	0.235294	0.176471	0.0588235	86	0.395349	0.139535	0.127907	0.337209	26	24	19	22	9	40	9	20	9	36	40	35	12	13	13	35	22	7	12	26	-333.69	0	-13.1	0.247	0.432	0.128	0.577	0.811	0.394574	0.394574	0.311683	0.98136	1.96941	2.85086
YHL007C	2820	0.343617	0.196099	0.221631	0.238652	157	0.356688	0.0955414	0.318471	0.229299	128	0.328125	0.132812	0.203125	0.335938	54	30	72	55	7	57	30	45	21	49	62	80	23	17	67	120	78	5	18	49	-720.87	-13.93	-15.43	0.314	0.463	0.152	0.615	0.826	0.41773	0.41773	0.536927	3.00831	1.78554	2.61017
YHR208W	1182	0.2978	0.204738	0.222504	0.274958	48	0.458333	0.0833333	0.270833	0.1875	115	0.33913	0.0956522	0.26087	0.304348	30	17	19	15	4	23	15	34	6	21	40	28	7	14	26	17	32	8	15	22	-321.95	-4.2	-12.4	1	0.648	0.348	0.776	0.866	0.427242	0.427242	0	1.55793	1.08214	4.1433
YGL094C	3348	0.335424	0.189964	0.185185	0.289427	198	0.338384	0.146465	0.151515	0.363636	143	0.370629	0.160839	0.181818	0.286713	40	54	80	67	21	66	30	59	25	76	115	69	21	49	48	100	75	9	55	56	-836.36	-28.94	-24.6	0.352	0.437	0.142	0.616	0.822	0.375149	0.375149	0.777141	1.54137	2.67521	2.24526
YER148W	723	0.333333	0.219917	0.179806	0.266943	206	0.364078	0.213592	0.126214	0.296117	96	0.427083	0.21875	0.09375	0.260417	23	15	8	10	2	19	8	12	2	19	16	22	5	15	11	14	16	1	6	16	-181.06	-36.2	-16	0.312	0.479	0.173	0.629	0.812	0.399723	0.399723	0	1.03021	1.96941	0.812919
YGR263C	1275	0.305098	0.2	0.18902	0.305882	37	0.513514	0.162162	0.108108	0.216216	41	0.365854	0.0487805	0.195122	0.390244	22	15	28	23	9	19	18	20	12	29	35	27	15	28	20	31	21	5	18	29	-329.94	-0.3	-4.1	0.247	0.443	0.148	0.643	0.826	0.38902	0.38902	1.53507	1.85473	1.90842	2.5044
YGL018C	555	0.354955	0.198198	0.221622	0.225225	55	0.418182	0.236364	0.2	0.145455	103	0.456311	0.223301	0.0679612	0.252427	11	9	7	13	1	12	19	4	5	6	25	17	5	5	7	9	11	3	9	6	-129.9	-13.4	-9.6	0.072	0.54	0.206	0.646	0.848	0.41982	0.41982	0	1.29484	0.648126	1.53553
YGR142W	1233	0.381995	0.215734	0.151663	0.250608	123	0.406504	0.0813008	0.186992	0.325203	53	0.320755	0.113208	0.207547	0.358491	21	19	23	28	5	56	14	14	7	25	34	46	4	15	16	45	8	1	14	15	-286.63	-8.9	-4.5	0.07	0.484	0.183	0.628	0.841	0.367397	0.367397	0	1.35208	2.67521	1.55271
YER001W	2289	0.341634	0.198777	0.179991	0.279598	47	0.276596	0.212766	0.106383	0.404255	225	0.32	0.168889	0.146667	0.364444	43	36	46	52	10	52	25	34	24	42	66	65	11	47	30	46	47	13	34	39	-563.29	-7.5	-45.37	0.266	0.446	0.164	0.639	0.827	0.378768	0.378768	1.58395	2.16261	2.01274	2.41647
YGR116W	4356	0.367769	0.20202	0.166896	0.263315	62	0.354839	0.145161	0.193548	0.306452	191	0.298429	0.17801	0.146597	0.376963	77	74	99	123	7	154	59	56	33	103	123	116	20	58	45	99	63	11	61	70	-1078.68	-6.7	-31.3	0.174	0.526	0.218	0.682	0.84	0.368916	0.368916	1.83293	2.37129	2.85121	4.22724
YGR264C	2256	0.324468	0.195922	0.174202	0.305408	17	0.470588	0.176471	0.176471	0.176471	224	0.3125	0.120536	0.160714	0.40625	47	24	54	45	10	51	27	37	22	41	75	62	10	32	34	54	32	13	35	46	-576.39	0	-32.66	0.072	0.576	0.293	0.758	0.862	0.370124	0.370124	0.051146	2.84339	2.32514	2.74235
YHR074W	2145	0.296037	0.216317	0.191142	0.296503	48	0.25	0.104167	0.333333	0.3125	136	0.338235	0.139706	0.169118	0.352941	42	42	32	44	19	43	24	47	16	50	73	37	21	30	34	49	35	10	25	41	-619.48	-7.13	-21.1	0.042	0.469	0.172	0.636	0.833	0.407459	0.407459	0.736771	1.58625	2.19718	2.17289
YGL234W	2409	0.267746	0.234122	0.214197	0.283935	96	0.25	0.135417	0.302083	0.3125	96	0.416667	0.0833333	0.135417	0.364583	68	28	33	55	6	38	33	76	17	53	69	38	17	30	40	48	50	6	18	79	-750.59	-14.8	-8	0.005	0.597	0.258	0.694	0.837	0.448319	0.448319	0	2.23236	1.48158	2.42785
YER164W	4407	0.354663	0.216474	0.179487	0.249376	303	0.29703	0.118812	0.20462	0.379538	91	0.263736	0.10989	0.208791	0.417582	79	87	87	111	6	131	52	76	31	79	133	138	34	48	59	118	76	18	45	60	-1159.27	-41.06	-10.4	0.006	0.463	0.17	0.636	0.828	0.395961	0.395961	1.64876	2.06595	2.72834	2.89951
YGR002C	1431	0.364081	0.189378	0.19986	0.246681	29	0.551724	0.137931	0.103448	0.206897	237	0.337553	0.172996	0.156118	0.333333	23	24	31	17	2	45	27	12	8	17	50	53	11	21	22	52	22	5	15	19	-345.97	-0.3	-44.7	0.124	0.42	0.121	0.549	0.798	0.389238	0.389238	1.26572	2.01611	2.85121	2.97404
YER003C	1383	0.300795	0.198843	0.200289	0.300072	39	0.538462	0.102564	0.179487	0.179487	283	0.310954	0.106007	0.144876	0.438163	32	15	22	31	5	31	19	24	11	26	36	37	10	25	28	30	13	2	11	21	-364.47	0	-41.85	0.832	0.562	0.288	0.734	0.861	0.399132	0.399132	2.48847	0.917122	1.2437	2.94375
YDR480W	972	0.356996	0.195473	0.212963	0.234568	66	0.318182	0.272727	0.0909091	0.318182	67	0.313433	0.164179	0.298507	0.223881	14	16	18	24	3	21	13	13	12	18	23	28	8	6	27	31	19	2	16	11	-242.23	-12.9	-5.9	0.181	0.444	0.135	0.597	0.836	0.408436	0.408436	0	2.08817	2.13561	3.44522
YGR112W	1170	0.332479	0.221368	0.201709	0.244444	51	0.372549	0.176471	0.196078	0.254902	204	0.29902	0.147059	0.25	0.303922	18	27	15	18	4	22	16	21	9	25	33	36	10	16	23	29	26	11	12	18	-307.4	-3.3	-38.26	0.127	0.462	0.125	0.592	0.816	0.423077	0.423077	0	0.629227	2.67521	1.82086
YGL246C	1164	0.340206	0.219931	0.146048	0.293814	49	0.428571	0.183673	0.142857	0.244898	100	0.31	0.15	0.18	0.36	19	22	21	24	7	34	11	22	8	26	39	32	2	22	11	27	20	4	15	21	-290.55	-3.3	-18.81	1	0.438	0.137	0.587	0.802	0.365979	0.365979	0	2.236	2.32514	1.93746
YHR108W	1758	0.323663	0.195108	0.213879	0.267349	46	0.347826	0.173913	0.217391	0.26087	109	0.284404	0.100917	0.211009	0.40367	50	19	49	28	3	37	32	25	11	34	70	40	10	19	34	57	30	3	10	24	-454.71	-7.5	-11.2	0.376	0.544	0.194	0.653	0.837	0.408987	0.408987	0.719747	1.63894	1.18646	2.24264
YHR082C	3090	0.356311	0.182201	0.187379	0.27411	945	0.351323	0.129101	0.213757	0.30582	310	0.280645	0.129032	0.183871	0.406452	42	44	112	73	6	61	39	55	38	52	61	72	24	44	52	108	54	5	48	39	-737.82	-169.63	-49.04	0.166	0.455	0.172	0.663	0.865	0.369579	0.369579	0.61121	2.53609	2.85121	2.54354
YER036C	1833	0.304965	0.216585	0.19258	0.28587	46	0.326087	0.108696	0.282609	0.282609	98	0.346939	0.132653	0.153061	0.367347	44	31	21	42	3	45	28	38	13	28	75	49	13	21	23	42	30	4	18	42	-493.6	-2.4	-10.9	0.376	0.654	0.372	0.783	0.865	0.409165	0.409165	0	2.21648	0.803883	2.5644
YGL143C	1242	0.334138	0.226248	0.188406	0.251208	33	0.363636	0.212121	0.151515	0.272727	94	0.244681	0.12766	0.223404	0.404255	26	28	15	20	2	37	15	22	10	25	41	34	7	13	17	38	26	2	14	21	-330.53	-3.6	-7.8	0.022	0.46	0.137	0.602	0.808	0.414654	0.414654	1.95237	1.94156	0.37647	2.78629
YFL039C	1436	0.271588	0.196379	0.216574	0.31546	133	0.353383	0.120301	0.18797	0.338346	255	0.32549	0.113725	0.156863	0.403922	26	18	9	20	4	27	14	29	10	30	25	18	16	14	19	31	21	4	14	26	-390.42	-15.1	-33.44	0.092	0.39	0.711	0.923	0.914	0.412953	0.412953	0	2.30137	1.15451	3.68105
YHR188C	1833	0.273868	0.208947	0.230224	0.286961	51	0.45098	0.294118	0.176471	0.0784314	125	0.304	0.144	0.2	0.352	35	25	26	41	8	31	21	29	13	33	77	27	17	35	37	55	47	8	21	24	-505.13	-4.7	-26.77	0.033	0.462	0.14	0.607	0.82	0.439171	0.439171	0	1.82519	1.10242	2.23275
YGR038W	669	0.276532	0.201794	0.198804	0.32287	151	0.271523	0.0927152	0.192053	0.443709	189	0.359788	0.126984	0.153439	0.359788	12	10	9	11	1	10	7	11	7	17	20	8	5	12	12	20	22	6	9	13	-164.67	-17.4	-26.39	0.342	0.474	0.159	0.667	0.862	0.400598	0.400598	0	1.14123	1.84654	2.09552
YER127W	1074	0.357542	0.244879	0.175978	0.221601	24	0.5	0.0833333	0.291667	0.125	71	0.43662	0.084507	0.084507	0.394366	24	31	22	27	1	38	11	18	7	17	28	32	8	7	10	35	17	2	10	12	-272.3	0	-6.6	1	0.467	0.159	0.611	0.827	0.420857	0.420857	1.59164	1.35276	1.79341	1.38217
YHR132C	1293	0.292343	0.234339	0.191802	0.281516	76	0.434211	0.157895	0.131579	0.276316	152	0.368421	0.0921053	0.203947	0.335526	26	20	20	32	7	29	13	26	14	26	43	21	8	21	17	29	20	11	28	19	-378.63	-10.46	-20.54	0.414	0.482	0.157	0.625	0.862	0.426141	0.426141	0.321797	0.979227	0.998196	3.11298
YIL022W	1296	0.320216	0.263889	0.205247	0.210648	108	0.259259	0.222222	0.194444	0.324074	309	0.313916	0.148867	0.200647	0.33657	33	32	12	20	1	41	18	28	4	24	28	43	6	19	10	34	31	5	13	29	-395.72	-21.7	-55.1	0.191	0.488	0.14	0.572	0.797	0.469136	0.469136	0	0.949815	1.7816	2.59858
YGL050W	822	0.350365	0.231144	0.164234	0.254258	29	0.413793	0.137931	0.206897	0.241379	110	0.245455	0.190909	0.163636	0.4	12	15	13	14	5	24	9	18	2	20	25	25	5	10	10	24	15	2	9	16	-203.7	0	-19.35	0.055	0.44	0.125	0.578	0.855	0.395377	0.395377	0.240954	2.11283	1.10242	1.6481
YGR254W	1314	0.252664	0.240487	0.221461	0.285388	37	0.513514	0.0540541	0.27027	0.162162	162	0.290123	0.12963	0.12963	0.450617	55	14	19	31	1	25	9	37	11	23	40	37	6	16	15	31	20	5	9	33	-396.84	-2.8	-19.02	0.513	0.932	0.871	0.987	0.914	0.461948	0.461948	0	1.41403	0.114842	3.09567
YDR441C	546	0.278388	0.232601	0.186813	0.302198	147	0.278912	0.170068	0.190476	0.360544	292	0.205479	0.0993151	0.215753	0.479452	14	5	2	10	1	17	5	15	6	16	19	10	2	16	8	10	9	0	3	13	-152.8	-35.9	-31.9	0.135	0.469	0.139	0.585	0.812	0.419414	0.419414	0	1.09977	0.646575	3.58508
YER171W	2337	0.336329	0.204536	0.166453	0.292683	153	0.366013	0.163399	0.130719	0.339869	95	0.368421	0.136842	0.157895	0.336842	38	49	27	48	13	71	27	33	14	57	81	50	26	33	32	54	42	4	33	46	-598.03	-33.2	-13.8	0.229	0.447	0.15	0.618	0.832	0.370988	0.370988	0.509516	3.35946	2.1966	2.03011
YDR498C	1152	0.320312	0.215278	0.208333	0.256076	39	0.435897	0.153846	0.205128	0.205128	82	0.280488	0.0487805	0.243902	0.426829	22	16	15	27	5	29	20	9	9	18	51	32	4	16	6	39	19	6	10	30	-295.09	-4.2	-0.4	0.881	0.432	0.14	0.582	0.801	0.423611	0.423611	0	1.62358	1.1859	2.4774
YHR078W	1659	0.313442	0.177818	0.19349	0.31525	239	0.338912	0.23431	0.175732	0.251046	143	0.307692	0.251748	0.0769231	0.363636	27	15	31	20	7	30	18	17	7	56	66	35	12	38	15	52	34	8	26	38	-398.68	-60.3	-31.5	0.04	0.423	0.11	0.556	0.826	0.371308	0.371308	0.78031	1.45741	2.67521	2.91192
YHR135C	1617	0.343847	0.188002	0.241806	0.226345	120	0.241667	0.191667	0.275	0.291667	88	0.329545	0.125	0.159091	0.386364	31	26	33	28	4	25	72	35	17	23	48	37	12	17	30	30	24	4	24	18	-396.9	-23.92	-13.3	0.184	0.502	0.176	0.635	0.835	0.429808	0.429808	0	0.642411	1.49831	3.25578
YGR159C	1245	0.308434	0.224096	0.208835	0.258635	143	0.258741	0.160839	0.230769	0.34965	133	0.345865	0.120301	0.105263	0.428571	24	24	17	27	1	57	7	42	3	11	10	38	4	16	13	85	15	2	6	12	-374.01	-21.99	-21.6	0.376	0.738	0.493	0.849	0.892	0.432932	0.432932	0	0.575493	1.48158	0.67512
YGL059W	1476	0.352304	0.177507	0.178862	0.291328	100	0.39	0.28	0.09	0.24	33	0.393939	0.121212	0.272727	0.212121	16	20	28	20	5	36	19	20	17	35	57	38	14	21	22	36	27	2	34	24	-326.1	-16.2	-0.7	0.118	0.446	0.148	0.631	0.844	0.356369	0.356369	0	3.07806	1.7816	1.86169
YGR285C	1302	0.314132	0.234255	0.208141	0.243472	37	0.297297	0.135135	0.243243	0.324324	38	0.473684	0.184211	0.0789474	0.263158	56	26	14	38	1	42	10	13	7	14	25	56	3	22	15	30	22	6	9	24	-373.34	-2.14	-3.2	0.011	0.717	0.504	0.872	0.869	0.442396	0.442396	0	1.43731	0	2.5961
YIL026C	3453	0.353316	0.185636	0.181581	0.279467	60	0.483333	0.233333	0.15	0.133333	128	0.359375	0.117188	0.148438	0.375	55	42	67	91	11	103	47	20	24	91	131	98	16	57	34	95	67	10	33	58	-816.51	-5.5	-17.22	0.973	0.469	0.169	0.634	0.842	0.367217	0.367217	1.81244	1.62358	2.55234	2.4828
YFL025C	3090	0.308091	0.183172	0.186084	0.322654	83	0.301205	0.0843373	0.26506	0.349398	124	0.387097	0.177419	0.169355	0.266129	52	38	66	47	9	51	32	41	24	87	135	51	25	67	46	90	53	15	43	57	-773.74	-9.5	-22.9	1	0.433	0.128	0.603	0.85	0.369256	0.369256	1.35605	1.77	2.67521	2.92265
YGR009C	1956	0.371166	0.234151	0.171779	0.222904	69	0.347826	0.173913	0.246377	0.231884	96	0.447917	0.104167	0.166667	0.28125	51	42	71	44	0	59	53	34	6	17	40	39	18	14	26	60	28	2	25	22	-464.22	-13.7	-9.49	0.065	0.42	0.127	0.609	0.854	0.40593	0.40593	0.317878	0.44002	2.55234	1.53247
YGL122C	1578	0.328264	0.210393	0.226236	0.235108	36	0.388889	0.222222	0.138889	0.25	107	0.299065	0.140187	0.205607	0.35514	41	27	36	17	21	34	61	31	12	20	31	31	11	20	50	26	24	1	6	25	-398.83	-4.01	-22	0.33	0.499	0.16	0.633	0.845	0.436629	0.436629	2.31942	1.62223	1.49831	2.59894
YEL013W	1737	0.321819	0.21186	0.166379	0.299942	240	0.270833	0.154167	0.175	0.4	384	0.289062	0.140625	0.153646	0.416667	54	24	44	36	13	38	25	24	10	35	77	29	8	12	20	51	24	2	11	41	-470.57	-41.86	-71.39	0.24	0.484	0.186	0.673	0.857	0.378238	0.378238	0.276917	2.55019	2.44802	1.56099
YHR006W	1626	0.348708	0.192497	0.217097	0.241697	44	0.431818	0.272727	0.113636	0.181818	91	0.263736	0.153846	0.0769231	0.505495	22	21	28	30	11	43	29	21	12	33	43	44	8	16	38	66	36	3	17	20	-400.49	-3.9	-7	0.338	0.428	0.122	0.562	0.815	0.409594	0.409594	0	1.97759	2.72834	2.18889
YEL055C	3069	0.347019	0.203649	0.162594	0.286738	66	0.318182	0.166667	0.19697	0.318182	186	0.306452	0.134409	0.188172	0.370968	47	31	60	72	14	89	30	48	15	66	144	99	25	47	28	86	44	11	17	49	-777.17	-8.4	-33.6	0.06	0.44	0.153	0.618	0.82	0.366243	0.366243	1.551	1.64475	2.55234	2.55093
YDR434W	1605	0.315888	0.190031	0.172586	0.321495	112	0.375	0.223214	0.125	0.276786	92	0.380435	0.152174	0.108696	0.358696	25	11	35	33	4	34	24	22	13	33	66	25	11	28	25	43	30	10	22	40	-390.2	-16.41	-16.8	0.128	0.419	0.144	0.626	0.871	0.362617	0.362617	0	2.01892	2.72834	2.56889
YGL030W	548	0.293796	0.195255	0.178832	0.332117	88	0.352273	0.125	0.215909	0.306818	85	0.341176	0.164706	0.0823529	0.411765	8	3	4	2	0	5	4	9	0	7	13	12	2	2	2	10	7	0	6	9	-137.22	-6.62	-16.4	0.058	0.327	0.865	1.009	0.949	0.374088	0.374088	0	1.74204	1.24747	2.37231
[truncated: 2,789 more rows]
[truncated: 33 more columns]

## Sheet: ranking_low_peroxide_repressed
	MeanDecreaseGini
puf3_3'UTR	38.3212
length_ORF	25.3888
S	23.5616
N	22.8972
mininum_free_energy_ORF	20.1647
[truncated: 72 more rows]

## Sheet: ranking_low_peroxide_activated
	MeanDecreaseGini
[truncated: 77 more rows]

[truncated: 2 more sheets: ranking_high_peroxide_repressed, ranking_high_peroxide_activated]
